# Supplementary material for: Prediction of gestational age using urinary metabolites in term and preterm pregnancies
Source: Sci Rep. 2022 May 16;12:8033. doi: 10.1038/s41598-022-11866-6 (PMC9110694; doi:10.1038/s41598-022-11866-6)
Supplement: Supplementary file 2 — Supplementary Information 2. [file 41598_2022_11866_MOESM2_ESM.xlsx]

## Sheet: Table S1
Table S1. List of unique metabolic features and ClassyFire classification (Related to Figure 1).
Compound ID = "acquisition mode"_"m/z"_"retention time"
Compound ID	InChI Key	Kingdom	Super class	Class	Sub class	Parent Level 1	Parent Level 2	Parent Level 3	Parent Level 4	Parent Level 5	Parent Level 6
nHILIC_190.0721_6.7	GGOJRYWHKVYFQK-UHFFFAOYSA-N	Organic compounds	Alkaloids and derivatives	Tropane alkaloids		Tropane alkaloids
pRPLC_514.3369_13.4	GSNHKUDZZFZSJB-HLMSNRGBSA-N	Organic compounds	Alkaloids and derivatives	Tropane alkaloids		Tropane alkaloids
nRPLC_428.0512_2.7	GTQLIPQFXVKRKJ-UNSMHXHVSA-N	Organic compounds	Alkaloids and derivatives	Tropane alkaloids	Phenyltropanes	Phenyltropanes
pHILIC_190.1073_7.1	GZDWTPRPLBRISA-UHFFFAOYSA-N	Organic compounds	Alkaloids and derivatives	Tropane alkaloids		Tropane alkaloids
pHILIC_156.1018_1.4	HJJPJSXJAXAIPN-UHFFFAOYSA-N	Organic compounds	Alkaloids and derivatives			Alkaloids and derivatives
nRPLC_310.1072_10.2	JIFBCUOVFPCZEW-UHFFFAOYSA-N	Organic compounds	Alkaloids and derivatives	Aporphines		Aporphines
nRPLC_607.2438_16	JQGBUIZIHWUPHT-CSVNJIPGSA-N	Organic compounds	Alkaloids and derivatives	Morphinans		Morphinans
pRPLC_265.0967_5.9	KFUCYPGCMLPUMT-UHFFFAOYSA-N	Organic compounds	Alkaloids and derivatives	Harmala alkaloids		Harmala alkaloids
pHILIC_367.1496_8.3	LCHFAYIGHOVWSA-UHFFFAOYSA-N	Organic compounds	Alkaloids and derivatives	Harmala alkaloids		Harmala alkaloids
nRPLC_334.0734_4.8	NFDVJYPMLVMXRR-UHFFFAOYSA-N	Organic compounds	Alkaloids and derivatives	Aporphines		Aporphines
pHILIC_104.107_6.5	NIPLIJLVGZCKMP-UHFFFAOYSA-M	Organic compounds	Alkaloids and derivatives			Alkaloids and derivatives
pHILIC_186.1124_1.7	PHMBVCPLDPDESM-GHNGIAPOSA-N	Organic compounds	Alkaloids and derivatives	Tropane alkaloids		Tropane alkaloids
nRPLC_287.1043_11.5	PPKGNUKJFFAWHY-UHFFFAOYSA-N	Organic compounds	Alkaloids and derivatives	Harmala alkaloids		Harmala alkaloids
pHILIC_209.1284_1.5	QCHFTSOMWOSFHM-WPRPVWTQSA-N	Organic compounds	Alkaloids and derivatives			Alkaloids and derivatives
pHILIC_609.28_0.9	QEVHRUUCFGRFIF-MDEJGZGSSA-N	Organic compounds	Alkaloids and derivatives	Yohimbine alkaloids		Yohimbine alkaloids
pRPLC_200.128_10.3	QIQNNBXHAYSQRY-ABIFROTESA-N	Organic compounds	Alkaloids and derivatives	Tropane alkaloids		Tropane alkaloids
pRPLC_362.1706_8.8	QSFKGMJOKUZAJM-UHFFFAOYSA-M	Organic compounds	Alkaloids and derivatives	Tropane alkaloids		Tropane alkaloids
pHILIC_342.1909_6.2	RKDOFSJTBIDAHX-CYHLAULCSA-N	Organic compounds	Alkaloids and derivatives			Alkaloids and derivatives
nRPLC_354.1716_11.8	RUZIUYOSRDWYQF-UHFFFAOYSA-N	Organic compounds	Alkaloids and derivatives	Aporphines		Aporphines
pHILIC_138.055_7	WWNNZCOKKKDOPX-UHFFFAOYSA-N	Organic compounds	Alkaloids and derivatives			Alkaloids and derivatives
pHILIC_253.0606_4.1	XPMYKCPEDQIDCM-UHFFFAOYSA-N	Organic compounds	Alkaloids and derivatives	Indolonaphthyridine alkaloids		Indolonaphthyridine alkaloids
pHILIC_206.1022_2.9	XTMAEPUCHRMBTC-UHFFFAOYSA-N	Organic compounds	Alkaloids and derivatives	Tropane alkaloids		Tropane alkaloids
nRPLC_273.0878_7.8	ZKGAKYZRRFOFGK-UHFFFAOYSA-N	Organic compounds	Alkaloids and derivatives	Harmala alkaloids		Harmala alkaloids
pRPLC_255.1224_11.2	ABFHVQPVDSMGNR-UHFFFAOYSA-N	Organic compounds	Benzenoids	Benzene and substituted derivatives	Benzoic acids and derivatives	Benzoic acid esters	p-Hydroxybenzoic acid esters	p-Hydroxybenzoic acid alkyl esters
pRPLC_412.1894_10.1	ADXGNEYLLLSOAR-UHFFFAOYSA-N	Organic compounds	Benzenoids	Benzene and substituted derivatives	Biphenyls and derivatives	Biphenyls and derivatives
nRPLC_288.113_12.9	AECPTICWHONWNW-UHFFFAOYSA-N	Organic compounds	Benzenoids	Naphthalenes	Naphthalenecarboxylic acids and derivatives	Naphthalenecarboxamides	Naphthalene-2-carboxanilides
nRPLC_424.0487_2.9	ARIOBGGRZJITQX-UHFFFAOYSA-N	Organic compounds	Benzenoids	Benzene and substituted derivatives	Benzenesulfonamides	Benzenesulfonamides
pRPLC_392.118_6.4	ARIRIZBKMKMEBD-UHFFFAOYSA-N	Organic compounds	Benzenoids	Benzene and substituted derivatives	Diphenylethers	Diphenylethers
pRPLC_227.0912_9.8	ASPRESJSDRJZBN-UHFFFAOYSA-N	Organic compounds	Benzenoids	Phenol esters		Phenol esters
pHILIC_385.1285_8.3	AWCUZBLYCWUTRL-UHFFFAOYSA-N	Organic compounds	Benzenoids	Benzene and substituted derivatives	Benzoic acids and derivatives	Benzoic acid esters
nRPLC_237.0331_8	AXIBZLYWMBUYRV-NSHDSACASA-N	Organic compounds	Benzenoids	Naphthalenes		Naphthalenes
pRPLC_383.0942_3.3	AYKUIRSGEMLIFT-UHFFFAOYSA-N	Organic compounds	Benzenoids	Benzene and substituted derivatives	Anilides	Aromatic anilides	Benzanilides
nRPLC_294.1014_7.8	BAZVSMNPJJMILC-UHFFFAOYNA-N	Organic compounds	Benzenoids	Phenol ethers		Phenol ethers
nRPLC_250.0553_6.2	BBEQQKBWUHCIOU-UHFFFAOYSA-N	Organic compounds	Benzenoids	Naphthalenes	Naphthalene sulfonic acids and derivatives	Naphthalene sulfonates	1-naphthalene sulfonates
pRPLC_293.044_6.7	BFLNGKUCFYKCFZ-RKDXNWHRSA-N	Organic compounds	Benzenoids	Benzene and substituted derivatives	Aniline and substituted anilines	Aniline and substituted anilines
pHILIC_124.0757_1.2	BHAAPTBBJKJZER-UHFFFAOYSA-N	Organic compounds	Benzenoids	Phenol ethers	Aminophenyl ethers	Aminophenyl ethers
nHILIC_370.0779_4.9	BIASYWBGUYOWJR-UHFFFAOYSA-N	Organic compounds	Benzenoids			Benzenoids
pHILIC_189.0738_6.4	BQJDNQQWNLQSGB-XFFZJAGNSA-N	Organic compounds	Benzenoids	Benzene and substituted derivatives		Benzene and substituted derivatives
pRPLC_390.1753_7.4	BREMLQBSKCSNNH-UHFFFAOYSA-M	Organic compounds	Benzenoids	Benzene and substituted derivatives	Diphenylmethanes	Diphenylmethanes
pHILIC_237.112_2.5	BTCQMCOBMIXUCG-UHFFFAOYSA-N	Organic compounds	Benzenoids	Phenol esters		Phenol esters
nRPLC_138.0195_3.5	BTJIUGUIPKRLHP-UHFFFAOYSA-N	Organic compounds	Benzenoids	Phenols	Nitrophenols	Nitrophenols
pRPLC_165.0546_5.2	BTNMPGBKDVTSJY-UHFFFAOYSA-N	Organic compounds	Benzenoids	Benzene and substituted derivatives	Phenylpyruvic acid derivatives	Phenylpyruvic acid derivatives
nHILIC_370.0602_1.1	BTTFXKUTBNGQTP-UHFFFAOYSA-N	Organic compounds	Benzenoids	Benzene and substituted derivatives	Anilides	Aromatic anilides
pHILIC_626.2833_11.6	CGBRFCVAMLJVEA-ZGURCIGKSA-N	Organic compounds	Benzenoids	Benzene and substituted derivatives	Phenethylamines	Amphetamines and derivatives
pHILIC_169.0607_5.6	CGKSFNAGRBJNJO-UHFFFAOYSA-N	Organic compounds	Benzenoids	Benzene and substituted derivatives	Benzoic acids and derivatives	Aminobenzoic acids and derivatives	Aminobenzoic acids
nHILIC_197.0455_6	CGQCWMIAEPEHNQ-QMMMGPOBSA-N	Organic compounds	Benzenoids	Phenols	Methoxyphenols	Methoxyphenols
pRPLC_282.1444_4.6	CHIFOSRWCNZCFN-UHFFFAOYSA-N	Organic compounds	Benzenoids	Benzene and substituted derivatives	Aniline and substituted anilines	Dinitroanilines
pRPLC_135.0803_9.1	CIXAYNMKFFQEFU-UHFFFAOYSA-N	Organic compounds	Benzenoids	Benzene and substituted derivatives	Phenylacetaldehydes	Phenylacetaldehydes
pRPLC_247.1691_12.4	CMJSVJIGLBDCME-VBKFSLOCSA-N	Organic compounds	Benzenoids	Benzene and substituted derivatives		Benzene and substituted derivatives
pRPLC_448.1277_7.8	CMYCCJYVZIMDFU-UHFFFAOYSA-N	Organic compounds	Benzenoids	Benzene and substituted derivatives	Benzophenones	Benzophenones
pRPLC_309.2058_11.3	CTGAPJBPSCUFRO-UHFFFAOYSA-N	Organic compounds	Benzenoids	Benzene and substituted derivatives	Methoxybenzenes	Dimethoxybenzenes
pRPLC_335.1848_11.1	DBEFONQGRSUFQO-UHFFFAOYSA-N	Organic compounds	Benzenoids	Phenol esters		Phenol esters
pRPLC_412.2839_11.9	DCCSDBARQIPTGU-HSZRJFAPSA-N	Organic compounds	Benzenoids	Benzene and substituted derivatives	Diphenylmethanes	Diphenylmethanes
pRPLC_205.1586_11.5	DFAHCHKNTOVDQQ-UHFFFAOYSA-N	Organic compounds	Benzenoids	Benzene and substituted derivatives	Phenylpropanes	Phenylpropanes
nHILIC_275.0231_1	DNTSIBUQMRRYIU-UHFFFAOYSA-N	Organic compounds	Benzenoids	Benzene and substituted derivatives	Nitrobenzenes	Nitrobenzenes
pRPLC_421.1234_7.9	DQUYGWDNTAETLI-UHFFFAOYSA-N	Organic compounds	Benzenoids	Benzene and substituted derivatives	Benzenesulfonyl compounds	Benzenesulfonyl compounds
pRPLC_177.1273_10.5	DTYGTEGDVPAKDA-UHFFFAOYSA-N	Organic compounds	Benzenoids	Benzene and substituted derivatives		Benzene and substituted derivatives
nHILIC_363.1297_8.4	DWFZBUWUXWZWKD-UHFFFAOYSA-N	Organic compounds	Benzenoids	Benzene and substituted derivatives	Phenylpropanes	Phenylpropanes
nHILIC_275.0595_1.1	DWJNPCRXBNWCJC-UHFFFAOYSA-N	Organic compounds	Benzenoids	Benzene and substituted derivatives	Trifluoromethylbenzenes	Trifluoromethylbenzenes
nRPLC_275.0922_10.8	DZBCEUTUWOWUDY-UHFFFAOYSA-N	Organic compounds	Benzenoids	Benzene and substituted derivatives	Benzoic acids and derivatives	Hydroxybenzoic acid derivatives	Salicylic acid and derivatives
pHILIC_437.0492_9.1	DZCOAQKTFAIFRV-FMQUCBEESA-N	Organic compounds	Benzenoids	Naphthalenes	Naphthalene sulfonic acids and derivatives	Naphthalene sulfonates	1-naphthalene sulfonates
pRPLC_151.0389_7.8	FAQJJMHZNSSFSM-UHFFFAOYSA-N	Organic compounds	Benzenoids	Benzene and substituted derivatives	Benzoyl derivatives	Benzoyl derivatives
nHILIC_429.0357_8.5	FAYAUAZLLLJJGH-UHFFFAOYSA-N	Organic compounds	Benzenoids	Benzene and substituted derivatives	N-phenylureas	N-phenylureas
pRPLC_185.0807_7.2	FBWPWWWZWKPJFL-UHFFFAOYSA-N	Organic compounds	Benzenoids	Phenols	Methoxyphenols	Methoxyphenols
nRPLC_437.0655_5.5	FCEMCUPAYRPTLS-UHFFFAOYSA-N	Organic compounds	Benzenoids	Benzene and substituted derivatives	N-phenylureas	N-acyl-phenylureas	N-benzoyl-N'-phenylureas
pHILIC_289.1029_8.2	FCOAHACKGGIURQ-UHFFFAOYSA-N	Organic compounds	Benzenoids	Benzene and substituted derivatives		Benzene and substituted derivatives
nRPLC_286.97_2.6	FITZJYAVATZPMJ-UHFFFAOYSA-N	Organic compounds	Benzenoids	Naphthalenes	Naphthalene sulfonic acids and derivatives	Naphthalene sulfonates	2-naphthalene sulfonates
pRPLC_253.1068_9.1	FJGXEWVOOHZQDN-UHFFFAOYSA-O	Organic compounds	Benzenoids	Benzene and substituted derivatives	Benzoic acids and derivatives	Acylaminobenzoic acid and derivatives
pRPLC_139.0389_6.5	FJKROLUGYXJWQN-UHFFFAOYSA-N	Organic compounds	Benzenoids	Benzene and substituted derivatives	Benzoic acids and derivatives	Hydroxybenzoic acid derivatives
pHILIC_121.0648_5.2	FUGYGGDSWSUORM-UHFFFAOYSA-N	Organic compounds	Benzenoids	Benzene and substituted derivatives	Styrenes	Styrenes
nRPLC_621.2534_10.5	FXKCQEUBRKEWMQ-UHFFFAOYSA-N	Organic compounds	Benzenoids	Benzene and substituted derivatives	Phenylmethylamines	Phenylmethylamines
pHILIC_136.0756_1.2	FZERHIULMFGESH-UHFFFAOYSA-N	Organic compounds	Benzenoids	Benzene and substituted derivatives		Benzene and substituted derivatives
pHILIC_284.095_5.2	GAKOBKPDJJGRIL-UHFFFAOYSA-N	Organic compounds	Benzenoids	Benzene and substituted derivatives	Anilides	Aromatic anilides	Benzanilides
nRPLC_197.9864_6.1	GANZODCWZFAEGN-UHFFFAOYSA-N	Organic compounds	Benzenoids	Benzene and substituted derivatives	Benzoic acids and derivatives	Nitrobenzoic acids and derivatives
pHILIC_184.0968_1.1	GBBBJHCSNNEWLH-SECBINFHSA-N	Organic compounds	Benzenoids	Phenols	1-hydroxy-2-unsubstituted benzenoids	1-hydroxy-2-unsubstituted benzenoids
pRPLC_301.0848_6.6	GCMVATDSSHTCOS-UHFFFAOYSA-N	Organic compounds	Benzenoids	Benzene and substituted derivatives	Benzenesulfonamides	Benzenesulfonamides
pRPLC_261.0899_5.1	GDWXALVJBAAUJN-UHFFFAOYSA-N	Organic compounds	Benzenoids	Phenol ethers	Anisoles	Anisoles
pRPLC_305.1162_7.5	GFANZDFKCCJYRF-NSISKUIASA-N	Organic compounds	Benzenoids	Pyrenes		Pyrenes
nHILIC_343.0298_5.8	GGQABIPBZKETPQ-UHFFFAOYSA-N	Organic compounds	Benzenoids	Benzene and substituted derivatives	Benzoic acids and derivatives	Hydroxybenzoic acid derivatives	Gallic acid and derivatives	Galloyl esters
nRPLC_342.0826_7.1	GIYAQDDTCWHPPL-UHFFFAOYSA-N	Organic compounds	Benzenoids	Phenol ethers	Aminophenyl ethers	Aminophenyl ethers
nRPLC_228.0097_7.9	GJSURZIOUXUGAL-UHFFFAOYSA-N	Organic compounds	Benzenoids	Benzene and substituted derivatives	Halobenzenes	Chlorobenzenes	Dichlorobenzenes
nRPLC_319.0965_6	GMMBTTCHJJMJKQ-UHFFFAOYSA-N	Organic compounds	Benzenoids	Naphthalenes	Phenylnaphthalenes	Phenylnaphthalenes
nHILIC_446.1166_8.6	GNLAGGCSJGJECE-MRXNPFEDSA-N	Organic compounds	Benzenoids	Benzene and substituted derivatives	Halobenzenes	Chlorobenzenes	Dichlorobenzenes
pRPLC_275.1057_7.5	GQNBDGXKDJSVGQ-UHFFFAOYSA-N	Organic compounds	Benzenoids	Fluorenes		Fluorenes
pHILIC_178.0691_1.5	GRUOGLPIAPZLHJ-UHFFFAOYSA-N	Organic compounds	Benzenoids	Benzene and substituted derivatives		Benzene and substituted derivatives
nRPLC_369.0822_6.4	GUJRSXAPGDDABA-NSHDSACASA-N	Organic compounds	Benzenoids	Benzene and substituted derivatives	Methoxybenzenes	Dimethoxybenzenes
nRPLC_288.1254_12.4	GVGYEFKIHJTNQZ-TZCSZHHPNA-N	Organic compounds	Benzenoids	Benzene and substituted derivatives	Benzoic acids and derivatives	Benzoic acid esters
pRPLC_121.1011_8.5	GWHJZXXIDMPWGX-UHFFFAOYSA-N	Organic compounds	Benzenoids	Benzene and substituted derivatives		Benzene and substituted derivatives
nRPLC_494.2835_14.1	HBNPJJILLOYFJU-VMPREFPWSA-N	Organic compounds	Benzenoids	Tetralins		Tetralins
pHILIC_251.1641_2.3	HEMJJKBWTPKOJG-UHFFFAOYSA-N	Organic compounds	Benzenoids	Phenol ethers		Phenol ethers
nHILIC_383.1534_1.1	HGLWHYRZHMOCMC-CVEARBPZSA-N	Organic compounds	Benzenoids	Benzene and substituted derivatives	Benzyloxycarbonyls	Benzyloxycarbonyls
pRPLC_153.0909_8.8	HIGSPBFIOSHWQG-UHFFFAOYSA-N	Organic compounds	Benzenoids	Benzene and substituted derivatives	Cumenes	Cumenes
pHILIC_239.1138_17.4	HIXHCUDMJUERSJ-UHFFFAOYSA-N	Organic compounds	Benzenoids	Benzene and substituted derivatives	Benzoic acids and derivatives	Aminobenzoic acids and derivatives	Guanidinobenzoic acids and derivatives	Guanidinobenzoic acids
pRPLC_405.1342_7.5	HIZCTWCPHWUPFU-UHFFFAOYSA-N	Organic compounds	Benzenoids	Benzene and substituted derivatives	Benzoic acids and derivatives	Benzoic acid esters
pRPLC_396.2221_10.7	HKHPCMBPASXYGP-KVVVOXFISA-N	Organic compounds	Benzenoids	Benzene and substituted derivatives	Styrenes	Styrenes
pHILIC_346.1242_8.5	HOQADATXFBOEGG-UHFFFAOYSA-N	Organic compounds	Benzenoids	Benzene and substituted derivatives	Benzoic acids and derivatives	Benzoic acid esters
nRPLC_287.0704_4.5	HQWKMDKTTCPCMQ-UHFFFAOYSA-N	Organic compounds	Benzenoids	Benzene and substituted derivatives	N-phenylureas	N-phenylureas
pHILIC_195.0764_1.8	HSMNQINEKMPTIC-UHFFFAOYSA-N	Organic compounds	Benzenoids	Benzene and substituted derivatives	Benzoic acids and derivatives	Benzamides	Hippuric acids and derivatives	Hippuric acids
pRPLC_199.0963_8.1	HSRJKNPTNIJEKV-UHFFFAOYSA-N	Organic compounds	Benzenoids	Phenol ethers	Anisoles	Anisoles
pRPLC_107.0491_5.1	HUMNYLRZRPPJDN-UHFFFAOYSA-N	Organic compounds	Benzenoids	Benzene and substituted derivatives	Benzoyl derivatives	Benzoyl derivatives
pRPLC_298.1105_9.9	HWVGILTYGZFGLR-QGZVFWFLSA-N	Organic compounds	Benzenoids	Benzene and substituted derivatives	Diphenylmethanes	Diphenylmethanes
pRPLC_123.0804_8.9	HXDOZKJGKXYMEW-UHFFFAOYSA-N	Organic compounds	Benzenoids	Phenols	1-hydroxy-2-unsubstituted benzenoids	1-hydroxy-2-unsubstituted benzenoids
pRPLC_311.1232_4.9	HYVZYASDRIAOPU-BJOHPYRUSA-N	Organic compounds	Benzenoids	Benzene and substituted derivatives	Halobenzenes	Fluorobenzenes
nRPLC_590.1991_7	HZAQOSFFIGVMDH-UHFFFAOYSA-N	Organic compounds	Benzenoids	Benzene and substituted derivatives	Benzenesulfonamides	Benzenesulfonamides
pRPLC_290.1417_10.5	ICKFFNBDFNZJSX-UHFFFAOYSA-N	Organic compounds	Benzenoids	Benzene and substituted derivatives	Benzylamines	2-benzylaminopyridines
pRPLC_169.0494_5.2	IGMNYECMUMZDDF-UHFFFAOYSA-N	Organic compounds	Benzenoids	Benzene and substituted derivatives	Phenylacetic acids	2(hydroxyphenyl)acetic acids
nHILIC_276.0347_1.2	IHKCOKRMJRDWAL-UHFFFAOYSA-N	Organic compounds	Benzenoids	Benzene and substituted derivatives	Nitrobenzenes	Nitrobenzenes
pRPLC_209.0443_6.5	IISYZEMBGRNYTH-UHFFFAOYSA-N	Organic compounds	Benzenoids	Naphthalenes	Naphthols and derivatives	Naphthols and derivatives
pRPLC_330.1729_10	ILAYIAGXTHKHNT-UHFFFAOYSA-N	Organic compounds	Benzenoids	Benzene and substituted derivatives	Benzonitriles	Benzonitriles
pRPLC_267.1224_10.4	IMLQOKDTSYBFHF-WAYWQWQTSA-N	Organic compounds	Benzenoids	Phenol ethers	Anisoles	Anisoles
pRPLC_222.1123_10.6	IMWZZHHPURKASS-UHFFFAOYSA-N	Organic compounds	Benzenoids	Phenol ethers		Phenol ethers
pRPLC_249.1846_12.1	IRKDZQZMTAKZKQ-UHFFFAOYSA-N	Organic compounds	Benzenoids	Benzene and substituted derivatives	Phenylpropanes	Phenylpropanes
pRPLC_207.1742_12.7	ISAVYTVYFVQUDY-UHFFFAOYSA-N	Organic compounds	Benzenoids	Benzene and substituted derivatives	Phenylpropanes	Phenylpropanes
pRPLC_275.0691_2.5	ISOSGRNBACDIEA-UHFFFAOYSA-N	Organic compounds	Benzenoids	Naphthalenes	Phenylnaphthalenes	Phenylnaphthalenes
pRPLC_95.0491_6.7	ISWSIDIOOBJBQZ-UHFFFAOYSA-N	Organic compounds	Benzenoids	Phenols	1-hydroxy-4-unsubstituted benzenoids	1-hydroxy-4-unsubstituted benzenoids
pRPLC_107.0855_10.2	IVSZLXZYQVIEFR-UHFFFAOYSA-N	Organic compounds	Benzenoids	Benzene and substituted derivatives	Xylenes	m-Xylenes
pRPLC_109.0647_6.7	IWDCLRJOBJJRNH-UHFFFAOYSA-N	Organic compounds	Benzenoids	Phenols	Cresols	Para cresols
pRPLC_257.1381_9	IXNRGYSRFBDZLB-UHFFFAOYSA-N	Organic compounds	Benzenoids	Benzene and substituted derivatives	Phenylpropanes	Phenylpropanes
nHILIC_398.0775_6.9	JAZMZJDLZUDIDG-NSCUHMNNSA-N	Organic compounds	Benzenoids	Benzene and substituted derivatives	Benzophenones	Benzophenones
pHILIC_299.2367_1.8	JOLVYUIAMRUBRK-AOSYACOCSA-N	Organic compounds	Benzenoids	Phenols	1-hydroxy-4-unsubstituted benzenoids	1-hydroxy-4-unsubstituted benzenoids
nHILIC_258.0748_6.7	JTIIYPHJIDENCW-JTQLQIEISA-N	Organic compounds	Benzenoids	Benzene and substituted derivatives	Phenethylamines	Amphetamines and derivatives
pRPLC_155.0701_6.2	JUUBCHWRXWPFFH-UHFFFAOYSA-N	Organic compounds	Benzenoids	Phenols	Tyrosols and derivatives	Tyrosols
pHILIC_198.1123_1.2	JWJCTZKFYGDABJ-UHFFFAOYSA-N	Organic compounds	Benzenoids	Phenols	Methoxyphenols	Methoxyphenols
nRPLC_387.0753_9.3	JXPCDMPJCKNLBY-UHFFFAOYSA-N	Organic compounds	Benzenoids	Phenols	Benzenediols	Resorcinols
nRPLC_281.0541_2.6	JZFPYUNJRRFVQU-UHFFFAOYSA-N	Organic compounds	Benzenoids	Benzene and substituted derivatives	Trifluoromethylbenzenes	Trifluoromethylbenzenes
pRPLC_277.143_8.4	KBPAOKSMUDDOIN-UHFFFAOYSA-N	Organic compounds	Benzenoids	Indanes	Indanones	Indanones
pHILIC_345.1396_9.5	KFJCXIOVAGJCKB-UHFFFAOYSA-N	Organic compounds	Benzenoids	Benzene and substituted derivatives	Benzenesulfonamides	Benzenesulfonamides
nHILIC_360.1487_2.7	KJSNEFAXFLDDDR-JKSUJKDBSA-N	Organic compounds	Benzenoids	Naphthalenes		Naphthalenes
nRPLC_364.1035_8.4	KPLFPLUCFPRUHU-MGPLVRAMSA-N	Organic compounds	Benzenoids	Benzene and substituted derivatives	Phenylpropanes	Phenylpropanes
nHILIC_343.0856_5.3	KQUXAFOLFXHVQN-UHFFFAOYSA-N	Organic compounds	Benzenoids	Naphthalenes		Naphthalenes
nHILIC_400.1438_1.1	KSNNEUZOAFRTDS-UHFFFAOYSA-N	Organic compounds	Benzenoids	Benzene and substituted derivatives	Anilides	Aromatic anilides	Benzanilides
pRPLC_256.1452_11.5	KVHHQGIIZCJATJ-UHFFFAOYSA-N	Organic compounds	Benzenoids	Benzene and substituted derivatives	Phenylbutylamines	Phenylbutylamines
nHILIC_120.0455_2.4	KXDAEFPNCMNJSK-UHFFFAOYSA-N	Organic compounds	Benzenoids	Benzene and substituted derivatives	Benzoic acids and derivatives	Benzamides
pRPLC_181.0857_9.1	LDLOCPJLLDCCGO-UHFFFAOYSA-N	Organic compounds	Benzenoids	Phenols	Tyrosols and derivatives	Tyrosols and derivatives
pHILIC_423.0337_9.2	LIRCDOVJWUGTMW-ZWNOBZJWSA-N	Organic compounds	Benzenoids	Benzene and substituted derivatives	Nitrobenzenes	Nitrobenzenes
nRPLC_169.014_5.3	LNTHITQWFMADLM-UHFFFAOYSA-N	Organic compounds	Benzenoids	Benzene and substituted derivatives	Benzoic acids and derivatives	Hydroxybenzoic acid derivatives	Gallic acid and derivatives	Gallic acids
nHILIC_329.197_2.6	LPSXGZAUAOMRNU-FZKQIMNGSA-N	Organic compounds	Benzenoids	Benzene and substituted derivatives	Phenylmethylamines	Phenylmethylamines
pHILIC_202.9692_9.1	LVKZSFMYNWRPJX-UHFFFAOYSA-N	Organic compounds	Benzenoids	Benzene and substituted derivatives		Benzene and substituted derivatives
nRPLC_448.0552_7.2	MBXKBJLIESPLIK-UHFFFAOYSA-N	Organic compounds	Benzenoids	Benzene and substituted derivatives	Benzenesulfonamides	Aminobenzenesulfonamides
pHILIC_458.1191_4.1	MEIJADBULOETOV-KRWDZBQOSA-N	Organic compounds	Benzenoids	Phenol ethers		Phenol ethers
pRPLC_420.1493_8.5	MEUAVGJWGDPTLF-UHFFFAOYSA-N	Organic compounds	Benzenoids	Benzene and substituted derivatives	Sulfanilides	Sulfanilides
pRPLC_355.2628_13	MGDFXJZWAHCAMS-UHFFFAOYSA-N	Organic compounds	Benzenoids	Phenol ethers		Phenol ethers
pRPLC_204.0491_3.3	MGSKVZWGBWPBTF-UHFFFAOYSA-N	Organic compounds	Benzenoids	Benzene and substituted derivatives	Phenethylamines	Phenethylamines
pRPLC_338.0866_6.7	MGUQWAOYPINSIT-UHFFFAOYSA-N	Organic compounds	Benzenoids	Benzene and substituted derivatives	Sulfanilides	Sulfanilides
pHILIC_277.0794_5.9	MKXKFYHWDHIYRV-UHFFFAOYSA-N	Organic compounds	Benzenoids	Benzene and substituted derivatives	Trifluoromethylbenzenes	Trifluoromethylbenzenes
pRPLC_133.1011_10.2	MMSLOZQEMPDGPI-UHFFFAOYSA-N	Organic compounds	Benzenoids	Benzene and substituted derivatives	Phenylpropenes	Phenylpropenes
nRPLC_431.228_10.8	MOYGZHXDRJNJEP-UHFFFAOYSA-N	Organic compounds	Benzenoids	Benzene and substituted derivatives	Diphenylmethanes	Diphenylmethanes
pRPLC_385.1464_8.9	MPTWCWHNLVMCRW-UHFFFAOYSA-O	Organic compounds	Benzenoids	Benzene and substituted derivatives	Sulfanilides	Sulfanilides
pRPLC_268.0999_9.9	MSRKDROGGGBNIX-VIFPVBQESA-N	Organic compounds	Benzenoids	Benzene and substituted derivatives	Benzoic acids and derivatives	Hydroxybenzoic acid derivatives	Salicylic acid and derivatives	Salicylic acids
pRPLC_159.1167_11.6	MTAZNLWOLGHBHU-UHFFFAOYSA-N	Organic compounds	Benzenoids	Benzene and substituted derivatives	Styrenes	Styrenes
pHILIC_365.0874_8.8	MVPIURCUINFSAB-LBPRGKRZSA-N	Organic compounds	Benzenoids	Benzene and substituted derivatives	Anilides	Anilides
nHILIC_421.0659_10.3	NAQUAVBNIYTIIS-UHFFFAOYSA-N	Organic compounds	Benzenoids	Benzene and substituted derivatives	Anilides	Aromatic anilides	Benzanilides
nRPLC_260.0536_6.7	NBNFAYOWJREHBN-VIZOYTHASA-N	Organic compounds	Benzenoids	Benzene and substituted derivatives	Trifluoromethylbenzenes	Trifluoromethylbenzenes
pRPLC_405.0257_2.5	NEDPPCHNEOMTJV-UHFFFAOYSA-N	Organic compounds	Benzenoids	Benzene and substituted derivatives	Benzenesulfonyl compounds	Benzenesulfonyl compounds
nRPLC_347.1706_10.2	NFEZZTICAUWDHU-RDTXWAMCSA-N	Organic compounds	Benzenoids	Benzene and substituted derivatives	Phenethylamines	Amphetamines and derivatives
pHILIC_386.9942_9	NJVOZLGKTAPUTQ-UHFFFAOYSA-M	Organic compounds	Benzenoids	Benzene and substituted derivatives		Benzene and substituted derivatives
nRPLC_301.0092_6.1	NKGNOWNPXBURRW-UHFFFAOYSA-N	Organic compounds	Benzenoids	Naphthalenes	Naphthalenecarboxylic acids and derivatives	Naphthalenecarboxylic acids
pRPLC_265.1068_10.1	NKRBAUXTIWONOV-UHFFFAOYSA-N	Organic compounds	Benzenoids	Phenol esters		Phenol esters
pRPLC_291.1375_4.6	NQVBCGTZRWHVSY-UHFFFAOYSA-N	Organic compounds	Benzenoids	Anthracenes	Anthraquinones	Anthraquinones
pHILIC_177.0658_1.2	NRNCYVBFPDDJNE-UHFFFAOYSA-N	Organic compounds	Benzenoids	Benzene and substituted derivatives		Benzene and substituted derivatives
pRPLC_283.1537_8.9	NRPKURNSADTHLJ-UHFFFAOYSA-N	Organic compounds	Benzenoids	Benzene and substituted derivatives	Benzoic acids and derivatives	Hydroxybenzoic acid derivatives	Gallic acid and derivatives	Galloyl esters
nRPLC_327.0846_5.2	NWUYDTGYTUQMDG-CYBMUJFWSA-N	Organic compounds	Benzenoids	Benzene and substituted derivatives	Toluenes	Tosyl compounds	P-toluenesulfonamides	N,N-disubstituted p-toluenesulfonamides
pRPLC_459.1286_7.2	OBSFXHDOLBYWRJ-UHFFFAOYSA-N	Organic compounds	Benzenoids	Benzene and substituted derivatives	Anilides	Aromatic anilides
pRPLC_165.0909_10.2	OFJWFSNDPCAWDK-UHFFFAOYSA-N	Organic compounds	Benzenoids	Benzene and substituted derivatives	Phenylpropanes	Phenylpropanes
pHILIC_139.0582_7	OFQPKKGMNWASPN-UHFFFAOYSA-N	Organic compounds	Benzenoids	Benzene and substituted derivatives		Benzene and substituted derivatives
pHILIC_284.1856_5.7	OFRYBPCSEMMZHR-UHFFFAOYNA-N	Organic compounds	Benzenoids	Phenol ethers		Phenol ethers
nRPLC_345.1063_7	OIOMUGZSHNAEMH-UHFFFAOYNA-N	Organic compounds	Benzenoids	Benzene and substituted derivatives	Benzoic acids and derivatives	Benzamides
pRPLC_179.1429_10.7	OLBCVFGFOZPWHH-UHFFFAOYSA-N	Organic compounds	Benzenoids	Benzene and substituted derivatives	Cumenes	Cumenes
pRPLC_196.0603_5.5	ONJSZLXSECQROL-UHFFFAOYSA-N	Organic compounds	Benzenoids	Benzene and substituted derivatives	Benzoic acids and derivatives	Benzamides	Hippuric acids and derivatives	Hippuric acids
nHILIC_413.2004_1.1	OOUGHDJEJNMXSV-QHCPKHFHSA-N	Organic compounds	Benzenoids	Benzene and substituted derivatives	Benzoic acids and derivatives	Halobenzoic acids and derivatives	4-halobenzoic acids and derivatives
nRPLC_371.0802_9.5	OSUHJPCHFDQAIT-UHFFFAOYSA-N	Organic compounds	Benzenoids	Benzene and substituted derivatives	2-phenoxypropionic acid esters	2-phenoxypropionic acid esters
pHILIC_94.0652_6.2	PAYRUJLWNCNPSJ-UHFFFAOYSA-N	Organic compounds	Benzenoids	Benzene and substituted derivatives	Aniline and substituted anilines	Aniline and substituted anilines
nRPLC_395.1554_6.6	PBAPPPCECJKMCM-IBGZPJMESA-N	Organic compounds	Benzenoids	Benzene and substituted derivatives	Anilides	Anilides
pHILIC_266.1387_5.9	PCCPERGCFKIYIS-AWEZNQCLSA-N	Organic compounds	Benzenoids	Phenol ethers	Anisoles	Anisoles
nRPLC_315.1235_8.9	PCUOEOPTDCUNQQ-UHFFFAOYSA-N	Organic compounds	Benzenoids	Benzene and substituted derivatives	Benzoic acids and derivatives	Methoxybenzoic acids and derivatives	P-methoxybenzoic acids and derivatives
pRPLC_175.1116_9.7	PHEPHOADHFLZJS-FNORWQNLSA-N	Organic compounds	Benzenoids	Benzene and substituted derivatives		Benzene and substituted derivatives
pHILIC_256.0301_10.6	PHNUZKMIPFFYSO-UHFFFAOYSA-N	Organic compounds	Benzenoids	Benzene and substituted derivatives	Benzoic acids and derivatives	Halobenzoic acids and derivatives	3-halobenzoic acids and derivatives
pRPLC_110.06_6.1	PLIKAWJENQZMHA-UHFFFAOYSA-N	Organic compounds	Benzenoids	Benzene and substituted derivatives	Aniline and substituted anilines	Aniline and substituted anilines
pRPLC_105.0699_9.7	PPBRXRYQALVLMV-UHFFFAOYSA-N	Organic compounds	Benzenoids	Benzene and substituted derivatives	Styrenes	Styrenes
pRPLC_318.1365_10.9	PPDBOQMNKNNODG-UHFFFAOYNA-N	Organic compounds	Benzenoids	Benzene and substituted derivatives	Halobenzenes	Chlorobenzenes
pRPLC_119.0855_11.6	PQNFLJBBNBOBRQ-UHFFFAOYSA-N	Organic compounds	Benzenoids	Indanes		Indanes
pHILIC_255.1338_6	PTKSEFOSCHHMPD-UHFFFAOYSA-N	Organic compounds	Benzenoids	Benzene and substituted derivatives	Methoxybenzenes	Dimethoxybenzenes
pRPLC_149.1324_10	PWATWSYOIIXYMA-UHFFFAOYSA-N	Organic compounds	Benzenoids	Benzene and substituted derivatives		Benzene and substituted derivatives
pRPLC_303.1004_6.6	PXMSSFOVGYLJLV-UHFFFAOYSA-N	Organic compounds	Benzenoids	Naphthalenes	Phenylnaphthalenes	Phenylnaphthalenes
pHILIC_297.0566_10.6	PZBPKYOVPCNPJY-UHFFFAOYSA-N	Organic compounds	Benzenoids	Benzene and substituted derivatives	Benzylethers	Benzylethers
pHILIC_241.0494_7.2	QBPFLULOKWLNNW-UHFFFAOYSA-N	Organic compounds	Benzenoids	Anthracenes	Anthraquinones	Anthraquinones
nHILIC_278.0564_8.1	QCQZFHOGRCQNIH-UHFFFAOYSA-N	Organic compounds	Benzenoids	Benzene and substituted derivatives	Trifluoromethylbenzenes	Trifluoromethylbenzenes
nRPLC_341.0384_2.5	QGHREAKMXXNCOA-UHFFFAOYSA-N	Organic compounds	Benzenoids	Benzene and substituted derivatives		Benzene and substituted derivatives
pRPLC_322.1314_8.1	QHPKKGUGRGRSGA-UHFFFAOYSA-N	Organic compounds	Benzenoids	Benzene and substituted derivatives	Benzoic acids and derivatives	Benzamides
nHILIC_299.0772_6.9	QHQANDJGWIVAAC-UHFFFAOYSA-N	Organic compounds	Benzenoids	Phenols	Benzenediols	Catechols
pHILIC_180.0655_4.8	QIAFMBKCNZACKA-UHFFFAOYSA-N	Organic compounds	Benzenoids	Benzene and substituted derivatives	Benzoic acids and derivatives	Benzamides	Hippuric acids and derivatives	Hippuric acids
pRPLC_137.096_8.6	QQOMQLYQAXGHSU-UHFFFAOYSA-N	Organic compounds	Benzenoids	Phenols	Cresols	Ortho cresols
pRPLC_183.0651_6.3	QRMZSPFSDQBLIX-UHFFFAOYSA-N	Organic compounds	Benzenoids	Phenols	Methoxyphenols	Methoxyphenols
nHILIC_243.0331_1	QSAHCHSSSJBMMN-UHFFFAOYSA-N	Organic compounds	Benzenoids	Benzene and substituted derivatives		Benzene and substituted derivatives
nHILIC_331.0887_6.9	RDFCSSHDJSZMTQ-ZDUSSCGKSA-N	Organic compounds	Benzenoids	Benzene and substituted derivatives	Toluenes	Tosyl compounds	P-toluenesulfonamides
nRPLC_475.2181_9.4	RDOIQAHITMMDAJ-UHFFFAOYSA-N	Organic compounds	Benzenoids	Benzene and substituted derivatives	Diphenylmethanes	Diphenylmethanes
pRPLC_161.0413_6.9	RFCQDOVPMUSZMN-UHFFFAOYSA-N	Organic compounds	Benzenoids	Naphthalenes		Naphthalenes
nHILIC_183.0299_3.1	RGHMISIYKIHAJW-UHFFFAOYSA-N	Organic compounds	Benzenoids	Phenols	Benzenediols	Catechols
nRPLC_333.1811_12.3	RKJXWOJUCCBWSC-UHFFFAOYSA-N	Organic compounds	Benzenoids	Benzene and substituted derivatives	Anilides	Anilides
nRPLC_292.1221_8.6	RMOGWMIKYWRTKW-UONOGXRCSA-N	Organic compounds	Benzenoids	Benzene and substituted derivatives	Phenethylamines	Amphetamines and derivatives
pRPLC_209.117_9.8	RRXOQHQFJOQLQR-AATRIKPKSA-N	Organic compounds	Benzenoids	Phenol ethers	Anisoles	Anisoles
pRPLC_332.0946_2.2	RRXVUYHFDBLTEL-UHFFFAOYSA-N	Organic compounds	Benzenoids	Naphthalenes	Naphthalenecarboxylic acids and derivatives	Naphthalenecarboxylic acids
nRPLC_349.1136_7.1	RSVPPPHXAASNOL-UHFFFAOYSA-N	Organic compounds	Benzenoids	Benzene and substituted derivatives	Aniline and substituted anilines	Dinitroanilines
pHILIC_448.0152_9.2	RXSZCFAPSDTELY-SFHVURJKSA-N	Organic compounds	Benzenoids	Benzene and substituted derivatives	Anilides	Anilides
pRPLC_223.0963_10.4	RZJSUWQGFCHNFS-UHFFFAOYSA-N	Organic compounds	Benzenoids	Benzene and substituted derivatives	Benzoic acids and derivatives	Benzoic acid esters
pRPLC_152.0706_5.4	RZVAJINKPMORJF-UHFFFAOYSA-N	Organic compounds	Benzenoids	Phenols	1-hydroxy-2-unsubstituted benzenoids	1-hydroxy-2-unsubstituted benzenoids
pHILIC_170.0812_1.6	SFLSHLFXELFNJZ-UHFFFAOYSA-N	Organic compounds	Benzenoids	Phenols	Benzenediols	Catechols
nRPLC_329.0696_9.7	SHCHFGSUYJUEBR-INIZCTEOSA-N	Organic compounds	Benzenoids	Benzene and substituted derivatives	Anilides	Aromatic anilides
pHILIC_295.0858_5.9	SIBQAECNSSQUOD-UHFFFAOYSA-N	Organic compounds	Benzenoids	Benzene and substituted derivatives	Benzenesulfonamides	Aminobenzenesulfonamides
nRPLC_285.0917_5.1	SJRHYONYKZIRPM-UHFFFAOYSA-N	Organic compounds	Benzenoids	Benzene and substituted derivatives	Benzenesulfonamides	Benzenesulfonamides
nRPLC_280.9782_1.9	SKAFZYDMDHPPJM-UHFFFAOYSA-N	Organic compounds	Benzenoids	Benzene and substituted derivatives	Biphenyls and derivatives	Chlorinated biphenyls	Polychlorinated biphenyls
pRPLC_215.0483_4.6	SKIVFJLNDNKQPD-UHFFFAOYSA-N	Organic compounds	Benzenoids	Benzene and substituted derivatives	Benzenesulfonamides	Aminobenzenesulfonamides
nHILIC_217.0483_7.4	SKORRGYRKQDXRS-UHFFFAOYSA-M	Organic compounds	Benzenoids	Benzene and substituted derivatives	2-phenoxypropionic acids	Alkyloxyphenoxypropionic acids
pRPLC_191.1065_8.7	SLDQOBRACOQXGE-QPJJXVBHSA-N	Organic compounds	Benzenoids	Phenol ethers	Anisoles	Anisoles
nHILIC_214.018_5.1	SROHFTOYGFCJAF-UHFFFAOYSA-N	Organic compounds	Benzenoids	Benzene and substituted derivatives	Sulfanilides	Sulfanilides
nRPLC_357.1374_10.1	SRPOHNDQBDHONJ-UHFFFAOYSA-N	Organic compounds	Benzenoids	Benzene and substituted derivatives	Biphenyls and derivatives	Biphenyls and derivatives
pHILIC_356.1675_4.7	SRRWXMSVQYQCRX-UHFFFAOYSA-N	Organic compounds	Benzenoids	Benzene and substituted derivatives	Phenylmethylamines	Phenylbenzamines
pHILIC_118.0651_4.9	SUSQOBVLVYHIEX-UHFFFAOYSA-N	Organic compounds	Benzenoids	Benzene and substituted derivatives	Benzyl cyanides	Benzyl cyanides
nRPLC_285.0706_8.6	SWGDXLAZBZDUBR-UHFFFAOYSA-N	Organic compounds	Benzenoids	Benzene and substituted derivatives	Benzenesulfonyl compounds	Benzenesulfonyl compounds
nRPLC_409.0099_5.1	SWLMUYACZKCSHZ-UHFFFAOYSA-N	Organic compounds	Benzenoids	Benzene and substituted derivatives	Phenylbutylamines	Phenylbutylamines
nHILIC_246.9917_2.7	TXRKUXPAEPOCIX-UHFFFAOYSA-N	Organic compounds	Benzenoids	Benzene and substituted derivatives	Benzoic acids and derivatives	Methoxybenzoic acids and derivatives	M-methoxybenzoic acids and derivatives
pRPLC_222.9063_1.9	UDHDFEGCOJAVRE-UHFFFAOYSA-N	Organic compounds	Benzenoids	Benzene and substituted derivatives		Benzene and substituted derivatives
nHILIC_354.9429_9	UEJSSZHHYBHCEL-UHFFFAOYSA-N	Organic compounds	Benzenoids	Benzene and substituted derivatives	Benzenesulfonamides	Benzenesulfonamides
pRPLC_195.1378_10.5	UFWIJKBKROBWTG-UHFFFAOYSA-N	Organic compounds	Benzenoids	Benzene and substituted derivatives	Cumenes	Cumenes
pRPLC_79.0542_6.7	UHOVQNZJYSORNB-UHFFFAOYSA-N	Organic compounds	Benzenoids	Benzene and substituted derivatives		Benzene and substituted derivatives
pHILIC_255.0952_7.3	UMOFOLLUKPBVQG-UHFFFAOYSA-N	Organic compounds	Benzenoids	Benzene and substituted derivatives	Toluenes	Toluenes
pRPLC_163.1479_13.4	UNEATYXSUBPPKP-UHFFFAOYSA-N	Organic compounds	Benzenoids	Benzene and substituted derivatives	Cumenes	Cumenes
nRPLC_300.1247_9.4	UQCNKQCJZOAFTQ-ISWURRPUSA-N	Organic compounds	Benzenoids	Phenanthrenes and derivatives		Phenanthrenes and derivatives
pRPLC_399.1278_11.1	USBSTVPJNQLYEM-UHFFFAOYSA-N	Organic compounds	Benzenoids	Benzene and substituted derivatives	N-phenylureas	N-acyl-phenylureas
nRPLC_215.0017_6.3	USNMCXDGQQVYSW-SSDOTTSWSA-N	Organic compounds	Benzenoids	Benzene and substituted derivatives		Benzene and substituted derivatives
pRPLC_280.1694_9.4	VAGXZGJKNUNLHK-LFIBNONCSA-N	Organic compounds	Benzenoids	Dibenzocycloheptenes		Dibenzocycloheptenes
pRPLC_231.0431_5.9	VGPYEHKOIGNJKV-UHFFFAOYSA-N	Organic compounds	Benzenoids	Benzene and substituted derivatives	Benzenesulfonamides	Aminobenzenesulfonamides
nRPLC_331.0666_5.5	VGVDLJNNDOFWKT-UHFFFAOYSA-N	Organic compounds	Benzenoids	Benzene and substituted derivatives	Benzoic acids and derivatives	Hydroxybenzoic acid derivatives	Gallic acid and derivatives	Galloyl esters
nRPLC_269.0542_2.1	VHOGYURTWQBHIL-UHFFFAOYSA-N	Organic compounds	Benzenoids	Benzene and substituted derivatives	Anilides	Aromatic anilides
nRPLC_299.0881_5.4	VPUGDVKSAQVFFS-UHFFFAOYSA-N	Organic compounds	Benzenoids	Pyrenes	Benzopyrenes	Benzopyrenes
pHILIC_364.1362_3.5	VUWFJUJWAWMRQN-HXUWFJFHSA-N	Organic compounds	Benzenoids	Benzene and substituted derivatives	Benzophenones	Benzophenones
pHILIC_210.0872_2.2	VVBFFAYCAFLAAG-UHFFFAOYSA-N	Organic compounds	Benzenoids	Benzene and substituted derivatives	Anilides	Acetanilides
nHILIC_305.0337_2.5	VVUTYASUIRQDDR-UHFFFAOYSA-N	Organic compounds	Benzenoids	Phenols	Benzenediols	Catechols
pHILIC_310.2012_5.5	VWPOSFSPZNDTMJ-UCWKZMIHSA-N	Organic compounds	Benzenoids	Tetralins		Tetralins
pHILIC_154.0862_5.7	VYFYYTLLBUKUHU-UHFFFAOYSA-N	Organic compounds	Benzenoids	Phenols	Benzenediols	Catechols	Catecholamines and derivatives
pHILIC_308.1857_5.5	WDKXLLJDNUBYCY-UHFFFAOYSA-N	Organic compounds	Benzenoids	Phenol esters		Phenol esters
nRPLC_294.1123_9	WIQRCHMSJFFONW-UHFFFAOYNA-N	Organic compounds	Benzenoids	Benzene and substituted derivatives	Trifluoromethylbenzenes	Trifluoromethylbenzenes
pRPLC_177.0908_8.8	WJSDHUCWMSHDCR-YVMONPNESA-N	Organic compounds	Benzenoids	Benzene and substituted derivatives	Styrenes	Styrenes
pHILIC_154.0498_1.2	WJXSWCUQABXPFS-UHFFFAOYSA-N	Organic compounds	Benzenoids	Benzene and substituted derivatives	Benzoic acids and derivatives	Hydroxybenzoic acid derivatives
pHILIC_268.9986_9.2	WKJOGZIRDGAEFO-UHFFFAOYSA-M	Organic compounds	Benzenoids	Benzene and substituted derivatives	Benzenesulfonamides	Benzenesulfonamides
pRPLC_137.0596_3.8	WLJVXDMOQOGPHL-UHFFFAOYSA-N	Organic compounds	Benzenoids	Benzene and substituted derivatives		Benzene and substituted derivatives
pRPLC_147.0803_8.4	WLNLUFZWBZXINT-SNAWJCMRSA-N	Organic compounds	Benzenoids	Benzene and substituted derivatives		Benzene and substituted derivatives
pHILIC_123.0441_7.3	WPYMKLBDIGXBTP-UHFFFAOYSA-N	Organic compounds	Benzenoids	Benzene and substituted derivatives	Benzoic acids and derivatives	Benzoic acids
pHILIC_127.039_2.2	WQGWDDDVZFFDIG-UHFFFAOYSA-N	Organic compounds	Benzenoids	Phenols	Benzenetriols and derivatives	Pyrogallols and derivatives	5-unsubstituted pyrrogallols
pRPLC_197.0807_8.4	WUAXWQRULBZETB-UHFFFAOYSA-N	Organic compounds	Benzenoids	Benzene and substituted derivatives	Methoxybenzenes	Dimethoxybenzenes
pRPLC_294.1001_5.8	WURBVZBTWMNKQT-UHFFFAOYNA-N	Organic compounds	Benzenoids	Phenol ethers		Phenol ethers
nHILIC_153.0193_5.1	WXTMDXOMEHJXQO-UHFFFAOYSA-N	Organic compounds	Benzenoids	Benzene and substituted derivatives	Benzoic acids and derivatives	Hydroxybenzoic acid derivatives
nRPLC_401.1115_8.8	WYHHVZLGTMCKOR-UHFFFAOYSA-N	Organic compounds	Benzenoids	Benzene and substituted derivatives	Nitrobenzenes	Nitrobenzenes
pRPLC_353.0831_7.9	WYUDBEMLROEPHR-UHFFFAOYSA-N	Organic compounds	Benzenoids	Phenanthrenes and derivatives		Phenanthrenes and derivatives
pRPLC_301.1179_9.6	WZJZMXBKUWKXTQ-UHFFFAOYSA-N	Organic compounds	Benzenoids	Benzene and substituted derivatives	Phenylcarbamic acid esters	Phenylcarbamic acid esters
pRPLC_443.1726_10.9	XDXWLKQMMKQXPV-QYQHSDTDSA-N	Organic compounds	Benzenoids	Benzene and substituted derivatives	Biphenyls and derivatives	Biphenyls and derivatives
pRPLC_147.1167_10	XGADZHWYGCKKJF-UHFFFAOYSA-N	Organic compounds	Benzenoids	Benzene and substituted derivatives		Benzene and substituted derivatives
nRPLC_351.0929_4.7	XGWIJUOSCAQSSV-XHDPSFHLSA-N	Organic compounds	Benzenoids	Benzene and substituted derivatives	Halobenzenes	Chlorobenzenes
nRPLC_537.2868_13.3	XGWVVCFTECTRQS-YDPTYEFTSA-N	Organic compounds	Benzenoids	Benzene and substituted derivatives	Aniline and substituted anilines	Aniline and substituted anilines
nRPLC_154.0144_5.5	XJNPNXSISMKQEX-UHFFFAOYSA-N	Organic compounds	Benzenoids	Phenols	Nitrophenols	Nitrophenols
nRPLC_316.0799_5.6	XLYYIFIRODREFK-UHFFFAOYSA-N	Organic compounds	Benzenoids	Benzene and substituted derivatives	Benzenesulfonamides	Benzenesulfonamides
nRPLC_205.0116_6.5	XMLFPUBZFSJWCN-UHFFFAOYSA-N	Organic compounds	Benzenoids	Benzene and substituted derivatives	Benzoic acids and derivatives	Hydroxybenzoic acid derivatives	Salicylic acid and derivatives	Salicylic acids
nHILIC_165.0193_6.1	XNGIFLGASWRNHJ-UHFFFAOYSA-N	Organic compounds	Benzenoids	Benzene and substituted derivatives	Benzoic acids and derivatives	Benzoic acids
pRPLC_145.0647_10.2	XQIJIALOJPIKGX-UHFFFAOYSA-N	Organic compounds	Benzenoids	Naphthalenes		Naphthalenes
pRPLC_153.0545_7	XQXPVVBIMDBYFF-UHFFFAOYSA-N	Organic compounds	Benzenoids	Phenols	1-hydroxy-2-unsubstituted benzenoids	1-hydroxy-2-unsubstituted benzenoids
nRPLC_262.9863_5.1	XRHMVNYIWRBFDB-UHFFFAOYSA-N	Organic compounds	Benzenoids	Benzene and substituted derivatives	Benzoic acids and derivatives	Hydroxybenzoic acid derivatives	Gallic acid and derivatives
pHILIC_395.1843_10.8	XWIUMAPBZWNFNV-UHFFFAOYSA-N	Organic compounds	Benzenoids	Benzene and substituted derivatives	Benzoic acids and derivatives	Halobenzoic acids and derivatives	3-halobenzoic acids and derivatives
nHILIC_361.0599_6.8	XWLUWCNOOVRFPX-UHFFFAOYSA-N	Organic compounds	Benzenoids	Benzene and substituted derivatives	Diphenylmethanes	Diphenylmethanes
pRPLC_226.1436_9.8	XWTYSIMOBUGWOL-UHFFFAOYSA-N	Organic compounds	Benzenoids	Phenols	Benzenediols	Resorcinols
pRPLC_117.0698_7.8	YBYIRNPNPLQARY-UHFFFAOYSA-N	Organic compounds	Benzenoids	Indenes and isoindenes		Indenes and isoindenes
pRPLC_139.0752_6.1	YCCILVSKPBXVIP-UHFFFAOYSA-N	Organic compounds	Benzenoids	Phenols	Tyrosols and derivatives	Tyrosols
pRPLC_165.1273_10.3	YCCVSCJOXISVEI-UHFFFAOYSA-N	Organic compounds	Benzenoids	Benzene and substituted derivatives	Phenylpropanes	Phenylpropanes
pRPLC_111.044_5.5	YCIMNLLNPGFGHC-UHFFFAOYSA-N	Organic compounds	Benzenoids	Phenols	Benzenediols	Catechols
nRPLC_216.981_4.9	YCPXWRQRBFJBPZ-UHFFFAOYSA-N	Organic compounds	Benzenoids	Benzene and substituted derivatives	Benzenesulfonic acids and derivatives	Sulfobenzoic acids	3-sulfobenzoic acids
nHILIC_335.0442_7.3	YDBDCESYCNBVOY-UHFFFAOYSA-N	Organic compounds	Benzenoids	Phenols	Benzenediols	Catechols
pHILIC_140.0706_1.8	YFMPSMITLLBENU-UHFFFAOYSA-N	Organic compounds	Benzenoids	Phenols	Benzenediols	Catechols
nHILIC_209.0456_4.7	YGQHQTMRZPHIBB-UHFFFAOYSA-N	Organic compounds	Benzenoids	Benzene and substituted derivatives	Phenylpyruvic acid derivatives	Phenylpyruvic acid derivatives
pRPLC_197.1171_11	YHEWWEXPVKCVFY-UHFFFAOYSA-N	Organic compounds	Benzenoids	Phenols	Methoxyphenols	Methoxyphenols
nRPLC_267.0904_10.6	YHXISWVBGDMDLQ-UHFFFAOYSA-N	Organic compounds	Benzenoids	Benzene and substituted derivatives	Benzoic acids and derivatives	Halobenzoic acids and derivatives	4-halobenzoic acids and derivatives
pHILIC_342.2274_5.7	YQPLKJCBEOVDBS-CSVIQDERSA-N	Organic compounds	Benzenoids	Benzene and substituted derivatives		Benzene and substituted derivatives
nRPLC_341.0696_10.3	YUDQXOMZBLEWBH-KAMYIIQDSA-N	Organic compounds	Benzenoids	Benzene and substituted derivatives	Biphenyls and derivatives	Chlorinated biphenyls
pRPLC_189.1272_7.3	YURDCJXYOLERLO-LCYFTJDESA-N	Organic compounds	Benzenoids	Benzene and substituted derivatives	Phenylacetaldehydes	Phenylacetaldehydes
pRPLC_93.0699_9.1	YXFVVABEGXRONW-UHFFFAOYSA-N	Organic compounds	Benzenoids	Benzene and substituted derivatives	Toluenes	Toluenes
nRPLC_418.0293_2.9	YYGZQXRLQMFHDH-UHFFFAOYSA-N	Organic compounds	Benzenoids	Benzene and substituted derivatives	Diphenylethers	Bromodiphenyl ethers
pRPLC_415.1632_9.7	ZATGFXTWDKIEKC-UHFFFAOYSA-N	Organic compounds	Benzenoids	Naphthalenes	Naphthalenecarboxylic acids and derivatives	Naphthalenecarboxamides
pRPLC_125.0597_5.8	ZBCATMYQYDCTIZ-UHFFFAOYSA-N	Organic compounds	Benzenoids	Phenols	Benzenediols	Catechols
nHILIC_273.0438_6.1	ZCVMPBGBUWWKNR-UHFFFAOYSA-N	Organic compounds	Benzenoids	Benzene and substituted derivatives		Benzene and substituted derivatives
pHILIC_272.1069_10.2	ZDYFRIZTYRFPJC-UHFFFAOYSA-N	Organic compounds	Benzenoids	Benzene and substituted derivatives	Benzenesulfonamides	Benzenesulfonamides
pHILIC_350.2072_5.6	ZEZFFRWWHKSMEB-GOSISDBHSA-N	Organic compounds	Benzenoids	Benzene and substituted derivatives	Benzoic acids and derivatives	Acylaminobenzoic acid and derivatives
pRPLC_169.0858_7.7	ZFBNNSOJNZBLLS-UHFFFAOYSA-N	Organic compounds	Benzenoids	Phenols	Methoxyphenols	Methoxyphenols
pRPLC_181.0494_8.1	ZHLWCBHWYUISFY-UHFFFAOYSA-N	Organic compounds	Benzenoids	Benzene and substituted derivatives	Phenylpyruvic acid derivatives	Phenylpyruvic acid derivatives
pHILIC_344.0916_5.6	ZIIUUSVHCHPIQD-UHFFFAOYSA-N	Organic compounds	Benzenoids	Benzene and substituted derivatives	Sulfanilides	Sulfanilides
pRPLC_289.0484_5.3	ZTFLDKYLDUZSMN-UHFFFAOYSA-N	Organic compounds	Benzenoids	Benzene and substituted derivatives	Phenylcarbamic acid esters	Phenylcarbamic acid esters
nRPLC_332.1534_10.4	ZZYSLNWGKKDOML-UHFFFAOYSA-N	Organic compounds	Benzenoids	Benzene and substituted derivatives	Phenylpropanes	Phenylpropanes
nHILIC_208.9763_3.1	HZEBHPIOVYHPMT-OUBTZVSYSA-N	Inorganic compounds	Homogeneous metal compounds	Homogeneous metalloid compounds		Homogeneous metalloid compounds
nHILIC_241.9932_1.1	LXQXZNRPTYVCNG-UHFFFAOYSA-N	Inorganic compounds	Homogeneous metal compounds	Homogeneous actinide compounds		Homogeneous actinide compounds
nRPLC_227.021_8.2	ZSLUVFAKFWKJRC-AHCXROLUSA-N	Inorganic compounds	Homogeneous metal compounds	Homogeneous actinide compounds		Homogeneous actinide compounds
nRPLC_238.8911_1.9	AZSFNUJOCKMOGB-UHFFFAOYSA-N	Inorganic compounds	Homogeneous non-metal compounds	Non-metal oxoanionic compounds	Non-metal phosphates	Non-metal phosphates
nHILIC_112.9373_11.2	DHCDFWKWKRSZHF-UHFFFAOYSA-N	Inorganic compounds	Homogeneous non-metal compounds	Non-metal oxoanionic compounds	Non-metal thiosulfates	Non-metal thiosulfates
nRPLC_110.8989_1.9	JPJALAQPGMAKDF-UHFFFAOYSA-N	Inorganic compounds	Homogeneous non-metal compounds	Other non-metal organides	Other non-metal oxides	Other non-metal oxides
nHILIC_79.9574_1	LSNNMFCWUKXFEE-UHFFFAOYSA-M	Inorganic compounds	Homogeneous non-metal compounds	Non-metal oxoanionic compounds	Non-metal sulfites	Non-metal sulfites
nRPLC_80.9651_5.8	LSNNMFCWUKXFEE-UHFFFAOYSA-N	Inorganic compounds	Homogeneous non-metal compounds	Non-metal oxoanionic compounds	Non-metal sulfites	Non-metal sulfites
nRPLC_96.96_2.2	QAOWNCQODCNURD-UHFFFAOYSA-N	Inorganic compounds	Homogeneous non-metal compounds	Non-metal oxoanionic compounds	Non-metal sulfates	Non-metal sulfates
nRPLC_220.9923_5.9	SYUHGPGVQRZVTB-UHFFFAOYSA-N	Inorganic compounds	Homogeneous non-metal compounds	Homogeneous noble gases		Homogeneous noble gases
pHILIC_112.8958_8.6	VIDTVPHHDGRGAF-UHFFFAOYSA-N	Inorganic compounds	Homogeneous non-metal compounds	Other non-metal organides	Other non-metal sulfides	Other non-metal sulfides
nHILIC_126.905_2.5	XMBWDFGMSWQBCA-UHFFFAOYSA-N	Inorganic compounds	Homogeneous non-metal compounds	Halogen organides	Halogen hydrides	Halogen hydrides
nRPLC_203.0366_2.3	PCCVSPMFGIFTHU-UHFFFAOYSA-N	Organic compounds	Hydrocarbon derivatives	Quinodimethanes	P-quinodimethanes	P-quinodimethanes
pRPLC_177.1636_9.4	BYDQKMZEOZVIJM-HFACTSAFSA-N	Organic compounds	Hydrocarbons	Unsaturated hydrocarbons	Branched unsaturated hydrocarbons	Branched unsaturated hydrocarbons
pRPLC_83.0855_8.5	CXOZQHPXKPDQGT-UHFFFAOYSA-N	Organic compounds	Hydrocarbons	Unsaturated hydrocarbons	Olefins	Cyclic olefins	Cycloalkenes
nRPLC_286.0565_4.6	DAACJUOBIIIHLU-UHFFFAOYSA-M	Organic compounds	Hydrocarbons	Aromatic hydrocarbons		Aromatic hydrocarbons
pRPLC_123.1167_11.4	LSIXBBPOJBJQHN-UHFFFAOYSA-N	Organic compounds	Hydrocarbons	Unsaturated hydrocarbons	Branched unsaturated hydrocarbons	Branched unsaturated hydrocarbons
pHILIC_218.9843_10.7	LYHJNAIHGFWRKM-UHFFFAOYSA-N	Organic compounds	Hydrocarbons	Unsaturated hydrocarbons	Olefins	Cyclic olefins	Cycloalkenes
pRPLC_95.0855_10.3	QMFJIJFIHIDENY-UHFFFAOYSA-N	Organic compounds	Hydrocarbons	Unsaturated hydrocarbons	Branched unsaturated hydrocarbons	Branched unsaturated hydrocarbons
pRPLC_175.148_10.3	XOFDOXJFXCEFDE-UHFFFAOYSA-N	Organic compounds	Hydrocarbons	Unsaturated hydrocarbons	Branched unsaturated hydrocarbons	Branched unsaturated hydrocarbons
pRPLC_203.1793_13.2	YBLUUFTVJWBMRJ-UHFFFAOYSA-N	Organic compounds	Hydrocarbons	Unsaturated hydrocarbons	Olefins	Cyclic olefins	Azulenes
nRPLC_429.1539_5.7	BFDODNWEBMWJIS-UHFFFAOYSA-N	Organic compounds	Lignans, neolignans and related compounds	Furanoid lignans	Tetrahydrofuran lignans	9,9'-epoxylignans	Dibenzylbutyrolactone lignans
nRPLC_653.3118_9.8	CZIXJKXAQLINMJ-UHFFFAOYSA-N	Organic compounds	Lignans, neolignans and related compounds	Dibenzylbutane lignans		Dibenzylbutane lignans
nHILIC_535.1825_7.1	DRAPQDCEBKBPQE-UHFFFAOYSA-N	Organic compounds	Lignans, neolignans and related compounds	Lignan glycosides		Lignan glycosides
pRPLC_361.139_9.5	FHOZGLMQYMAREG-UHFFFAOYSA-N	Organic compounds	Lignans, neolignans and related compounds			Lignans, neolignans and related compounds
nRPLC_491.1922_9.3	HLTAJPBMZNNKMA-UHFFFAOYSA-N	Organic compounds	Lignans, neolignans and related compounds	Lignan glycosides		Lignan glycosides
pHILIC_551.2106_5.6	LWYAMIUSVGPFKS-UHFFFAOYSA-N	Organic compounds	Lignans, neolignans and related compounds	Lignan glycosides		Lignan glycosides
pRPLC_371.1124_3.3	RZIWMSJDPYUACC-UHFFFAOYSA-N	Organic compounds	Lignans, neolignans and related compounds	Furanoid lignans	Tetrahydrofuran lignans	7,9'-epoxylignans
nHILIC_553.2296_7	UTPBCUCEDIRSFI-UHFFFAOYSA-N	Organic compounds	Lignans, neolignans and related compounds	Lignan glycosides		Lignan glycosides
nRPLC_445.1872_10.6	VUNCHONBJWJYID-UHFFFAOYSA-N	Organic compounds	Lignans, neolignans and related compounds	Furanoid lignans	Tetrahydrofuran lignans	9,9'-epoxylignans	Dibenzylbutyrolactone lignans
nRPLC_393.2643_12.9	SSHLWLAPLZCWOT-XYOZOUKRSA-N	Organic compounds	Lipids and lipid-like molecules	Endocannabinoids		Endocannabinoids
pHILIC_130.1226_16.7	AEDIXYWIVPYNBI-UHFFFAOYSA-N	Organic compounds	Lipids and lipid-like molecules	Fatty Acyls	Fatty amides	Fatty amides
pRPLC_403.1955_7.8	AJWIFVNLXHFTFD-NSCUHMNNSA-N	Organic compounds	Lipids and lipid-like molecules	Fatty Acyls	Fatty acyl glycosides	Fatty acyl glycosides of mono- and disaccharides
pRPLC_185.1535_10.4	AMLVNNDHFHTSBV-NTMALXAHSA-N	Organic compounds	Lipids and lipid-like molecules	Fatty Acyls	Fatty acids and conjugates	Medium-chain fatty acids
pRPLC_147.065_3.7	AQYCMVICBNBXNA-UHFFFAOYSA-N	Organic compounds	Lipids and lipid-like molecules	Fatty Acyls	Fatty acids and conjugates	Branched fatty acids	Methyl-branched fatty acids
pHILIC_250.0933_1.3	ARGXEXVCHMNAQU-UHFFFAOYSA-N	Organic compounds	Lipids and lipid-like molecules	Fatty Acyls	Fatty amides	Fatty amides
pHILIC_215.139_7.9	AUTOLBMXDDTRRT-JGVFFNPUSA-N	Organic compounds	Lipids and lipid-like molecules	Fatty Acyls	Fatty acids and conjugates	Medium-chain fatty acids
pRPLC_189.112_7.3	BDJRBEYXGGNYIS-UHFFFAOYSA-N	Organic compounds	Lipids and lipid-like molecules	Fatty Acyls	Fatty acids and conjugates	Medium-chain fatty acids
nRPLC_291.1082_6.2	BFCZPWYLRHFBNO-UHFFFAOYSA-N	Organic compounds	Lipids and lipid-like molecules	Fatty Acyls	Fatty acyl glycosides	Fatty acyl glycosides of mono- and disaccharides
pRPLC_314.0911_6.9	BFRWEULQQALYNZ-SNVBAGLBSA-N	Organic compounds	Lipids and lipid-like molecules	Fatty Acyls	Fatty acids and conjugates	Medium-chain fatty acids
nHILIC_175.0612_5.9	BITYXLXUCSKTJS-ZETCQYMHSA-N	Organic compounds	Lipids and lipid-like molecules	Fatty Acyls	Fatty acids and conjugates	Hydroxy fatty acids
nHILIC_301.202_2.7	BNKCVLYEVLBHCL-UHFFFAOYSA-N	Organic compounds	Lipids and lipid-like molecules	Fatty Acyls	Fatty acids and conjugates	Long-chain fatty acids
pRPLC_173.0807_8.1	BNTPVRGYUHJFHN-HWKANZROSA-N	Organic compounds	Lipids and lipid-like molecules	Fatty Acyls	Fatty acids and conjugates	Medium-chain fatty acids
nRPLC_333.1916_9.5	BTUZVFURXAOVBC-UHFFFAOYSA-N	Organic compounds	Lipids and lipid-like molecules	Fatty Acyls	Fatty acyl glycosides	Fatty acyl glycosides of mono- and disaccharides
pRPLC_179.1065_11	BYHDDXPKOZIZRV-UHFFFAOYSA-N	Organic compounds	Lipids and lipid-like molecules	Fatty Acyls	Fatty acids and conjugates	Medium-chain fatty acids
nRPLC_473.1661_9.5	BZWPYDSZGOMZNC-GQCTYLIASA-N	Organic compounds	Lipids and lipid-like molecules	Fatty Acyls	Fatty acyl glycosides	Fatty acyl glycosides of mono- and disaccharides
pRPLC_265.1291_4	CCMAOVDWTXGECN-KXFIGUGUSA-N	Organic compounds	Lipids and lipid-like molecules	Fatty Acyls	Fatty acyl glycosides	Fatty acyl glycosides of mono- and disaccharides
pRPLC_119.0491_3	CDDRQTICNABTAT-UHFFFAOYSA-N	Organic compounds	Lipids and lipid-like molecules	Fatty Acyls	Fatty alcohols	Fatty alcohols
nHILIC_273.1707_3.2	CEDZIURHISELSQ-UHFFFAOYSA-N	Organic compounds	Lipids and lipid-like molecules	Fatty Acyls	Fatty acids and conjugates	Long-chain fatty acids
nHILIC_133.0506_3.1	CJXCLBPFKGZXJP-UHFFFAOYSA-N	Organic compounds	Lipids and lipid-like molecules	Fatty Acyls	Fatty acids and conjugates	Hydroxy fatty acids
pRPLC_143.1065_9.8	CWMPPVPFLSZGCY-VOTSOKGWSA-N	Organic compounds	Lipids and lipid-like molecules	Fatty Acyls	Fatty acids and conjugates	Medium-chain fatty acids
pRPLC_203.1276_9.8	CXMXRPHRNRROMY-UHFFFAOYSA-N	Organic compounds	Lipids and lipid-like molecules	Fatty Acyls	Fatty acids and conjugates	Medium-chain fatty acids
pHILIC_288.2169_5.4	CXTATJFJDMJMIY-CYBMUJFWSA-N	Organic compounds	Lipids and lipid-like molecules	Fatty Acyls	Fatty acid esters	Acyl carnitines
pRPLC_373.273_12	CXWASNUDKUTFPQ-KUBAVDMBSA-N	Organic compounds	Lipids and lipid-like molecules	Fatty Acyls	Fatty acid esters	Fatty acid esters
nHILIC_415.1976_5	DALGUVBWVCFIPV-ONEGZZNKSA-N	Organic compounds	Lipids and lipid-like molecules	Fatty Acyls	Fatty acyl glycosides	Fatty acyl glycosides of mono- and disaccharides
pHILIC_330.2637_5.2	DDTDJDZHDFMZED-UHFFFAOYSA-N	Organic compounds	Lipids and lipid-like molecules	Fatty Acyls	Fatty acid esters	Acyl carnitines
pRPLC_213.1119_9.1	DHNSTMIMQCKEPC-UHFFFAOYSA-N	Organic compounds	Lipids and lipid-like molecules	Fatty Acyls	Fatty acids and conjugates	Medium-chain fatty acids
pRPLC_343.2112_10.8	DNKGWNLXBRCUCF-FNQTXCPHSA-N	Organic compounds	Lipids and lipid-like molecules	Fatty Acyls	Eicosanoids	Prostaglandins and related compounds
nHILIC_171.1028_2.5	DPZVDLFOAZNCBU-UHFFFAOYSA-N	Organic compounds	Lipids and lipid-like molecules	Fatty Acyls	Fatty acid esters	Fatty acid esters
pRPLC_279.2315_12.9	DTOSIQBPPRVQHS-PDBXOOCHSA-N	Organic compounds	Lipids and lipid-like molecules	Fatty Acyls	Lineolic acids and derivatives	Lineolic acids and derivatives
pHILIC_330.2273_5.6	DZALQUYFNHIYDL-UHFFFAOYSA-N	Organic compounds	Lipids and lipid-like molecules	Fatty Acyls	Fatty acid esters	Acyl carnitines
nHILIC_379.161_6.8	DZEALCQVCAOHSL-UHFFFAOYSA-N	Organic compounds	Lipids and lipid-like molecules	Fatty Acyls	Fatty acyl glycosides	Fatty acyl glycosides of mono- and disaccharides
nHILIC_87.0452_5.9	FERIUCNNQQJTOY-UHFFFAOYSA-N	Organic compounds	Lipids and lipid-like molecules	Fatty Acyls	Fatty acids and conjugates	Straight chain fatty acids
nRPLC_501.2338_9.4	FFYPJOJFUJFYAT-AATRIKPKSA-N	Organic compounds	Lipids and lipid-like molecules	Fatty Acyls	Fatty acyl glycosides	Fatty acyl glycosides of mono- and disaccharides
pRPLC_155.1065_8.1	FRLZQXRXIKQFNS-UHFFFAOYSA-N	Organic compounds	Lipids and lipid-like molecules	Fatty Acyls	Fatty acid esters	Fatty acid esters
pRPLC_344.2791_12.8	FUJLYHJROOYKRA-QGZVFWFLSA-N	Organic compounds	Lipids and lipid-like molecules	Fatty Acyls	Fatty acid esters	Acyl carnitines
pRPLC_401.18_8.4	FUXBESIRIBMOMU-SNAWJCMRSA-N	Organic compounds	Lipids and lipid-like molecules	Fatty Acyls	Fatty acyl glycosides	Fatty acyl glycosides of mono- and disaccharides
nRPLC_115.0763_7.3	FUZZWVXGSFPDMH-UHFFFAOYSA-N	Organic compounds	Lipids and lipid-like molecules	Fatty Acyls	Fatty acids and conjugates	Medium-chain fatty acids
pRPLC_276.1074_5.2	FWAYDNJCBHNWQD-BHQIHCQQSA-N	Organic compounds	Lipids and lipid-like molecules	Fatty Acyls	Fatty acyl glycosides	Fatty acyl glycosides of mono- and disaccharides
pHILIC_312.2167_5.4	GDMITEPIMYKPHX-USKNYQQNSA-N	Organic compounds	Lipids and lipid-like molecules	Fatty Acyls	Fatty acid esters	Fatty acid esters
pRPLC_205.1433_9	GGDOZDCNLKHEMH-UHFFFAOYSA-N	Organic compounds	Lipids and lipid-like molecules	Fatty Acyls	Fatty alcohols	Fatty alcohols
nRPLC_373.1864_10.1	GJZJZRWFRZFTEE-ONEGZZNKSA-N	Organic compounds	Lipids and lipid-like molecules	Fatty Acyls	Fatty acyl glycosides	Fatty acyl glycosides of mono- and disaccharides
pRPLC_382.1701_8.3	GMURXYJSTRMISD-UHFFFAOYSA-N	Organic compounds	Lipids and lipid-like molecules	Fatty Acyls	Fatty acyl glycosides	Fatty acyl glycosides of mono- and disaccharides
nHILIC_353.2334_2.5	GMVPRGQOIOIIMI-OUKQBFOZSA-N	Organic compounds	Lipids and lipid-like molecules	Fatty Acyls	Eicosanoids	Prostaglandins and related compounds
pHILIC_314.2325_5.3	GOOOCIIXFLVRAG-UHFFFAOYSA-N	Organic compounds	Lipids and lipid-like molecules	Fatty Acyls	Fatty acid esters	Acyl carnitines
nRPLC_247.1183_8.3	GQJQCKUJCHMTNF-UHFFFAOYSA-N	Organic compounds	Lipids and lipid-like molecules	Fatty Acyls	Fatty acyl glycosides	Fatty acyl glycosides of mono- and disaccharides
nRPLC_101.0607_6	GWYFCOCPABKNJV-UHFFFAOYSA-N	Organic compounds	Lipids and lipid-like molecules	Fatty Acyls	Fatty acids and conjugates	Branched fatty acids	Methyl-branched fatty acids
pHILIC_205.1262_7.7	HDYQKQAKXIPCAP-UHFFFAOYSA-N	Organic compounds	Lipids and lipid-like molecules	Fatty Acyls	Fatty acid esters	Fatty acid esters
nRPLC_293.1239_7.2	HEBPYQNXDMDRKR-UHFFFAOYSA-N	Organic compounds	Lipids and lipid-like molecules	Fatty Acyls	Fatty acyl glycosides	Fatty acyl glycosides of mono- and disaccharides
pHILIC_290.1597_6.2	HFCPFJNSBPQJDP-UHFFFAOYSA-N	Organic compounds	Lipids and lipid-like molecules	Fatty Acyls	Fatty acid esters	Acyl carnitines
pRPLC_297.2421_13.1	HNICUWMFWZBIFP-WHLLTAFYSA-N	Organic compounds	Lipids and lipid-like molecules	Fatty Acyls	Lineolic acids and derivatives	Lineolic acids and derivatives
pRPLC_357.2784_12.8	HPSWUFMMLKGKDS-DNKOKRCQSA-N	Organic compounds	Lipids and lipid-like molecules	Fatty Acyls	Fatty acids and conjugates	Very long-chain fatty acids
pHILIC_964.2657_3.6	HQANBZHVWIDNQZ-IIZVUBDFSA-N	Organic compounds	Lipids and lipid-like molecules	Fatty Acyls	Fatty acyl thioesters	Acyl CoAs	3-oxo-acyl CoAs
pHILIC_230.1395_2.2	HQDBMDGXEZLSNK-UDIARPCQSA-N	Organic compounds	Lipids and lipid-like molecules	Fatty Acyls	Fatty acid esters	Acyl carnitines
pRPLC_259.1899_12	HQHCYKULIHKCEB-UHFFFAOYSA-N	Organic compounds	Lipids and lipid-like molecules	Fatty Acyls	Fatty acids and conjugates	Long-chain fatty acids
nRPLC_355.1395_9.6	HRYIDVZLDQBLFF-UHFFFAOYSA-N	Organic compounds	Lipids and lipid-like molecules	Fatty Acyls	Fatty acyl glycosides	Fatty acyl glycosides of mono- and disaccharides
pRPLC_225.1847_12.2	HXHZGHRLVRFQDR-HZJYTTRNSA-N	Organic compounds	Lipids and lipid-like molecules	Fatty Acyls	Fatty acids and conjugates	Long-chain fatty acids
pRPLC_368.279_12.7	HXOGMKPCIDSSKJ-NKBLVAAJSA-N	Organic compounds	Lipids and lipid-like molecules	Fatty Acyls	Fatty acid esters	Fatty acid esters
pHILIC_272.1685_4.8	HYDKTIAWESXLEF-KTKRTIGZSA-N	Organic compounds	Lipids and lipid-like molecules	Fatty Acyls	Fatty acyl thioesters	Fatty acyl thioesters
pHILIC_246.17_6	IHCPDBBYTYJYIL-UHFFFAOYSA-N	Organic compounds	Lipids and lipid-like molecules	Fatty Acyls	Fatty acid esters	Acyl carnitines
nHILIC_261.1706_2.9	ILJDYMFZBMWGGZ-UHFFFAOYSA-N	Organic compounds	Lipids and lipid-like molecules	Fatty Acyls	Fatty alcohols	Fatty alcohols
nHILIC_199.0613_3.1	IVZLDVMNNVAWDA-QHHAFSJGSA-N	Organic compounds	Lipids and lipid-like molecules	Fatty Acyls	Fatty acids and conjugates	Medium-chain fatty acids
pRPLC_209.0669_3.6	IZFHEQBZOYJLPK-UHFFFAOYSA-N	Organic compounds	Lipids and lipid-like molecules	Fatty Acyls	Fatty acids and conjugates	Medium-chain fatty acids
pRPLC_159.0844_6.2	IZVXTRDVESJRTA-UHFFFAOYSA-N	Organic compounds	Lipids and lipid-like molecules	Fatty Acyls	Fatty acyl thioesters	Fatty acyl thioesters
pHILIC_342.2637_5.3	JEOZLTJHDSKQIT-CLVCIHKQSA-N	Organic compounds	Lipids and lipid-like molecules	Fatty Acyls	Fatty acid esters	Fatty acid esters
nRPLC_355.2121_12.2	JGUNLOSHGIQYCT-BQYQJAHWSA-N	Organic compounds	Lipids and lipid-like molecules	Fatty Acyls	Fatty acyl glycosides	Fatty acyl glycosides of mono- and disaccharides
pHILIC_146.1175_6.9	JHPNVNIEXXLNTR-UHFFFAOYSA-N	Organic compounds	Lipids and lipid-like molecules	Fatty Acyls	Fatty acids and conjugates	Straight chain fatty acids
pRPLC_295.2264_11.9	JHXAZBBVQSRKJR-KDFHGORWSA-N	Organic compounds	Lipids and lipid-like molecules	Fatty Acyls	Lineolic acids and derivatives	Lineolic acids and derivatives
pHILIC_258.17_5.9	JUAQYRSUSCWTQK-BQYQJAHWSA-N	Organic compounds	Lipids and lipid-like molecules	Fatty Acyls	Fatty acid esters	Acyl carnitines
pRPLC_157.1222_9.8	JVJFIQYAHPMBBX-FNORWQNLSA-N	Organic compounds	Lipids and lipid-like molecules	Fatty Acyls	Fatty alcohols	Fatty alcohols
nRPLC_235.0949_10.8	KALYVIJGKPJBQV-UHFFFAOYSA-N	Organic compounds	Lipids and lipid-like molecules	Fatty Acyls	Fatty amides	Fatty amides
nRPLC_369.2277_11.5	KFGOFTHODYBSGM-ZUNNJUQCSA-N	Organic compounds	Lipids and lipid-like molecules	Fatty Acyls	Eicosanoids	Prostaglandins and related compounds
pHILIC_257.1858_6.7	KFTVEPYSUSWBRD-UHFFFAOYSA-N	Organic compounds	Lipids and lipid-like molecules	Fatty Acyls	Fatty acids and conjugates	Medium-chain fatty acids
nHILIC_147.0663_3.9	KJTLQQUUPVSXIM-ZCFIWIBFSA-N	Organic compounds	Lipids and lipid-like molecules	Fatty Acyls	Fatty acids and conjugates	Hydroxy fatty acids
nRPLC_353.1238_11.2	KMCLOJYUKASTFN-VURMDHGXSA-N	Organic compounds	Lipids and lipid-like molecules	Fatty Acyls	Fatty acyl glycosides	Fatty acyl glycosides of mono- and disaccharides
pRPLC_287.2001_10.6	KMXKQELDKDGFRN-OUKQBFOZSA-N	Organic compounds	Lipids and lipid-like molecules	Fatty Acyls	Fatty alcohol esters	Fatty alcohol esters
pRPLC_227.1639_11.7	KVWWIYGFBYDJQC-GHMZBOCLSA-N	Organic compounds	Lipids and lipid-like molecules	Fatty Acyls	Lineolic acids and derivatives	Jasmonic acids
pHILIC_233.1575_6.4	KVXKOWZLYWBURN-UHFFFAOYSA-N	Organic compounds	Lipids and lipid-like molecules	Fatty Acyls	Fatty acid esters	Fatty acid esters
pRPLC_127.0753_8.1	KWKVAGQCDSHWFK-VNKDHWASSA-N	Organic compounds	Lipids and lipid-like molecules	Fatty Acyls	Fatty acid esters	Fatty acid esters
nRPLC_505.2651_10.9	KXAHRTBPIZOXEC-UHFFFAOYSA-N	Organic compounds	Lipids and lipid-like molecules	Fatty Acyls	Fatty acyl glycosides	Fatty acyl glycosides of mono- and disaccharides
nHILIC_387.1661_4.9	LAYQBSCEPAXXNJ-NSCUHMNNSA-N	Organic compounds	Lipids and lipid-like molecules	Fatty Acyls	Fatty acyl glycosides	Fatty acyl glycosides of mono- and disaccharides
pHILIC_326.2323_5.3	LELVHAQTWXTCLY-YWUIXMTJSA-N	Organic compounds	Lipids and lipid-like molecules	Fatty Acyls	Lineolic acids and derivatives	Lineolic acids and derivatives
pHILIC_246.1528_5.3	LGPPHMDEKCAPLE-UHFFFAOYSA-N	Organic compounds	Lipids and lipid-like molecules	Fatty Acyls	Fatty acyl thioesters	Fatty acyl thioesters
pHILIC_232.1543_6.4	LRCNOZRCYBNMEP-UHFFFAOYSA-N	Organic compounds	Lipids and lipid-like molecules	Fatty Acyls	Fatty acid esters	Acyl carnitines
pHILIC_304.2117_6.1	LUBMSOHGUAAXAM-UHFFFAOYNA-N	Organic compounds	Lipids and lipid-like molecules	Fatty Acyls	Fatty acid esters	Acyl carnitines
pRPLC_217.1433_10.7	LWBHHRRTOZQPDM-UHFFFAOYSA-N	Organic compounds	Lipids and lipid-like molecules	Fatty Acyls	Fatty acids and conjugates	Medium-chain fatty acids
nRPLC_345.2278_11.8	LWZFANDGMFTDAV-UHFFFAOYSA-N	Organic compounds	Lipids and lipid-like molecules	Fatty Acyls	Fatty acid esters	Fatty acid esters
nRPLC_305.1602_11.8	LXYZKMJJLXYZTE-UHFFFAOYSA-N	Organic compounds	Lipids and lipid-like molecules	Fatty Acyls	Fatty acyl glycosides	Fatty acyl glycosides of mono- and disaccharides
pRPLC_213.1483_10	LYSGIJUGUGJIPS-ONEGZZNKSA-N	Organic compounds	Lipids and lipid-like molecules	Fatty Acyls	Lineolic acids and derivatives	Jasmonic acids
pHILIC_316.2481_5.3	LZOSYCMHQXPBFU-UHFFFAOYSA-N	Organic compounds	Lipids and lipid-like molecules	Fatty Acyls	Fatty acid esters	Acyl carnitines
pRPLC_229.1432_10	MAZWDMBCPDUFDJ-VQHVLOKHSA-N	Organic compounds	Lipids and lipid-like molecules	Fatty Acyls	Fatty acids and conjugates	Medium-chain fatty acids
nHILIC_261.0437_1.1	MCFVRESNTICQSJ-RJNTXXOISA-L	Organic compounds	Lipids and lipid-like molecules	Fatty Acyls	Fatty acids and conjugates	Medium-chain fatty acids
nRPLC_499.2908_12.5	MINDHVHHQZYEEK-HBBNESRFSA-N	Organic compounds	Lipids and lipid-like molecules	Fatty Acyls	Fatty acids and conjugates	Medium-chain fatty acids
pRPLC_489.2687_10.9	MITNBWXSDQNKSU-BQYQJAHWSA-N	Organic compounds	Lipids and lipid-like molecules	Fatty Acyls	Fatty acyl glycosides	Fatty acyl glycosides of mono- and disaccharides
nHILIC_327.2176_2.6	MKYUCBXUUSZMQB-MKZMYESJSA-N	Organic compounds	Lipids and lipid-like molecules	Fatty Acyls	Lineolic acids and derivatives	Lineolic acids and derivatives
nRPLC_289.1653_8.2	MPSRBJBPHXIOFN-UHFFFAOYSA-N	Organic compounds	Lipids and lipid-like molecules	Fatty Acyls	Fatty acyl glycosides	Fatty acyl glycosides of mono- and disaccharides
nRPLC_389.2177_9.7	MRPDHXXPDCVBPQ-AATRIKPKSA-N	Organic compounds	Lipids and lipid-like molecules	Fatty Acyls	Fatty acyl glycosides	Fatty acyl glycosides of mono- and disaccharides
pRPLC_395.1554_7.2	MVLVZZLLWUAMRM-UHFFFAOYSA-N	Organic compounds	Lipids and lipid-like molecules	Fatty Acyls	Fatty acyl glycosides	Fatty acyl glycosides of mono- and disaccharides
pRPLC_335.2211_10.2	MYHXHCUNDDAEOZ-BMZFSJBMSA-N	Organic compounds	Lipids and lipid-like molecules	Fatty Acyls	Eicosanoids	Prostaglandins and related compounds
pRPLC_866.1565_6.5	NHNODHRSCRALBF-UHFFFAOYSA-N	Organic compounds	Lipids and lipid-like molecules	Fatty Acyls	Fatty acyl thioesters	Acyl CoAs	3-oxo-acyl CoAs
nRPLC_503.2495_10.7	NQBMFFMRSAECDY-AATRIKPKSA-N	Organic compounds	Lipids and lipid-like molecules	Fatty Acyls	Fatty acyl glycosides	Fatty acyl glycosides of mono- and disaccharides
pRPLC_229.1796_10.7	NSVPCFNUUARRKL-CSKARUKUSA-N	Organic compounds	Lipids and lipid-like molecules	Fatty Acyls	Fatty acids and conjugates	Long-chain fatty acids
nRPLC_393.1764_8.4	NVTNXPADRDASMP-ARJAWSKDSA-N	Organic compounds	Lipids and lipid-like molecules	Fatty Acyls	Fatty acyl glycosides	Fatty acyl glycosides of mono- and disaccharides
pHILIC_276.1441_10.1	NXJAXUYOQLTISD-VIFPVBQESA-N	Organic compounds	Lipids and lipid-like molecules	Fatty Acyls	Fatty acid esters	Acyl carnitines
nRPLC_371.207_11.3	NYLNHNDMNOPWAZ-UHFFFAOYSA-N	Organic compounds	Lipids and lipid-like molecules	Fatty Acyls	Fatty acyl glycosides	Fatty acyl glycosides of mono- and disaccharides
nRPLC_277.1652_10.1	NZLSMMMVSHTELV-UHFFFAOYSA-N	Organic compounds	Lipids and lipid-like molecules	Fatty Acyls	Fatty acyl glycosides	Fatty acyl glycosides of mono- and disaccharides
nHILIC_171.1391_2.6	OAOABCKPVCUNKO-UHFFFAOYSA-N	Organic compounds	Lipids and lipid-like molecules	Fatty Acyls	Fatty acids and conjugates	Medium-chain fatty acids
nHILIC_469.2267_3.8	ODOJEOFQPWTDSS-UHFFFAOYSA-N	Organic compounds	Lipids and lipid-like molecules	Fatty Acyls	Fatty acyl glycosides	Fatty acyl glycosides of mono- and disaccharides
pRPLC_391.1606_6.4	OFPQILBGSKDVRR-UHFFFAOYSA-N	Organic compounds	Lipids and lipid-like molecules	Fatty Acyls	Fatty acyl glycosides	Fatty acyl glycosides of mono- and disaccharides
pHILIC_325.1605_15.2	OWGKYELXGFKIHH-UHFFFAOYSA-N	Organic compounds	Lipids and lipid-like molecules	Fatty Acyls	Fatty acyl glycosides	Fatty acyl glycosides of mono- and disaccharides
nRPLC_205.0332_5.7	OZOCRDZZSOSJCJ-GQCTYLIASA-N	Organic compounds	Lipids and lipid-like molecules	Fatty Acyls	Fatty acid esters	Fatty acid esters
pHILIC_360.2743_5.6	PBBJEGGNZPXIGJ-UHFFFAOYSA-N	Organic compounds	Lipids and lipid-like molecules	Fatty Acyls	Fatty acid esters	Acyl carnitines
pRPLC_141.1273_10.1	PICGPEBVZGCYBV-CWWKMNTPSA-N	Organic compounds	Lipids and lipid-like molecules	Fatty Acyls	Fatty alcohols	Fatty alcohols
nHILIC_287.1864_2.5	PNEJUHLZEPRMHF-UHFFFAOYSA-N	Organic compounds	Lipids and lipid-like molecules	Fatty Acyls	Fatty acids and conjugates	Long-chain fatty acids
pHILIC_251.1501_1.6	PPOCTRFLRHRTTR-UHFFFAOYSA-N	Organic compounds	Lipids and lipid-like molecules	Fatty Acyls	Fatty acyl glycosides	Fatty acyl glycosides of mono- and disaccharides
pRPLC_381.2265_10.4	PXBFKEHWQRAQQD-UHFFFAOYSA-N	Organic compounds	Lipids and lipid-like molecules	Fatty Acyls	Fatty alcohol esters	Fatty alcohol esters
pRPLC_325.1641_9.3	PXZGUAVTZUPRMI-WDGPHVMXSA-N	Organic compounds	Lipids and lipid-like molecules	Fatty Acyls	Fatty acids and conjugates	Medium-chain fatty acids
pRPLC_346.1547_3.9	QAEKNCDIHIGLFI-UHFFFAOYSA-L	Organic compounds	Lipids and lipid-like molecules	Fatty Acyls	Fatty acids and conjugates	Medium-chain fatty acids
pHILIC_302.2325_5.3	QBYXBONNCVATNQ-UHFFFAOYSA-N	Organic compounds	Lipids and lipid-like molecules	Fatty Acyls	Fatty acid esters	Acyl carnitines
nHILIC_258.0981_7.1	QMRSJQVUNCCUCI-ZJELKQJVSA-N	Organic compounds	Lipids and lipid-like molecules	Fatty Acyls	Fatty acid esters	Acyl carnitines
nHILIC_161.0649_7	QNLREUZIHJHXRK-UHFFFAOYSA-N	Organic compounds	Lipids and lipid-like molecules	Fatty Acyls	Fatty acid esters	Fatty acid esters
pRPLC_261.1846_10.6	QWCNQXNAFCBLLV-UVTDQMKNSA-N	Organic compounds	Lipids and lipid-like molecules	Fatty Acyls	Fatty alcohols	Long-chain fatty alcohols
pRPLC_311.2213_11.1	RCMABBHQYMBYKV-BUHFOSPRSA-N	Organic compounds	Lipids and lipid-like molecules	Fatty Acyls	Fatty acids and conjugates	Long-chain fatty acids
pHILIC_204.1231_7.7	RDHQFKQIGNGIED-UHFFFAOYSA-N	Organic compounds	Lipids and lipid-like molecules	Fatty Acyls	Fatty acid esters	Acyl carnitines
nHILIC_131.0714_2.8	RILPIWOPNGRASR-RFZPGFLSSA-N	Organic compounds	Lipids and lipid-like molecules	Fatty Acyls	Fatty acids and conjugates	Hydroxy fatty acids
nRPLC_425.2542_11.6	RJXVYMMSQBYEHN-SDTVLRMPSA-N	Organic compounds	Lipids and lipid-like molecules	Fatty Acyls	Eicosanoids	Prostaglandins and related compounds
pHILIC_120.1018_7	RKCHCKMAQPJXBM-UHFFFAOYSA-N	Organic compounds	Lipids and lipid-like molecules	Fatty Acyls	Fatty acids and conjugates	Branched fatty acids	Methyl-branched fatty acids
nRPLC_189.096_7.3	RRGSLXQIRFOAEM-UHFFFAOYSA-N	Organic compounds	Lipids and lipid-like molecules	Fatty Acyls	Fatty acid esters	Fatty acid esters
pRPLC_239.1639_10.8	RYILZWKGLGVPOC-WQLSENKSSA-N	Organic compounds	Lipids and lipid-like molecules	Fatty Acyls	Fatty alcohol esters	Fatty alcohol esters
nRPLC_387.2384_10.3	SAAOVBGAFHJPIF-NYNACFBQSA-N	Organic compounds	Lipids and lipid-like molecules	Fatty Acyls	Eicosanoids	Prostaglandins and related compounds
pRPLC_206.1385_9.7	SNPLKNRPJHDVJA-ZETCQYMHSA-N	Organic compounds	Lipids and lipid-like molecules	Fatty Acyls	Fatty amides	N-acyl amines
nHILIC_385.1869_5.4	SWYRVCGNMNAFEK-AATRIKPKSA-N	Organic compounds	Lipids and lipid-like molecules	Fatty Acyls	Fatty acyl glycosides	Fatty acyl glycosides of mono- and disaccharides
pRPLC_161.0807_4.9	SYEOWUNSTUDKGM-YFKPBYRVSA-N	Organic compounds	Lipids and lipid-like molecules	Fatty Acyls	Fatty acids and conjugates	Medium-chain fatty acids
nHILIC_880.137_3.5	SYKWLIJQEHRDNH-KRPIADGTSA-N	Organic compounds	Lipids and lipid-like molecules	Fatty Acyls	Fatty acyl thioesters	Acyl CoAs	2,3,4-saturated fatty acyl CoAs
pRPLC_265.1795_10.9	SZVNKXCDJUBPQO-HWKANZROSA-N	Organic compounds	Lipids and lipid-like molecules	Fatty Acyls	Eicosanoids	Prostaglandins and related compounds
pRPLC_231.1588_9.7	TVIDDXQYHWJXFK-UHFFFAOYSA-N	Organic compounds	Lipids and lipid-like molecules	Fatty Acyls	Fatty acids and conjugates	Medium-chain fatty acids
nRPLC_157.1232_10.6	TVQGDYNRXLTQAP-UHFFFAOYSA-N	Organic compounds	Lipids and lipid-like molecules	Fatty Acyls	Fatty acid esters	Fatty acid esters
pRPLC_143.0338_4.9	TXXHDPDFNKHHGW-ZPUQHVIOSA-N	Organic compounds	Lipids and lipid-like molecules	Fatty Acyls	Fatty acids and conjugates	Medium-chain fatty acids
pRPLC_175.0963_6	TYFQFVWCELRYAO-UHFFFAOYSA-N	Organic compounds	Lipids and lipid-like molecules	Fatty Acyls	Fatty acids and conjugates	Medium-chain fatty acids
pHILIC_248.1492_7.9	UEFRDQSMQXDWTO-GKAPJAKFSA-N	Organic compounds	Lipids and lipid-like molecules	Fatty Acyls	Fatty acid esters	Acyl carnitines
pHILIC_218.1386_6.9	UFAHZIUFPNSHSL-UHFFFAOYSA-N	Organic compounds	Lipids and lipid-like molecules	Fatty Acyls	Fatty acid esters	Acyl carnitines
pRPLC_319.2262_11.8	UFPQIRYSPUYQHK-OKHMVKDVSA-N	Organic compounds	Lipids and lipid-like molecules	Fatty Acyls	Fatty acids and conjugates	Heterocyclic fatty acids	Epoxy fatty acids
pRPLC_233.0628_2.1	UGVHOJSVUOERFS-QXOCYMRCSA-N	Organic compounds	Lipids and lipid-like molecules	Fatty Acyls	Fatty acids and conjugates	Heterocyclic fatty acids	Furanoid fatty acids
nHILIC_207.0492_7.2	UOKDPAAQNNWFSY-UHFFFAOYSA-N	Organic compounds	Lipids and lipid-like molecules	Fatty Acyls	Fatty acid esters	Fatty acid esters
pHILIC_487.2131_15.8	UTIRJVJBKWSIOX-SRMFCGEKSA-N	Organic compounds	Lipids and lipid-like molecules	Fatty Acyls	Fatty acyl glycosides	Fatty acyl glycosides of mono- and disaccharides
pHILIC_332.243_5.9	VCRSQDIROUELAR-UHFFFAOYNA-N	Organic compounds	Lipids and lipid-like molecules	Fatty Acyls	Fatty acid esters	Acyl carnitines
pHILIC_274.2012_5.5	VDPCTFWULDLKHT-UHFFFAOYSA-N	Organic compounds	Lipids and lipid-like molecules	Fatty Acyls	Fatty acid esters	Acyl carnitines
nHILIC_117.0557_4.2	VEXDRERIMPLZLU-IUYQGCFVSA-N	Organic compounds	Lipids and lipid-like molecules	Fatty Acyls	Fatty acids and conjugates	Hydroxy fatty acids
nRPLC_363.1809_11	VLMCDTMNMDDMLC-NZXMSVEXSA-N	Organic compounds	Lipids and lipid-like molecules	Fatty Acyls	Fatty acids and conjugates	Long-chain fatty acids
pHILIC_219.1419_6.9	VMHWVDZUYLYJAJ-UHFFFAOYSA-N	Organic compounds	Lipids and lipid-like molecules	Fatty Acyls	Fatty acid esters	Fatty acid esters
pRPLC_337.2368_10.7	VNYSSYRCGWBHLG-IMSBXONOSA-N	Organic compounds	Lipids and lipid-like molecules	Fatty Acyls	Eicosanoids	Leukotrienes
pHILIC_260.1858_5.7	VVPRQWTYSNDTEA-UHFFFAOYSA-N	Organic compounds	Lipids and lipid-like molecules	Fatty Acyls	Fatty acid esters	Acyl carnitines
nRPLC_519.2442_10.8	VXZUZURNJDKPBW-UHFFFAOYSA-N	Organic compounds	Lipids and lipid-like molecules	Fatty Acyls	Fatty acyl glycosides	Fatty acyl glycosides of mono- and disaccharides
pHILIC_276.1804_6.7	VYEONLJQPYRKAN-DTIOYNMSSA-N	Organic compounds	Lipids and lipid-like molecules	Fatty Acyls	Fatty acid esters	Acyl carnitines
nHILIC_325.1139_9.1	WFLGVJKIXANXQV-CJVZSHCUSA-N	Organic compounds	Lipids and lipid-like molecules	Fatty Acyls	Fatty acyl glycosides	Fatty acyl glycosides of mono- and disaccharides
pRPLC_391.2309_6	WGFOBBZOWHGYQH-DKYLXPRQSA-N	Organic compounds	Lipids and lipid-like molecules	Fatty Acyls	Eicosanoids	Prostaglandins and related compounds
pHILIC_346.2587_5.7	WJHMEFKQZOKPMH-UHFFFAOYNA-N	Organic compounds	Lipids and lipid-like molecules	Fatty Acyls	Fatty acid esters	Acyl carnitines
pRPLC_217.1069_7.3	WLXCRBOZJKAXCC-UHFFFAOYSA-N	Organic compounds	Lipids and lipid-like molecules	Fatty Acyls	Fatty acids and conjugates	Medium-chain fatty acids
pRPLC_369.2266_11.3	WTJYDBMHYPQFNJ-HNGBHZAESA-N	Organic compounds	Lipids and lipid-like molecules	Fatty Acyls	Eicosanoids	Prostaglandins and related compounds
pHILIC_244.1543_6.1	WURBQCVBQNMUQT-RMKNXTFCSA-N	Organic compounds	Lipids and lipid-like molecules	Fatty Acyls	Fatty acid esters	Acyl carnitines
pRPLC_353.2319_11.6	XEYBRNLFEZDVAW-BRNHSORCSA-N	Organic compounds	Lipids and lipid-like molecules	Fatty Acyls	Eicosanoids	Prostaglandins and related compounds
nHILIC_147.0299_2.5	XFTRTWQBIOMVPK-UHFFFAOYSA-N	Organic compounds	Lipids and lipid-like molecules	Fatty Acyls	Fatty acids and conjugates	Hydroxy fatty acids
pRPLC_171.1378_12.2	XKZKQTCECFWKBN-VOTSOKGWSA-N	Organic compounds	Lipids and lipid-like molecules	Fatty Acyls	Fatty acids and conjugates	Medium-chain fatty acids
pHILIC_262.1285_10.2	XROYFEWIXXCPAW-MQWKRIRWSA-N	Organic compounds	Lipids and lipid-like molecules	Fatty Acyls	Fatty acid esters	Acyl carnitines
pRPLC_201.112_8.6	XUNMWLWTZWWEIE-FNORWQNLSA-N	Organic compounds	Lipids and lipid-like molecules	Fatty Acyls	Fatty acids and conjugates	Medium-chain fatty acids
pRPLC_175.1157_8.7	XWEXGRZJPGGXCY-UHFFFAOYSA-N	Organic compounds	Lipids and lipid-like molecules	Fatty Acyls	Fatty acyl thioesters	Fatty acyl thioesters
nRPLC_337.1645_11.7	XWRIIHRGMKHPHN-LLVPEOCGSA-N	Organic compounds	Lipids and lipid-like molecules	Fatty Acyls	Fatty acids and conjugates	Long-chain fatty acids
nHILIC_329.0991_4.2	YBSWGBVCGAZBHG-SECBINFHSA-N	Organic compounds	Lipids and lipid-like molecules	Fatty Acyls	Fatty acid esters	Fatty acid esters
pRPLC_368.1546_7.1	YBWAUUBLHOFOPK-SOHGFDPZSA-N	Organic compounds	Lipids and lipid-like molecules	Fatty Acyls	Fatty acyl glycosides	Fatty acyl glycosides of mono- and disaccharides
pHILIC_247.1732_6	YCHLQQVZMIQEAC-UHFFFAOYSA-N	Organic compounds	Lipids and lipid-like molecules	Fatty Acyls	Fatty acid esters	Fatty acid esters
pHILIC_145.0494_7.7	YHGNXQAFNHCBTK-OWOJBTEDSA-N	Organic compounds	Lipids and lipid-like molecules	Fatty Acyls	Fatty acids and conjugates	Medium-chain fatty acids
pHILIC_286.2013_5.6	YMIVWYONPRZBEJ-LXKVQUBZSA-N	Organic compounds	Lipids and lipid-like molecules	Fatty Acyls	Fatty acid esters	Fatty acid esters
pRPLC_351.2161_10.7	YRTJDWROBKPZNV-OGZUVHHLSA-N	Organic compounds	Lipids and lipid-like molecules	Fatty Acyls	Eicosanoids	Prostaglandins and related compounds
pHILIC_216.123_1.8	YUCNWOKTRWJLGY-QMMMGPOBSA-N	Organic compounds	Lipids and lipid-like molecules	Fatty Acyls	Fatty acid esters	Acyl carnitines
pHILIC_323.1712_5.6	YUPCLHHTUNDMAN-UHFFFAOYSA-N	Organic compounds	Lipids and lipid-like molecules	Fatty Acyls	Fatty acyl glycosides	Fatty acyl glycosides of mono- and disaccharides
pRPLC_290.1957_6.8	YWSDGPGKVSDFES-UHFFFAOYNA-N	Organic compounds	Lipids and lipid-like molecules	Fatty Acyls	Fatty acid esters	Acyl carnitines
pRPLC_101.0597_5.2	YYPNJNDODFVZLE-UHFFFAOYSA-N	Organic compounds	Lipids and lipid-like molecules	Fatty Acyls	Fatty acids and conjugates	Branched fatty acids	Methyl-branched fatty acids
pHILIC_248.1129_9.9	ZGNBLKBZJBJFDG-ZETCQYMHSA-N	Organic compounds	Lipids and lipid-like molecules	Fatty Acyls	Fatty acid esters	Acyl carnitines
pHILIC_318.2273_5.9	ZILZDFSDUXZZAT-UHFFFAOYNA-N	Organic compounds	Lipids and lipid-like molecules	Fatty Acyls	Fatty acid esters	Acyl carnitines
pRPLC_211.1327_8.4	ZNJFBWYDHIGLCU-HWKXXFMVSA-N	Organic compounds	Lipids and lipid-like molecules	Fatty Acyls	Lineolic acids and derivatives	Jasmonic acids
pRPLC_761.6653_4.9	LIFBLKGYVQDWHZ-PAFQGHGSSA-N	Organic compounds	Lipids and lipid-like molecules	Glycerolipids	Triradylcglycerols	Triacylglycerols
nRPLC_231.087_5.7	LVONJPHZHFUJEU-UHFFFAOYSA-N	Organic compounds	Lipids and lipid-like molecules	Glycerolipids	Triradylcglycerols	Triacylglycerols
pRPLC_759.6824_5.4	OZXKRESLHSIBQY-QLCBANHYSA-N	Organic compounds	Lipids and lipid-like molecules	Glycerolipids	Diradylglycerols	Diacylglycerols	1,2-diacylglycerols
nRPLC_217.0715_5.3	URAYPUMNDPQOKB-UHFFFAOYSA-N	Organic compounds	Lipids and lipid-like molecules	Glycerolipids	Triradylcglycerols	Triacylglycerols
nRPLC_301.1653_8.9	UYXTWWCETRIEDR-UHFFFAOYSA-N	Organic compounds	Lipids and lipid-like molecules	Glycerolipids	Triradylcglycerols	Triacylglycerols
pRPLC_261.1329_8.2	YZWRNSARCRTXDS-UHFFFAOYSA-N	Organic compounds	Lipids and lipid-like molecules	Glycerolipids	Triradylcglycerols	Triacylglycerols
pHILIC_454.2924_5.7	CKPBBEOJHAPPBT-HXUWFJFHSA-N	Organic compounds	Lipids and lipid-like molecules	Glycerophospholipids	Glycerophosphoethanolamines	Lysophosphatidylethanolamines	2-acyl-sn-glycero-3-phosphoethanolamines
pRPLC_852.6448_6.6	FVVUJOLDDSQWRT-IJFMSWENSA-N	Organic compounds	Lipids and lipid-like molecules	Glycerophospholipids	Glycerophosphoethanolamines	Phosphatidylethanolamines
pRPLC_435.2515_10	PALVOIADDFXQGT-RISUCRHXSA-N	Organic compounds	Lipids and lipid-like molecules	Glycerophospholipids	Glycerophosphates	Monoacylglycerophosphates	Lysophosphatidic acids	2-acylglycerol-3-phosphates
pHILIC_258.11_9.9	SUHOQUVVVLNYQR-UHFFFAOYSA-N	Organic compounds	Lipids and lipid-like molecules	Glycerophospholipids	Glycerophosphocholines	Glycerophosphocholines
nRPLC_384.1051_5.3	UNJJBGNPUUVVFQ-ZJUUUORDSA-N	Organic compounds	Lipids and lipid-like molecules	Glycerophospholipids	Glycerophosphoserines	Phosphatidylserines
pRPLC_530.3225_12.5	VLFJNHPNIOTOOA-QAAQIQKESA-N	Organic compounds	Lipids and lipid-like molecules	Glycerophospholipids	Glycerophosphoethanolamines	Lysophosphatidylethanolamines	2-acyl-sn-glycero-3-phosphoethanolamines
pRPLC_231.1381_11	AKNPMCISDQNRFC-UHFFFAOYSA-N	Organic compounds	Lipids and lipid-like molecules	Prenol lipids	Sesquiterpenoids	Eremophilane, 8,9-secoeremophilane and furoeremophilane sesquiterpenoids
nHILIC_331.1762_4.8	AOHQEWBMTRLCSX-UHFFFAOYSA-N	Organic compounds	Lipids and lipid-like molecules	Prenol lipids	Terpene glycosides	Terpene glycosides
nRPLC_365.16_11.9	AUGQEEXBDZWUJY-UHFFFAOYSA-N	Organic compounds	Lipids and lipid-like molecules	Prenol lipids	Sesquiterpenoids	Trichothecenes
pRPLC_341.2471_12.9	AUMXJZBVBBGETK-JAFZKPNWSA-N	Organic compounds	Lipids and lipid-like molecules	Prenol lipids	Diterpenoids	Diterpenoids
nHILIC_395.2075_4.8	AVZCSGMWWXMJEA-UHFFFAOYSA-N	Organic compounds	Lipids and lipid-like molecules	Prenol lipids	Terpene glycosides	Terpene glycosides
pRPLC_299.1273_9.1	BCNIZSHMXASUGF-YRNVUSSQSA-N	Organic compounds	Lipids and lipid-like molecules	Prenol lipids	Quinone and hydroquinone lipids	Vitamin K compounds
nRPLC_317.1965_9.9	BGAILLKFXBSPRD-UHFFFAOYSA-N	Organic compounds	Lipids and lipid-like molecules	Prenol lipids	Terpene glycosides	Terpene glycosides
pRPLC_285.1692_12.2	BJDCWCLMFKKGEE-KXTPALSWSA-N	Organic compounds	Lipids and lipid-like molecules	Prenol lipids	Sesquiterpenoids	Artemisinins
nRPLC_465.2124_9.5	BXFOFFBJRFZBQZ-UHFFFAOYSA-N	Organic compounds	Lipids and lipid-like molecules	Prenol lipids	Sesquiterpenoids	Trichothecenes
pRPLC_237.1846_11.4	BXXSHQYDJWZXPB-UHFFFAOYSA-N	Organic compounds	Lipids and lipid-like molecules	Prenol lipids	Sesquiterpenoids	Eremophilane, 8,9-secoeremophilane and furoeremophilane sesquiterpenoids
nHILIC_493.2809_4.8	BYPNJSRSMGYEOF-UHFFFAOYSA-N	Organic compounds	Lipids and lipid-like molecules	Prenol lipids	Diterpenoids	Diterpenoids
nRPLC_491.2283_12	BZPOQLONXBJGAZ-NBUYDMCONA-N	Organic compounds	Lipids and lipid-like molecules	Prenol lipids	Terpene glycosides	Diterpene glycosides
nRPLC_165.0919_9.7	CDSMSBUVCWHORP-UHFFFAOYSA-N	Organic compounds	Lipids and lipid-like molecules	Prenol lipids	Monoterpenoids	Menthane monoterpenoids
pRPLC_475.2683_11.5	CVEGYVMAZQZPTH-UHFFFAOYSA-N	Organic compounds	Lipids and lipid-like molecules	Prenol lipids	Triterpenoids	Triterpenoids
nRPLC_509.2131_11	DDHUTBKXLWCZCO-UHFFFAOYSA-N	Organic compounds	Lipids and lipid-like molecules	Prenol lipids	Monoterpenoids	Bicyclic monoterpenoids
pRPLC_283.1899_10.1	DEBINYRQIQKNDF-UHFFFAOYSA-N	Organic compounds	Lipids and lipid-like molecules	Prenol lipids	Diterpenoids	Diterpenoids
nRPLC_425.2177_11.8	DFYFOAFKHRTQLA-UHFFFAOYSA-N	Organic compounds	Lipids and lipid-like molecules	Prenol lipids	Diterpenoids	Diterpenoids
pRPLC_247.1325_8.5	DSTJGYCTYZXZNH-UHFFFAOYSA-N	Organic compounds	Lipids and lipid-like molecules	Prenol lipids	Terpene lactones	Sesquiterpene lactones	Eudesmanolides, secoeudesmanolides, and derivatives
pRPLC_433.2061_10	DZIJJEZRPMYRRP-QFPWAJRASA-N	Organic compounds	Lipids and lipid-like molecules	Prenol lipids	Sesquiterpenoids	Eremophilane, 8,9-secoeremophilane and furoeremophilane sesquiterpenoids
pRPLC_171.065_5.8	FBRSHCVRTNPNES-UHFFFAOYSA-N	Organic compounds	Lipids and lipid-like molecules	Prenol lipids	Quinone and hydroquinone lipids	Prenylated hydroquinones	Ubiquinols
pRPLC_287.2365_12.4	FPIPGXGPPPQFEQ-MKOSUFFBSA-N	Organic compounds	Lipids and lipid-like molecules	Prenol lipids	Retinoids	Retinoids
nHILIC_413.2182_5	FSQYQQPZIHCQMQ-UHFFFAOYSA-N	Organic compounds	Lipids and lipid-like molecules	Prenol lipids	Terpene glycosides	Terpene glycosides
pRPLC_413.2163_11.4	FTCASOKOHIRYPL-UHFFFAOYSA-N	Organic compounds	Lipids and lipid-like molecules	Prenol lipids	Terpene lactones	Sesquiterpene lactones	Eudesmanolides, secoeudesmanolides, and derivatives
pRPLC_399.2006_11.1	FVUXHXRZJMFQJL-UHFFFAOYSA-N	Organic compounds	Lipids and lipid-like molecules	Prenol lipids	Sesquiterpenoids	Trichothecenes
pRPLC_269.1743_9	GAPZIAIPNAGPQZ-UIUPBXLSSA-N	Organic compounds	Lipids and lipid-like molecules	Prenol lipids	Terpene lactones	Sesquiterpene lactones	Eudesmanolides, secoeudesmanolides, and derivatives
nRPLC_461.1815_8.3	GEZFFZYSQRTAPC-UHFFFAOYSA-N	Organic compounds	Lipids and lipid-like molecules	Prenol lipids	Sesquiterpenoids	Illudanes and illudins	Melleolides and analogues
pHILIC_315.0756_11	GVVPGTZRZFNKDS-JXMROGBWSA-N	Organic compounds	Lipids and lipid-like molecules	Prenol lipids	Isoprenoid phosphates	Isoprenoid phosphates
pRPLC_491.2636_10.9	HAVMVUFJSIMVDG-UHFFFAOYSA-N	Organic compounds	Lipids and lipid-like molecules	Prenol lipids	Triterpenoids	Triterpenoids
pRPLC_153.1272_9.5	HBKLKBUNCSHWKO-UHFFFAOYSA-N	Organic compounds	Lipids and lipid-like molecules	Prenol lipids	Monoterpenoids	Menthane monoterpenoids
pRPLC_135.1167_10.2	HFPZCAJZSCWRBC-UHFFFAOYSA-N	Organic compounds	Lipids and lipid-like molecules	Prenol lipids	Monoterpenoids	Aromatic monoterpenoids
pRPLC_317.2107_12	HHWOKJDCJVESIF-UHFFFAOYSA-N	Organic compounds	Lipids and lipid-like molecules	Prenol lipids	Diterpenoids	Colensane and clerodane diterpenoids
nRPLC_387.1293_7.3	HLXRWTJXGMHOFN-XJSNKYLASA-N	Organic compounds	Lipids and lipid-like molecules	Prenol lipids	Terpene glycosides	Iridoid O-glycosides
pRPLC_459.2735_13	INIPQDKLXQHEAJ-UHFFFAOYSA-N	Organic compounds	Lipids and lipid-like molecules	Prenol lipids	Triterpenoids	Triterpenoids
pRPLC_315.1797_11.4	IPOIBBMZOXJYFV-RMPHEQRESA-N	Organic compounds	Lipids and lipid-like molecules	Prenol lipids	Terpene glycosides	Terpene glycosides
pRPLC_239.1276_11.6	IZVWNTVILPFEDY-UHFFFAOYSA-N	Organic compounds	Lipids and lipid-like molecules	Prenol lipids	Monoterpenoids	Monocyclic monoterpenoids
nRPLC_309.1704_11.2	JCGMJARSAZGXHM-UHFFFAOYSA-N	Organic compounds	Lipids and lipid-like molecules	Prenol lipids	Terpene lactones	Terpene lactones
pRPLC_494.2377_10.7	JJSYXNQGLHBRRK-YSOSZROBSA-N	Organic compounds	Lipids and lipid-like molecules	Prenol lipids	Diterpenoids	Diterpenoids
pRPLC_193.1586_10.1	KEGGEHPMMDYTGB-UHFFFAOYSA-N	Organic compounds	Lipids and lipid-like molecules	Prenol lipids	Monoterpenoids	Aromatic monoterpenoids
nHILIC_417.1405_7.2	KYVUMEGNMQDSHO-YWEYNIOJSA-N	Organic compounds	Lipids and lipid-like molecules	Prenol lipids	Terpene glycosides	Terpene glycosides
pRPLC_187.1156_8.5	LCFWUUYRTYROGC-UHFFFAOYSA-N	Organic compounds	Lipids and lipid-like molecules	Prenol lipids	Monoterpenoids	Menthane monoterpenoids
pRPLC_347.2213_11.5	LGAMCBOKOMIWEL-UHFFFAOYSA-N	Organic compounds	Lipids and lipid-like molecules	Prenol lipids	Diterpenoids	Diterpenoids
pRPLC_137.1324_10.2	LGNSZMLHOYDATP-UHFFFAOYSA-N	Organic compounds	Lipids and lipid-like molecules	Prenol lipids	Monoterpenoids	Bicyclic monoterpenoids
pRPLC_401.2162_12.2	LIGPZBKBGCJTGC-NVBQXYJYNA-N	Organic compounds	Lipids and lipid-like molecules	Prenol lipids	Diterpenoids	Diterpenoids
pRPLC_297.1329_9.1	LINOMUASTDIRTM-UHFFFAOYSA-N	Organic compounds	Lipids and lipid-like molecules	Prenol lipids	Sesquiterpenoids	Trichothecenes
pRPLC_425.1426_9.7	LMEHVEUFNRJAAV-UHFFFAOYSA-N	Organic compounds	Lipids and lipid-like molecules	Prenol lipids	Terpene lactones	Diterpene lactones	Ginkgolides and bilobalides
pRPLC_295.1537_10.7	LRYFTDGIIUTFFA-UHFFFAOYSA-N	Organic compounds	Lipids and lipid-like molecules	Prenol lipids	Sesquiterpenoids	Sesquiterpenoids
nHILIC_495.2238_7	LZKVXMYVBSNXER-UHFFFAOYSA-N	Organic compounds	Lipids and lipid-like molecules	Prenol lipids	Terpene lactones	Quassinoids
nRPLC_407.1708_11.3	MEJPFLKDAHVOFR-OLIGCOFLSA-N	Organic compounds	Lipids and lipid-like molecules	Prenol lipids	Terpene lactones	Terpene lactones
pRPLC_151.1116_11.1	MGSRCZKZVOBKFT-UHFFFAOYSA-N	Organic compounds	Lipids and lipid-like molecules	Prenol lipids	Monoterpenoids	Aromatic monoterpenoids
nHILIC_481.2081_7.2	MLDQZNYFEGLVAS-UHFFFAOYSA-N	Organic compounds	Lipids and lipid-like molecules	Prenol lipids	Sesquiterpenoids	Trichothecenes
pRPLC_269.2107_12.4	MNYBEULOKRVZKY-ATCPXPEISA-N	Organic compounds	Lipids and lipid-like molecules	Prenol lipids	Sesquiterpenoids	Sesquiterpenoids
nHILIC_431.2286_5.8	MSRVZJWXQUEINS-WAAHFECUSA-N	Organic compounds	Lipids and lipid-like molecules	Prenol lipids	Terpene glycosides	Terpene glycosides
nHILIC_443.1924_5.4	MVSPYXAIGOWGGA-UHFFFAOYSA-N	Organic compounds	Lipids and lipid-like molecules	Prenol lipids	Terpene lactones	Sesquiterpene lactones	Guaianolides and derivatives
pRPLC_473.2525_10.9	NCGJGPSWDDQPKM-UHFFFAOYSA-N	Organic compounds	Lipids and lipid-like molecules	Prenol lipids	Triterpenoids	Triterpenoids
nRPLC_499.307_13.4	NJZMSAAKSXZIEC-LICLKQGHSA-N	Organic compounds	Lipids and lipid-like molecules	Prenol lipids	Triterpenoids	Triterpenoids
nRPLC_507.2231_11	NOTOVTQRFFVBSB-UHFFFAOYSA-N	Organic compounds	Lipids and lipid-like molecules	Prenol lipids	Sesquiterpenoids	Trichothecenes
pRPLC_257.2107_12.1	NQUGBBCWSQRMST-UHFFFAOYSA-N	Organic compounds	Lipids and lipid-like molecules	Prenol lipids	Sesquiterpenoids	Sesquiterpenoids
nRPLC_531.2574_16	NSFWWJIQIKBZMJ-KQQUZDAGSA-N	Organic compounds	Lipids and lipid-like molecules	Prenol lipids	Sesquiterpenoids	Trichothecenes
pRPLC_253.1432_10	OGXHJIPDGPTYKY-UHFFFAOYSA-N	Organic compounds	Lipids and lipid-like molecules	Prenol lipids	Monoterpenoids	Monocyclic monoterpenoids
nRPLC_439.197_10.5	OJBCMLLFVXXDGS-UHFFFAOYSA-N	Organic compounds	Lipids and lipid-like molecules	Prenol lipids	Sesquiterpenoids	Trichothecenes
pRPLC_267.1951_11.5	OJBJKMUUDWTVQL-UHFFFAOYSA-N	Organic compounds	Lipids and lipid-like molecules	Prenol lipids	Sesquiterpenoids	Sesquiterpenoids
nRPLC_493.244_11.8	OOOMMEPVIHNIQK-UHFFFAOYSA-N	Organic compounds	Lipids and lipid-like molecules	Prenol lipids	Monoterpenoids	Iridoids and derivatives
nHILIC_403.1974_6.7	PASRVRCWYGWSDQ-AATRIKPKSA-N	Organic compounds	Lipids and lipid-like molecules	Prenol lipids	Terpene glycosides	Terpene glycosides
pRPLC_483.2329_10.3	PCHUQQNKOFNVDU-OSXMSNBXSA-N	Organic compounds	Lipids and lipid-like molecules	Prenol lipids	Monoterpenoids	Iridoids and derivatives
nRPLC_315.1447_9.1	PDFITCQLYDDVKZ-UHFFFAOYSA-N	Organic compounds	Lipids and lipid-like molecules	Prenol lipids	Terpene glycosides	Terpene glycosides
pRPLC_477.2839_13.1	PWSMDKBWXADYJS-UHFFFAOYSA-N	Organic compounds	Lipids and lipid-like molecules	Prenol lipids	Triterpenoids	Triterpenoids
pRPLC_205.1949_14.1	QDUJKDRUFBJYSQ-UHFFFAOYSA-N	Organic compounds	Lipids and lipid-like molecules	Prenol lipids	Sesquiterpenoids	Sesquiterpenoids
pRPLC_449.1745_6.3	QETHRCCHQRWBIJ-UHFFFAOYSA-N	Organic compounds	Lipids and lipid-like molecules	Prenol lipids	Sesquiterpenoids	Illudanes and illudins	Melleolides and analogues
pRPLC_283.2052_11.3	QHNVWXUULMZJKD-OVSJKPMPSA-N	Organic compounds	Lipids and lipid-like molecules	Prenol lipids	Retinoids	Retinoids
pRPLC_333.2055_10.9	QRYRORQUOLYVBU-UHFFFAOYSA-N	Organic compounds	Lipids and lipid-like molecules	Prenol lipids	Diterpenoids	Diterpenoids
pRPLC_241.1795_11.1	QSVQIPXQOCAWHP-UHTWSYAYSA-N	Organic compounds	Lipids and lipid-like molecules	Prenol lipids	Monoterpenoids	Menthane monoterpenoids
pRPLC_347.1696_7.8	QZAWDTYMSDWVFW-UHFFFAOYSA-N	Organic compounds	Lipids and lipid-like molecules	Prenol lipids	Terpene glycosides	Terpene glycosides
pRPLC_263.2003_12.8	RCFGRZLLBGMERD-UHFFFAOYSA-N	Organic compounds	Lipids and lipid-like molecules	Prenol lipids	Sesquiterpenoids	Sesquiterpenoids
pRPLC_221.1533_11.3	RDQSIADLBQFVMY-UHFFFAOYSA-N	Organic compounds	Lipids and lipid-like molecules	Prenol lipids	Monoterpenoids	Monocyclic monoterpenoids
nHILIC_447.2237_6.1	RFFYIBOJHUSIGD-QPEQYQDCSA-N	Organic compounds	Lipids and lipid-like molecules	Prenol lipids	Terpene glycosides	Terpene glycosides
pRPLC_185.1171_8.5	RGTMAXSVLBZNEL-UHFFFAOYSA-N	Organic compounds	Lipids and lipid-like molecules	Prenol lipids	Monoterpenoids	Monocyclic monoterpenoids
nRPLC_315.181_9.2	RMMXLHZEVYNSJO-XFFZJAGNSA-N	Organic compounds	Lipids and lipid-like molecules	Prenol lipids	Terpene glycosides	Terpene glycosides
nRPLC_527.2495_9.7	RNCYPVVUMUQCQI-HFNQYSCYNA-N	Organic compounds	Lipids and lipid-like molecules	Prenol lipids	Terpene glycosides	Diterpene glycosides
pRPLC_321.2056_9.6	RNUCUWWMTTWKAH-RAXLEYEMSA-N	Organic compounds	Lipids and lipid-like molecules	Prenol lipids	Quinone and hydroquinone lipids	Prenylated hydroquinones	Ubiquinols
pRPLC_167.1429_10.5	ROKSAUSPJGWCSM-UHFFFAOYSA-N	Organic compounds	Lipids and lipid-like molecules	Prenol lipids	Monoterpenoids	Bicyclic monoterpenoids
pRPLC_493.2789_12.4	SEBFACPAABUJNW-UHFFFAOYSA-N	Organic compounds	Lipids and lipid-like molecules	Prenol lipids	Diterpenoids	Diterpenoids
pRPLC_349.2006_9.6	SFGDEUSMQMGAFH-UHFFFAOYSA-N	Organic compounds	Lipids and lipid-like molecules	Prenol lipids	Diterpenoids	Gibberellins	C20-gibberellins	C20-gibberellin 6-carboxylic acids
nHILIC_405.213_7.1	SGUOENJPMRQEMJ-AATRIKPKSA-N	Organic compounds	Lipids and lipid-like molecules	Prenol lipids	Terpene glycosides	Terpene glycosides
pRPLC_301.2159_10.5	SHGAZHPCJJPHSC-YCNIQYBTSA-N	Organic compounds	Lipids and lipid-like molecules	Prenol lipids	Retinoids	Retinoids
pRPLC_425.1799_11.7	SIOXYUXOHTZOOM-INAGUISBSA-N	Organic compounds	Lipids and lipid-like molecules	Prenol lipids	Terpene lactones	Sesquiterpene lactones	Germacranolides and derivatives
pRPLC_397.185_11.3	SNUZCOSRHAIVKC-YHYXMXQVSA-N	Organic compounds	Lipids and lipid-like molecules	Prenol lipids	Terpene lactones	Sesquiterpene lactones	Germacranolides and derivatives
pHILIC_251.1277_2.3	SOECUQMRSRVZQQ-UHFFFAOYSA-N	Organic compounds	Lipids and lipid-like molecules	Prenol lipids	Quinone and hydroquinone lipids	Prenylquinones	Ubiquinones
pRPLC_319.19_11.9	SQQWBSBBCSFQGC-JLHYYAGUSA-N	Organic compounds	Lipids and lipid-like molecules	Prenol lipids	Quinone and hydroquinone lipids	Prenylquinones	Ubiquinones
nRPLC_537.1978_7.8	SVXOFPLAAYAGIG-UHFFFAOYSA-N	Organic compounds	Lipids and lipid-like molecules	Prenol lipids	Terpene glycosides	Diterpene glycosides
pRPLC_299.185_10.6	SXYIRMFQILZOAM-HVNFFKDJSA-N	Organic compounds	Lipids and lipid-like molecules	Prenol lipids	Sesquiterpenoids	Artemisinins
pRPLC_233.1534_10	UJADCNYXDHHISU-UHFFFAOYSA-N	Organic compounds	Lipids and lipid-like molecules	Prenol lipids	Terpene lactones	Sesquiterpene lactones	Guaianolides and derivatives
pRPLC_313.1277_9.4	UKOTXHQERFPCBU-YQPARWETSA-N	Organic compounds	Lipids and lipid-like molecules	Prenol lipids	Sesquiterpenoids	Trichothecenes
pRPLC_221.1898_11.2	UNSGLJWOHGSVLW-UHFFFAOYSA-N	Organic compounds	Lipids and lipid-like molecules	Prenol lipids	Sesquiterpenoids	Sesquiterpenoids
nRPLC_529.2653_10.1	UPEGWQJBOXUCSZ-UHFFFAOYSA-N	Organic compounds	Lipids and lipid-like molecules	Prenol lipids	Terpene glycosides	Terpene glycosides
nRPLC_541.2287_10.3	UUAKLIKPAJSLHI-UHFFFAOYSA-N	Organic compounds	Lipids and lipid-like molecules	Prenol lipids	Terpene glycosides	Terpene glycosides
pHILIC_325.2001_8.6	VFJHHENNFQFTOV-UHFFFAOYSA-N	Organic compounds	Lipids and lipid-like molecules	Prenol lipids	Diterpenoids	Diterpenoids
pRPLC_261.1482_10.4	VMEKKHYIQYOLHA-UHFFFAOYSA-N	Organic compounds	Lipids and lipid-like molecules	Prenol lipids	Sesquiterpenoids	Sesquiterpenoids
pRPLC_211.169_9.8	WAQIIHCCEMGYKP-UHFFFAOYSA-N	Organic compounds	Lipids and lipid-like molecules	Prenol lipids	Monoterpenoids	Acyclic monoterpenoids
pRPLC_393.1399_8.4	WAXHVHOTAZULHY-UHFFFAOYSA-N	Organic compounds	Lipids and lipid-like molecules	Prenol lipids	Terpene glycosides	Iridoid O-glycosides
pRPLC_219.1741_10.7	WTOYNNBCKUYIKC-UHFFFAOYSA-N	Organic compounds	Lipids and lipid-like molecules	Prenol lipids	Sesquiterpenoids	Eremophilane, 8,9-secoeremophilane and furoeremophilane sesquiterpenoids
pRPLC_149.096_8.5	WTWBUQJHJGUZCY-UHFFFAOYSA-N	Organic compounds	Lipids and lipid-like molecules	Prenol lipids	Monoterpenoids	Aromatic monoterpenoids
nRPLC_419.2072_10.6	XAJFXYLALLZDAD-UHFFFAOYSA-N	Organic compounds	Lipids and lipid-like molecules	Prenol lipids	Diterpenoids	Diterpenoids
nRPLC_644.3058_12	XFSBVAOIAHNAPC-BHMXGGQCSA-N	Organic compounds	Lipids and lipid-like molecules	Prenol lipids	Diterpenoids	Aconitane-type diterpenoid alkaloids
nHILIC_527.2137_6.9	XKXOQMAKWNRIFD-UHFFFAOYSA-N	Organic compounds	Lipids and lipid-like molecules	Prenol lipids	Terpene glycosides	Diterpene glycosides
pRPLC_161.1323_9.8	XMCNZCCURGYSDQ-UHFFFAOYSA-N	Organic compounds	Lipids and lipid-like molecules	Prenol lipids	Monoterpenoids	Aromatic monoterpenoids
nRPLC_513.2701_10.8	XQQKZIVFXGPJHN-KMRBWUSPSA-N	Organic compounds	Lipids and lipid-like molecules	Prenol lipids	Terpene glycosides	Diterpene glycosides
nRPLC_329.1755_10.6	XUSYGBPHQBWGAD-UHFFFAOYSA-N	Organic compounds	Lipids and lipid-like molecules	Prenol lipids	Terpene lactones	Diterpene lactones
pRPLC_201.1636_9.8	YLIAZCIBLKJTKN-UHFFFAOYSA-N	Organic compounds	Lipids and lipid-like molecules	Prenol lipids	Sesquiterpenoids	Sesquiterpenoids
nRPLC_509.2003_11.4	YNUHPGJFLBSPMR-ULCKCIOHNA-N	Organic compounds	Lipids and lipid-like molecules	Prenol lipids	Terpene glycosides	Diterpene glycosides
pRPLC_631.3679_12.4	YQDMUEBOTCUADA-YVLHZVERSA-N	Organic compounds	Lipids and lipid-like molecules	Prenol lipids	Terpene glycosides	Diterpene glycosides
pRPLC_433.2577_13.1	YUCYEVHMFBEBSC-UHFFFAOYSA-N	Organic compounds	Lipids and lipid-like molecules	Prenol lipids	Diterpenoids	Diterpenoids
nHILIC_461.2394_7.3	YZJBMONDZNACEV-WQLSENKSSA-N	Organic compounds	Lipids and lipid-like molecules	Prenol lipids	Terpene glycosides	Terpene glycosides
pRPLC_299.1485_9.5	ZAXZBJSXSOISTF-UHFFFAOYSA-N	Organic compounds	Lipids and lipid-like molecules	Prenol lipids	Sesquiterpenoids	Trichothecenes
pRPLC_347.1849_12.3	ZCRLGANQNRMURE-UHFFFAOYSA-N	Organic compounds	Lipids and lipid-like molecules	Prenol lipids	Diterpenoids	Gibberellins	C19-gibberellins	C19-gibberellin 6-carboxylic acids
pRPLC_429.2111_11.5	ZNBJBJUEJZNPLD-UHFFFAOYSA-N	Organic compounds	Lipids and lipid-like molecules	Prenol lipids	Terpene lactones	Sesquiterpene lactones	Eudesmanolides, secoeudesmanolides, and derivatives
pRPLC_255.2103_11.9	ZPQHNIHJSIZREW-UHFFFAOYSA-N	Organic compounds	Lipids and lipid-like molecules	Prenol lipids	Diterpenoids	Diterpenoids
nRPLC_437.1812_11.2	ZSGWJLBSFZRJAT-MLXHEQMXSA-N	Organic compounds	Lipids and lipid-like molecules	Prenol lipids	Sesquiterpenoids	Trichothecenes
pRPLC_495.2218_11.9	ZXTKKUHKNXKMEL-UHFFFAOYSA-N	Organic compounds	Lipids and lipid-like molecules	Prenol lipids	Terpene glycosides	Diterpene glycosides
pRPLC_293.1744_10.4	ZZZDGYZKGIPSPD-UHFFFAOYSA-N	Organic compounds	Lipids and lipid-like molecules	Prenol lipids	Terpene lactones	Terpene lactones
nHILIC_425.1819_5.5	GHCVBVCIPFPICQ-RYCRGVOFSA-N	Organic compounds	Lipids and lipid-like molecules	Saccharolipids		Saccharolipids
nRPLC_507.2077_11	NRXDBALRMKOHET-QWENIEMVSA-N	Organic compounds	Lipids and lipid-like molecules	Saccharolipids		Saccharolipids
nHILIC_489.2707_7.1	WDJRXGFYLUIKBX-RHLQQDDKNA-N	Organic compounds	Lipids and lipid-like molecules	Saccharolipids		Saccharolipids
pRPLC_626.3526_13.1	ABFZMYIIUREPLL-ZWDGUQLWSA-N	Organic compounds	Lipids and lipid-like molecules	Steroids and steroid derivatives	Steroidal glycosides	Steroid glucuronide conjugates
pRPLC_446.2013_10.8	AEEMBGRHVQPUBV-UHFFFAOYNA-N	Organic compounds	Lipids and lipid-like molecules	Steroids and steroid derivatives	Sulfated steroids	Sulfated steroids
pRPLC_285.1486_8.7	ANPHVANSJXDRTP-VLVBFLKRSA-N	Organic compounds	Lipids and lipid-like molecules	Steroids and steroid derivatives	Estrane steroids	Estrogens and derivatives
pRPLC_301.2522_13	ATXHVCQZZJYMCF-XUDSTZEESA-N	Organic compounds	Lipids and lipid-like molecules	Steroids and steroid derivatives	Estrane steroids	Estrane steroids
nRPLC_455.2469_15.7	AXDXVEYHEODSPN-YPLGJCPNSA-N	Organic compounds	Lipids and lipid-like molecules	Steroids and steroid derivatives	Bile acids, alcohols and derivatives	Bile acids, alcohols and derivatives
nHILIC_407.2804_2.6	BHQCQFFYRZLCQQ-KRHHAYMPSA-N	Organic compounds	Lipids and lipid-like molecules	Steroids and steroid derivatives	Bile acids, alcohols and derivatives	Hydroxy bile acids, alcohols and derivatives	Trihydroxy bile acids, alcohols and derivatives
nRPLC_498.2889_13.4	BHTRKEVKTKCXOH-VSHSPWMTSA-N	Organic compounds	Lipids and lipid-like molecules	Steroids and steroid derivatives	Bile acids, alcohols and derivatives	Taurinated bile acids and derivatives
nRPLC_544.2584_9.1	BJPPZTDOLXZUSK-NLKBZSSJSA-N	Organic compounds	Lipids and lipid-like molecules	Steroids and steroid derivatives	Bile acids, alcohols and derivatives	Glycinated bile acids and derivatives
nHILIC_481.2445_5.5	BRPLOVMHAFXVOQ-HUMIJZDLSA-N	Organic compounds	Lipids and lipid-like molecules	Steroids and steroid derivatives	Steroidal glycosides	Steroid glucuronide conjugates
pRPLC_642.3477_12.4	BWWWIHHYPYDOJQ-BSGVGGAOSA-N	Organic compounds	Lipids and lipid-like molecules	Steroids and steroid derivatives	Steroidal glycosides	Steroid glucuronide conjugates
pRPLC_713.3347_6.5	CAYUJEAJKPLCAV-UHFFFAOYSA-N	Organic compounds	Lipids and lipid-like molecules	Steroids and steroid derivatives	Steroid lactones	Cardenolides and derivatives	Cardenolide glycosides and derivatives
pRPLC_541.2639_11.5	CGIURIOFMWUPSV-RUQPETGGSA-N	Organic compounds	Lipids and lipid-like molecules	Steroids and steroid derivatives	Steroidal glycosides	Steroid glucuronide conjugates
nRPLC_447.2023_10.7	CLTGLDLWQUZPJU-OOJOVCNMSA-N	Organic compounds	Lipids and lipid-like molecules	Steroids and steroid derivatives	Steroidal glycosides	Steroidal glycosides
nRPLC_625.3595_12.7	CNAKQRUFJWYXIC-UHFFFAOYSA-N	Organic compounds	Lipids and lipid-like molecules	Steroids and steroid derivatives	Steroidal glycosides	Steroidal glycosides
pRPLC_369.1439_9.8	CWVMWSZEMZOUPC-JUAXIXHSSA-N	Organic compounds	Lipids and lipid-like molecules	Steroids and steroid derivatives	Androstane steroids	Androgens and derivatives
pRPLC_335.2576_12.6	CYKYBWRSLLXBOW-GDYGHMJCSA-N	Organic compounds	Lipids and lipid-like molecules	Steroids and steroid derivatives	Hydroxysteroids	21-hydroxysteroids
pRPLC_369.1724_12.3	CZWCKYRVOZZJNM-USOAJAOKSA-N	Organic compounds	Lipids and lipid-like molecules	Steroids and steroid derivatives	Sulfated steroids	Sulfated steroids
pRPLC_561.3413_13.1	DGIGXLXLGBAJJN-BUHFOSPRSA-N	Organic compounds	Lipids and lipid-like molecules	Steroids and steroid derivatives	Cucurbitacins	Cucurbitacins
pRPLC_271.1691_9.3	DNXHEGUUPJUMQT-CBZIJGRNSA-N	Organic compounds	Lipids and lipid-like molecules	Steroids and steroid derivatives	Estrane steroids	Estrogens and derivatives
nHILIC_471.2423_4.7	DPVCTIYTPXYDMQ-HEGLNSLBSA-N	Organic compounds	Lipids and lipid-like molecules	Steroids and steroid derivatives	Bile acids, alcohols and derivatives	Hydroxy bile acids, alcohols and derivatives	Monohydroxy bile acids, alcohols and derivatives
nRPLC_451.1952_12.2	FEBLZLNTKCEFIT-VSXGLTOVSA-N	Organic compounds	Lipids and lipid-like molecules	Steroids and steroid derivatives	Hydroxysteroids	21-hydroxysteroids
nRPLC_611.3804_13.8	FHOADKVSESICIH-YQDZQFSMSA-N	Organic compounds	Lipids and lipid-like molecules	Steroids and steroid derivatives	Steroidal glycosides	Steroid glucuronide conjugates
nHILIC_512.2688_5.6	FHXBAFXQVZOILS-JWOIRZCRSA-N	Organic compounds	Lipids and lipid-like molecules	Steroids and steroid derivatives	Bile acids, alcohols and derivatives	Glycinated bile acids and derivatives
pRPLC_289.2157_12.1	FMGSKLZLMKYGDP-UHFFFAOYSA-N	Organic compounds	Lipids and lipid-like molecules	Steroids and steroid derivatives	Androstane steroids	Androgens and derivatives
pRPLC_489.2475_10.5	FNPXMHRZILFCKX-UHFFFAOYSA-N	Organic compounds	Lipids and lipid-like molecules	Steroids and steroid derivatives	Pregnane steroids	Gluco/mineralocorticoids, progestogins and derivatives
nHILIC_463.1975_5.5	FQYGGFDZJFIDPU-JRSYHJKYSA-N	Organic compounds	Lipids and lipid-like molecules	Steroids and steroid derivatives	Steroidal glycosides	Steroidal glycosides
pRPLC_345.2056_10.8	FUFLCEKSBBHCMO-IWBQTIMDSA-N	Organic compounds	Lipids and lipid-like molecules	Steroids and steroid derivatives	Hydroxysteroids	21-hydroxysteroids
pRPLC_463.2318_11.7	GCIVSXAHMONYLO-HMAFJQTKSA-N	Organic compounds	Lipids and lipid-like molecules	Steroids and steroid derivatives	Steroidal glycosides	Steroid glucuronide conjugates
nRPLC_567.3174_12.2	GDNGOAUIUTXUES-RWDHRDFGSA-N	Organic compounds	Lipids and lipid-like molecules	Steroids and steroid derivatives	Steroidal glycosides	Steroid glucuronide conjugates
nHILIC_495.2966_5	GMFLGNRCCFYOKL-UHFFFAOYSA-N	Organic compounds	Lipids and lipid-like molecules	Steroids and steroid derivatives	Bile acids, alcohols and derivatives	Hydroxy bile acids, alcohols and derivatives
nRPLC_509.2559_12.7	GPTVOZHQPZXWDW-UHFFFAOYSA-N	Organic compounds	Lipids and lipid-like molecules	Steroids and steroid derivatives	Steroid lactones	Withanolides and derivatives
pRPLC_379.211_9.5	HESFZGWRDUVOMS-FJNAKSJRSA-N	Organic compounds	Lipids and lipid-like molecules	Steroids and steroid derivatives	Hydroxysteroids	21-hydroxysteroids
pRPLC_375.2888_12.2	HIAJCGFYHIANNA-QIZZZRFXSA-N	Organic compounds	Lipids and lipid-like molecules	Steroids and steroid derivatives	Bile acids, alcohols and derivatives	Hydroxy bile acids, alcohols and derivatives	Monohydroxy bile acids, alcohols and derivatives
pRPLC_580.2619_4.4	IJHJZQKOSUFQCX-WZJRQFJBSA-N	Organic compounds	Lipids and lipid-like molecules	Steroids and steroid derivatives	Bile acids, alcohols and derivatives	Taurinated bile acids and derivatives
pRPLC_311.2001_10.5	IMSSROKUHAOUJS-MJCUULBUSA-N	Organic compounds	Lipids and lipid-like molecules	Steroids and steroid derivatives	Estrane steroids	Estrane steroids
pRPLC_329.2107_11.5	JBVNBBXAMBZTMQ-CEGNMAFCSA-N	Organic compounds	Lipids and lipid-like molecules	Steroids and steroid derivatives	Pregnane steroids	Gluco/mineralocorticoids, progestogins and derivatives
nRPLC_349.111_11.2	JKKFKPJIXZFSSB-CBZIJGRNSA-N	Organic compounds	Lipids and lipid-like molecules	Steroids and steroid derivatives	Sulfated steroids	Sulfated steroids
pRPLC_415.2108_12.8	JUKPWJGBANNWMW-VWBFHTRKSA-N	Organic compounds	Lipids and lipid-like molecules	Steroids and steroid derivatives	Steroid lactones	Spironolactones and derivatives
pRPLC_363.2161_9.9	JYGXADMDTFJGBT-CZFMHFDVSA-N	Organic compounds	Lipids and lipid-like molecules	Steroids and steroid derivatives	Hydroxysteroids	21-hydroxysteroids
pRPLC_479.2267_9.8	LLCPFVIBUZJITJ-GVEMAFOVSA-N	Organic compounds	Lipids and lipid-like molecules	Steroids and steroid derivatives	Steroidal glycosides	Steroid glucuronide conjugates
nRPLC_539.3023_13.4	LUKZNWIVRBCLON-FOMURGDPSA-N	Organic compounds	Lipids and lipid-like molecules	Steroids and steroid derivatives	Pregnane steroids	Gluco/mineralocorticoids, progestogins and derivatives
pRPLC_430.2064_10.7	LUQSJWRTYLGZJB-QHYHLMBJNA-N	Organic compounds	Lipids and lipid-like molecules	Steroids and steroid derivatives	Sulfated steroids	Sulfated steroids
pRPLC_417.2112_10	LXMSZDCAJNLERA-ZHYRCANASA-N	Organic compounds	Lipids and lipid-like molecules	Steroids and steroid derivatives	Steroid lactones	Spironolactones and derivatives
pRPLC_303.195_10.1	MMKYSUOJWFKECQ-SSTWWWIQSA-N	Organic compounds	Lipids and lipid-like molecules	Steroids and steroid derivatives	Estrane steroids	Estrane steroids
pRPLC_653.3502_12.4	MNZAIHQSWNCDQA-UHFFFAOYSA-N	Organic compounds	Lipids and lipid-like molecules	Steroids and steroid derivatives	Steroid lactones	Cardenolides and derivatives	Cardenolide glycosides and derivatives
pRPLC_465.2474_11	NIKZPECGCSUSBV-HMAFJQTKSA-N	Organic compounds	Lipids and lipid-like molecules	Steroids and steroid derivatives	Steroidal glycosides	Steroid glucuronide conjugates
pRPLC_275.2003_11.2	NPAGDVCDWIYMMC-IZPLOLCNSA-N	Organic compounds	Lipids and lipid-like molecules	Steroids and steroid derivatives	Estrane steroids	Estrogens and derivatives
pRPLC_395.2029_10.4	OGPWIDANBSLJPC-RFPWEZLHSA-N	Organic compounds	Lipids and lipid-like molecules	Steroids and steroid derivatives	Hydroxysteroids	21-hydroxysteroids
pRPLC_543.2794_11.3	OKNSFVSKHQJVRN-XAYCFROHSA-N	Organic compounds	Lipids and lipid-like molecules	Steroids and steroid derivatives	Steroidal glycosides	Steroidal glycosides
pRPLC_537.2324_10.1	OMRIQCUHVVBJKI-ACOLCOCVSA-N	Organic compounds	Lipids and lipid-like molecules	Steroids and steroid derivatives	Steroidal glycosides	Steroid glucuronide conjugates
pRPLC_385.2366_11.2	ONKUMRGIYFNPJW-KIEAKMPYSA-N	Organic compounds	Lipids and lipid-like molecules	Steroids and steroid derivatives	Steroid esters	Steroid esters
pRPLC_317.247_12.5	ORNBQBCIOKFOEO-STZXPNGSSA-N	Organic compounds	Lipids and lipid-like molecules	Steroids and steroid derivatives	Pregnane steroids	Gluco/mineralocorticoids, progestogins and derivatives
pRPLC_361.2004_8.6	PQSUYGKTWSAVDQ-SRPWZAMTSA-N	Organic compounds	Lipids and lipid-like molecules	Steroids and steroid derivatives	Hydroxysteroids	21-hydroxysteroids
pRPLC_289.1795_11.8	PROQIPRRNZUXQM-ZXXIGWHRSA-N	Organic compounds	Lipids and lipid-like molecules	Steroids and steroid derivatives	Estrane steroids	Estrogens and derivatives
nHILIC_483.1331_9.4	QAIOVDNCIZSSSF-HROOLPEPSA-N	Organic compounds	Lipids and lipid-like molecules	Steroids and steroid derivatives	Steroid esters	Steroid esters
nHILIC_365.1063_1	QIJNCQNMZUTUIF-KQWCVQSUSA-N	Organic compounds	Lipids and lipid-like molecules	Steroids and steroid derivatives	Sulfated steroids	Sulfated steroids
pRPLC_443.2787_13.4	QRAOBCVRMVGMTN-UHFFFAOYSA-N	Organic compounds	Lipids and lipid-like molecules	Steroids and steroid derivatives	Oxosteroids	Oxosteroids
pRPLC_397.1819_7.1	QSVBUQTYFQFEHC-OQFSNNIANA-N	Organic compounds	Lipids and lipid-like molecules	Steroids and steroid derivatives	Androstane steroids	Androgens and derivatives
pRPLC_481.2423_10.4	QTXWOOLAHRQMGZ-UHFFFAOYSA-N	Organic compounds	Lipids and lipid-like molecules	Steroids and steroid derivatives	Steroidal glycosides	Steroid glucuronide conjugates
nRPLC_583.3124_11.3	RBLDVEUUCHVWMW-SXYQVCRBSA-N	Organic compounds	Lipids and lipid-like molecules	Steroids and steroid derivatives	Steroidal glycosides	Steroid glucuronide conjugates
pRPLC_466.3155_11.9	RFDAIACWWDREDC-UHFFFAOYSA-N	Organic compounds	Lipids and lipid-like molecules	Steroids and steroid derivatives	Bile acids, alcohols and derivatives	Glycinated bile acids and derivatives
nHILIC_405.2647_2.6	RHCPKKNRWFXMAT-RRWYKFPJSA-N	Organic compounds	Lipids and lipid-like molecules	Steroids and steroid derivatives	Bile acids, alcohols and derivatives	Hydroxy bile acids, alcohols and derivatives	Dihydroxy bile acids, alcohols and derivatives
pRPLC_315.2315_10.5	RJKFOVLPORLFTN-LEKSSAKUSA-N	Organic compounds	Lipids and lipid-like molecules	Steroids and steroid derivatives	Pregnane steroids	Gluco/mineralocorticoids, progestogins and derivatives
pRPLC_273.2209_11.5	RJWNCDOWHNLVPF-HKQXQEGQSA-N	Organic compounds	Lipids and lipid-like molecules	Steroids and steroid derivatives	Androstane steroids	Androstane steroids
pHILIC_365.2318_2	SYGWGHVTLUBCEM-SDYDLROXSA-N	Organic compounds	Lipids and lipid-like molecules	Steroids and steroid derivatives	Hydroxysteroids	21-hydroxysteroids
nRPLC_467.2644_12.3	TWDCYBTXSUNASK-WGGIPMEBSA-N	Organic compounds	Lipids and lipid-like molecules	Steroids and steroid derivatives	Steroid esters	Steroid esters
pRPLC_277.2158_11.7	UOUIARGWRPHDBX-AWLYHSJUSA-N	Organic compounds	Lipids and lipid-like molecules	Steroids and steroid derivatives	Estrane steroids	Estrogens and derivatives
nHILIC_465.2493_5	VFUIRAVTUVCQTF-BSOWLZGZSA-N	Organic compounds	Lipids and lipid-like molecules	Steroids and steroid derivatives	Steroidal glycosides	Steroid glucuronide conjugates
pRPLC_401.3044_13.2	VOCBWIIFXDYGNZ-IXKNJLPQSA-N	Organic compounds	Lipids and lipid-like molecules	Steroids and steroid derivatives	Steroid esters	Steroid esters
pRPLC_431.242_12.7	VOVIALXJUBGFJZ-KWVAZRHASA-N	Organic compounds	Lipids and lipid-like molecules	Steroids and steroid derivatives	Hydroxysteroids	21-hydroxysteroids
pRPLC_313.2158_11.5	VRRHHTISESGZFN-RKFFNLMFSA-N	Organic compounds	Lipids and lipid-like molecules	Steroids and steroid derivatives	Oxosteroids	20-oxosteroids
nRPLC_371.0938_6.1	VUCAHVBMSFIGAI-ZFINNJDLSA-M	Organic compounds	Lipids and lipid-like molecules	Steroids and steroid derivatives	Sulfated steroids	Sulfated steroids
nHILIC_514.2845_4.9	WBWWGRHZICKQGZ-UHFFFAOYSA-N	Organic compounds	Lipids and lipid-like molecules	Steroids and steroid derivatives	Bile acids, alcohols and derivatives	Taurinated bile acids and derivatives
pRPLC_433.3304_12.5	WFZKUWGUJVKMHC-UKBUZQLGSA-N	Organic compounds	Lipids and lipid-like molecules	Steroids and steroid derivatives	Vitamin D and derivatives	Vitamin D and derivatives
nRPLC_493.2051_10.7	WJOHZNCJWYWUJD-IUGZLZTKSA-N	Organic compounds	Lipids and lipid-like molecules	Steroids and steroid derivatives	Pregnane steroids	Gluco/mineralocorticoids, progestogins and derivatives
pRPLC_507.2578_11.5	WVTMNZAPPOMZST-UCMXSJKRSA-N	Organic compounds	Lipids and lipid-like molecules	Steroids and steroid derivatives	Steroidal glycosides	Steroid glucuronide conjugates
nHILIC_448.3069_4.7	WVULKSPCQVQLCU-ZMBDPXIHSA-N	Organic compounds	Lipids and lipid-like molecules	Steroids and steroid derivatives	Bile acids, alcohols and derivatives	Glycinated bile acids and derivatives
pRPLC_509.2349_4.2	WYQPLTPSGFELIB-JTQPXKBDSA-N	Organic compounds	Lipids and lipid-like molecules	Steroids and steroid derivatives	Pregnane steroids	Gluco/mineralocorticoids, progestogins and derivatives
pRPLC_377.1953_9.9	XUQWWIFROYJHCU-FJNAKSJRSA-N	Organic compounds	Lipids and lipid-like molecules	Steroids and steroid derivatives	Hydroxysteroids	21-hydroxysteroids
pRPLC_416.3516_9.7	XYNPYHXGMWJBLV-UHFFFAOYSA-N	Organic compounds	Lipids and lipid-like molecules	Steroids and steroid derivatives	Steroidal alkaloids	Spirosolanes and derivatives
pHILIC_411.173_4.7	YMTMADLUXIRMGX-RFPWEZLHSA-N	Organic compounds	Lipids and lipid-like molecules	Steroids and steroid derivatives	Hydroxysteroids	21-hydroxysteroids
pRPLC_333.2419_11.1	ZAKJZPQDUPCXSD-YRWKUUEZSA-N	Organic compounds	Lipids and lipid-like molecules	Steroids and steroid derivatives	Pregnane steroids	Gluco/mineralocorticoids, progestogins and derivatives
pRPLC_331.2263_11	ZESRJSPZRDMNHY-YFWFAHHUSA-N	Organic compounds	Lipids and lipid-like molecules	Steroids and steroid derivatives	Hydroxysteroids	21-hydroxysteroids
pHILIC_405.2629_2.6	ZZUMXQCSMJCDDC-DFQOQHGMSA-N	Organic compounds	Lipids and lipid-like molecules	Steroids and steroid derivatives	Bile acids, alcohols and derivatives	Hydroxy bile acids, alcohols and derivatives	Dihydroxy bile acids, alcohols and derivatives
pHILIC_120.9663_9.1	AJPJDKMHJJGVTQ-UHFFFAOYSA-M	Inorganic compounds	Mixed metal/non-metal compounds	Alkali metal oxoanionic compounds	Alkali metal phosphates	Alkali metal phosphates
pHILIC_244.954_9.1	AQBOUNVXZQRXNP-UHFFFAOYSA-L	Inorganic compounds	Mixed metal/non-metal compounds	Transition metal salts	Transition metal chlorides	Transition metal chlorides
pRPLC_142.9479_2	BNIILDVGGAEEIG-UHFFFAOYSA-L	Inorganic compounds	Mixed metal/non-metal compounds	Alkali metal oxoanionic compounds	Alkali metal phosphates	Alkali metal phosphates
nRPLC_94.925_1.9	DBJLJFTWODWSOF-UHFFFAOYSA-L	Inorganic compounds	Mixed metal/non-metal compounds	Transition metal salts	Transition metal fluorides	Transition metal fluorides
nRPLC_224.9794_2.6	DNHVXYDGZKWYNU-UHFFFAOYSA-N	Inorganic compounds	Mixed metal/non-metal compounds	Post-transition metal organides	Post-transition metal oxides	Post-transition metal oxides
nRPLC_269.034_8.1	FCTBKIHDJGHPPO-UHFFFAOYSA-N	Inorganic compounds	Mixed metal/non-metal compounds	Actinide organides	Actinide oxides	Actinide oxides
nHILIC_633.036_9.4	FJBIAWYRFOSYRU-UHFFFAOYSA-N	Inorganic compounds	Mixed metal/non-metal compounds	Alkali metal organides	Alkali metal oxides	Alkali metal oxides
nRPLC_244.9653_7.7	FPHIOHCCQGUGKU-UHFFFAOYSA-L	Inorganic compounds	Mixed metal/non-metal compounds	Post-transition metal salts	Post-transition metal fluorides	Post-transition metal fluorides
nRPLC_472.9672_19.5	GNHOJBNSNUXZQA-UHFFFAOYSA-J	Inorganic compounds	Mixed metal/non-metal compounds	Post-transition metal oxoanionic compounds	Post-transition metal sulfates	Post-transition metal sulfates
pHILIC_136.9403_8.7	GNSKLFRGEWLPPA-UHFFFAOYSA-M	Inorganic compounds	Mixed metal/non-metal compounds	Alkali metal oxoanionic compounds	Alkali metal phosphates	Alkali metal phosphates
pHILIC_262.8878_9.9	IWOUKMZUPDVPGQ-UHFFFAOYSA-N	Inorganic compounds	Mixed metal/non-metal compounds	Alkaline earth metal oxoanionic compounds	Alkaline earth metal nitrates	Alkaline earth metal nitrates
nRPLC_252.8301_1.9	JUNWLZAGQLJVLR-UHFFFAOYSA-J	Inorganic compounds	Mixed metal/non-metal compounds	Alkaline earth metal oxoanionic compounds	Alkaline earth metal pyrophosphates	Alkaline earth metal pyrophosphates
nRPLC_158.8466_3.5	LIKBJVNGSGBSGK-UHFFFAOYSA-N	Inorganic compounds	Mixed metal/non-metal compounds	Miscellaneous mixed metal/non-metals		Miscellaneous mixed metal/non-metals
pRPLC_222.8883_1.9	MPCRDALPQLDDFX-UHFFFAOYSA-L	Inorganic compounds	Mixed metal/non-metal compounds	Alkaline earth metal oxoanionic compounds	Alkaline earth metal perchlorates	Alkaline earth metal perchlorates
pHILIC_395.0242_8.2	QWDZADMNIUIMTC-UHFFFAOYSA-N	Inorganic compounds	Mixed metal/non-metal compounds	Actinide oxoanionic compounds	Actinide nitrates	Actinide nitrates
nHILIC_94.9809_5.5	RMAQACBXLXPBSY-UHFFFAOYSA-N	Inorganic compounds	Mixed metal/non-metal compounds	Miscellaneous mixed metal/non-metals	Miscellaneous metallic oxoanionic compounds	Miscellaneous silicates
pRPLC_164.9298_1.9	RYFMWSXOAZQYPI-UHFFFAOYSA-K	Inorganic compounds	Mixed metal/non-metal compounds	Alkali metal oxoanionic compounds	Alkali metal phosphates	Alkali metal phosphates
nRPLC_168.914_1.9	RZMURRYSXHBDEC-UHFFFAOYSA-N	Inorganic compounds	Mixed metal/non-metal compounds	Alkaline earth metal organides	Alkaline earth metal oxides	Alkaline earth metal oxides
pRPLC_357.1175_8.5	TVLCGBJXRQBZCV-UHFFFAOYSA-P	Inorganic compounds	Mixed metal/non-metal compounds	Actinide organides	Actinide oxides	Actinide oxides
nHILIC_211.0013_8.3	XRCKXJLUPOKIPF-UHFFFAOYSA-N	Inorganic compounds	Mixed metal/non-metal compounds	Miscellaneous mixed metal/non-metals		Miscellaneous mixed metal/non-metals
pHILIC_312.13_3.6	AISVAXNALHBFPC-IOSLPCCCSA-N	Organic compounds	Nucleosides, nucleotides, and analogues	Purine nucleosides		Purine nucleosides
nRPLC_377.0749_5.1	AOKQNZVJJXPUQA-YPLCUDRINA-O	Organic compounds	Nucleosides, nucleotides, and analogues	Purine nucleotides	Purine ribonucleotides	Purine ribonucleoside monophosphates
pHILIC_228.0979_7.3	CKTSBUTUHBMZGZ-SHYZEUOFSA-N	Organic compounds	Nucleosides, nucleotides, and analogues	Pyrimidine nucleosides	Pyrimidine 2'-deoxyribonucleosides	Pyrimidine 2'-deoxyribonucleosides
nRPLC_265.1054_10	CQKMBZHLOYVGHW-CBPNBUAGSA-N	Organic compounds	Nucleosides, nucleotides, and analogues	Purine nucleosides	Purine 2'-deoxyribonucleosides	Purine 2'-deoxyribonucleosides
nHILIC_333.0497_8.6	DAYLJWODMCOQEW-TURQNECASA-N	Organic compounds	Nucleosides, nucleotides, and analogues	Pyridine nucleotides	Nicotinamide nucleotides	Nicotinamide nucleotides
nHILIC_243.0622_4	DRTQHJPVMGBUCF-UHFFFAOYSA-N	Organic compounds	Nucleosides, nucleotides, and analogues	Pyrimidine nucleosides		Pyrimidine nucleosides
pRPLC_259.0921_4.9	DWRXFEITVBNRMK-JXOAFFINSA-N	Organic compounds	Nucleosides, nucleotides, and analogues	Pyrimidine nucleosides		Pyrimidine nucleosides
nHILIC_287.052_8.1	FKCRAVPPBFWEJD-UHFFFAOYSA-N	Organic compounds	Nucleosides, nucleotides, and analogues	Pyrimidine nucleosides		Pyrimidine nucleosides
nHILIC_271.0562_9.2	GAGYTXTVUMXAOC-HNBBVXEKNA-N	Organic compounds	Nucleosides, nucleotides, and analogues	Pyrimidine nucleosides	Pyrimidine 2'-deoxyribonucleosides	Pyrimidine 2'-deoxyribonucleosides
pHILIC_267.1087_7.9	HDZZVAMISRMYHH-LITAXDCLSA-N	Organic compounds	Nucleosides, nucleotides, and analogues	Pyrrolopyrimidine nucleosides and nucleotides		Pyrrolopyrimidine nucleosides and nucleotides
pHILIC_279.1339_5.3	HLRUKOJSWOKCPP-RYSNWHEDSA-N	Organic compounds	Nucleosides, nucleotides, and analogues	Benzimidazole ribonucleosides and ribonucleotides		Benzimidazole ribonucleosides and ribonucleotides
pHILIC_243.0975_10.6	IQFYYKKMVGJFEH-UHFFFAOYSA-N	Organic compounds	Nucleosides, nucleotides, and analogues	Pyrimidine nucleosides	Pyrimidine 2'-deoxyribonucleosides	Pyrimidine 2'-deoxyribonucleosides
nHILIC_267.0735_7.2	KFQUAMTWOJHPEJ-DAGMQNCNSA-N	Organic compounds	Nucleosides, nucleotides, and analogues	Pyrazolo[3,4-d]pyrimidine glycosides		Pyrazolo[3,4-d]pyrimidine glycosides
pHILIC_348.0688_7.2	LTFMZDNNPPEQNG-KVQBGUIXSA-N	Organic compounds	Nucleosides, nucleotides, and analogues	Purine nucleotides	Purine deoxyribonucleotides	Purine deoxyribonucleoside monophosphates	Purine 2'-deoxyribonucleoside monophosphates
nRPLC_442.984_2.5	MHJZYMCYLFGDRD-KQYNXXCUSA-N	Organic compounds	Nucleosides, nucleotides, and analogues	Purine nucleotides	Purine ribonucleotides	Purine ribonucleoside diphosphates
pRPLC_254.102_6.6	MRWXACSTFXYYMV-QHOPCYEYSA-O	Organic compounds	Nucleosides, nucleotides, and analogues	Purine nucleosides		Purine nucleosides
pRPLC_316.0811_7.4	NFGZMOICZSFFLB-DSYKOEDSSA-N	Organic compounds	Nucleosides, nucleotides, and analogues	Ribonucleoside 3'-phosphates		Ribonucleoside 3'-phosphates
nRPLC_442.1228_5.1	NFXAJWJJNLWLOV-GRCRVRPFNA-N	Organic compounds	Nucleosides, nucleotides, and analogues	Pyrimidine nucleosides	Pyrimidine 2',3'-dideoxyribonucleosides	Pyrimidine 2',3'-dideoxyribonucleosides
pRPLC_286.1029_5.1	NIDVTARKFBZMOT-PEBGCTIMSA-N	Organic compounds	Nucleosides, nucleotides, and analogues	Pyrimidine nucleosides		Pyrimidine nucleosides
nHILIC_283.0508_4.7	NKGPJODWTZCHGF-YPLCUDRINA-N	Organic compounds	Nucleosides, nucleotides, and analogues	Purine nucleosides		Purine nucleosides
pRPLC_306.0473_7.7	NMPZCCZXCOMSDQ-ZRTZXPPTSA-N	Organic compounds	Nucleosides, nucleotides, and analogues	Pyrimidine nucleotides	Cyclic pyrimidine nucleotides	2',3'-cyclic pyrimidine nucleotides
pRPLC_339.0705_5.8	NOTGFIUVDGNKRI-UHFFFAOYSA-N	Organic compounds	Nucleosides, nucleotides, and analogues	Imidazole ribonucleosides and ribonucleotides	1-ribosyl-imidazolecarboxamides	1-ribosyl-imidazolecarboxamides
pRPLC_284.0985_4.2	NYHBQMYGNKIUIF-UHFFFAOYSA-N	Organic compounds	Nucleosides, nucleotides, and analogues	Purine nucleosides		Purine nucleosides
nHILIC_424.0412_6.2	OLCWZBFDIYXLAA-WOIOKPISSA-N	Organic compounds	Nucleosides, nucleotides, and analogues	Purine nucleotides	Purine ribonucleotides	Purine ribonucleoside monophosphates
nHILIC_586.06_9.5	PNHLMHWWFOPQLK-BKUUWRAGSA-N	Organic compounds	Nucleosides, nucleotides, and analogues	Purine nucleotides	Purine nucleotide sugars	Purine nucleotide sugars
nRPLC_473.1296_9.4	QMADSMUMXWKIMS-PINBASSTSA-N	Organic compounds	Nucleosides, nucleotides, and analogues	5'-deoxyribonucleosides		5'-deoxyribonucleosides
nHILIC_341.0196_4.7	RNBMPPYRHNWTMA-FTOLQWCVNA-N	Organic compounds	Nucleosides, nucleotides, and analogues	Pyrimidine nucleotides	Pyrimidine ribonucleotides	Pyrimidine ribonucleoside monophosphates
pHILIC_259.1037_5	RTRQQBHATOEIAF-UUOKFMHZSA-N	Organic compounds	Nucleosides, nucleotides, and analogues	Imidazole ribonucleosides and ribonucleotides		Imidazole ribonucleosides and ribonucleotides
pRPLC_300.1073_3.2	SYPRQIWERSQQNL-KQYNXXCUSA-O	Organic compounds	Nucleosides, nucleotides, and analogues	Purine nucleosides		Purine nucleosides
pRPLC_285.0826_4.5	UBORTCNDUKBEOP-UHFFFAOYSA-N	Organic compounds	Nucleosides, nucleotides, and analogues	Purine nucleosides		Purine nucleosides
pRPLC_244.0925_3.2	UHDGCWIWMRVCDJ-UHFFFAOYSA-N	Organic compounds	Nucleosides, nucleotides, and analogues	Pyrimidine nucleosides		Pyrimidine nucleosides
nRPLC_401.0155_5.7	UJLXYODCHAELLY-XLPZGREQSA-N	Organic compounds	Nucleosides, nucleotides, and analogues	Pyrimidine nucleotides	Pyrimidine deoxyribonucleotides	Pyrimidine deoxyribonucleoside diphosphates	Pyrimidine 2'-deoxyribonucleoside diphosphates
pHILIC_413.1411_7.4	UNUYMBPXEFMLNW-DWVDDHQFSA-N	Organic compounds	Nucleosides, nucleotides, and analogues	Purine nucleosides		Purine nucleosides
pRPLC_448.1264_8.7	UPVAPSGKXAAHBG-UWYIUFELSA-N	Organic compounds	Nucleosides, nucleotides, and analogues	Purine nucleosides		Purine nucleosides
pHILIC_253.093_3	VGONTNSXDCQUGY-RRKCRQDMSA-N	Organic compounds	Nucleosides, nucleotides, and analogues	Purine nucleosides	Purine 2'-deoxyribonucleosides	Purine 2'-deoxyribonucleosides
pRPLC_384.1145_5.3	VKGZCEJTCKHMRL-VWJPMABRSA-N	Organic compounds	Nucleosides, nucleotides, and analogues	Purine nucleosides		Purine nucleosides
nRPLC_359.0653_4.5	VYUPJUKSTVHSQI-WUHRBBMRSA-N	Organic compounds	Nucleosides, nucleotides, and analogues	Benzimidazole ribonucleosides and ribonucleotides		Benzimidazole ribonucleosides and ribonucleotides
pRPLC_272.1124_4.9	WGRXVKRHIMUTPD-DGCCPWOOSA-O	Organic compounds	Nucleosides, nucleotides, and analogues	Purine nucleosides		Purine nucleosides
pHILIC_212.1028_1.8	WREGKURFCTUGRC-POYBYMJQSA-N	Organic compounds	Nucleosides, nucleotides, and analogues	Pyrimidine nucleosides	Pyrimidine 2',3'-dideoxyribonucleosides	Pyrimidine 2',3'-dideoxyribonucleosides
pHILIC_298.0966_1.2	WUUGFSXJNOTRMR-IOSLPCCCSA-N	Organic compounds	Nucleosides, nucleotides, and analogues	5'-deoxyribonucleosides	5'-deoxy-5'-thionucleosides	5'-deoxy-5'-thionucleosides
nHILIC_457.1149_7.2	YTNIXZGTHTVJBW-SCRDCRAPSA-N	Organic compounds	Nucleosides, nucleotides, and analogues	Flavin nucleotides		Flavin nucleotides
pHILIC_258.1083_3.5	ZAYHVCMSTBRABG-JXOAFFINSA-N	Organic compounds	Nucleosides, nucleotides, and analogues	Pyrimidine nucleosides		Pyrimidine nucleosides
pRPLC_346.0542_4.2	ZOOGRGPOEVQQDX-UUOKFMHZSA-N	Organic compounds	Nucleosides, nucleotides, and analogues	Purine nucleotides	Cyclic purine nucleotides	3',5'-cyclic purine nucleotides
pHILIC_247.0924_7.7	ZPTBLXKRQACLCR-XVFCMESISA-N	Organic compounds	Nucleosides, nucleotides, and analogues	Pyrimidine nucleosides		Pyrimidine nucleosides
nHILIC_268.086_10.2	ZWPYUXAXLRFWQC-NGJCXOISSA-N	Organic compounds	Nucleosides, nucleotides, and analogues	Purine nucleosides	Purine 2'-deoxyribonucleosides	Purine 2'-deoxyribonucleosides
nRPLC_214.0274_6.7	ACWBBAGYTKWBCD-UHFFFAOYSA-N	Organic compounds	Organic acids and derivatives	Carboxylic acids and derivatives	Amino acids, peptides, and analogues	Amino acids and derivatives	Alpha amino acids and derivatives	Tyrosine and derivatives
nHILIC_152.0023_6.1	ADVPTQAUNPRNPO-RUOZJJLTNA-N	Organic compounds	Organic acids and derivatives	Carboxylic acids and derivatives	Amino acids, peptides, and analogues	Amino acids and derivatives	Alpha amino acids and derivatives	Alpha amino acids
nHILIC_75.0088_7.6	AEMRFAOFKBGASW-UHFFFAOYSA-N	Organic compounds	Organic acids and derivatives	Hydroxy acids and derivatives	Alpha hydroxy acids and derivatives	Alpha hydroxy acids and derivatives
pHILIC_182.0481_6	AFCGFAGUEYAMAO-UHFFFAOYSA-N	Organic compounds	Organic acids and derivatives	Organic sulfonic acids and derivatives	Organosulfonic acids and derivatives	Organosulfonic acids
pHILIC_132.1019_6.1	AGPKZVBTJJNPAG-UHFFFAOYSA-N	Organic compounds	Organic acids and derivatives	Carboxylic acids and derivatives	Amino acids, peptides, and analogues	Amino acids and derivatives	Alpha amino acids and derivatives	Isoleucine and derivatives
pHILIC_133.0971_15.2	AHLPHDHHMVZTML-UHFFFAOYSA-N	Organic compounds	Organic acids and derivatives	Carboxylic acids and derivatives	Amino acids, peptides, and analogues	Amino acids and derivatives	Alpha amino acids and derivatives	Alpha amino acids
pHILIC_244.1655_13.3	AIXUQKMMBQJZCU-UHFFFAOYSA-N	Organic compounds	Organic acids and derivatives	Carboxylic acids and derivatives	Amino acids, peptides, and analogues	Peptides	Dipeptides
pHILIC_160.1332_5	AKVBCGQVQXPRLD-UHFFFAOYSA-N	Organic compounds	Organic acids and derivatives	Carboxylic acids and derivatives	Amino acids, peptides, and analogues	Amino acids and derivatives	Alpha amino acids and derivatives	Alpha amino acids
pHILIC_247.1441_5	AOHCBEAZXHZMOR-UGPWUYPHNA-N	Organic compounds	Organic acids and derivatives	Carboxylic acids and derivatives	Amino acids, peptides, and analogues	Amino acids and derivatives	Alpha amino acids and derivatives	Alpha amino acids
pHILIC_105.0369_1.3	APTGPWJUOYMUCE-UHFFFAOYSA-N	Organic compounds	Organic acids and derivatives	Thiocarboxylic acids and derivatives	Thioesters	Thioesters
nRPLC_203.0018_4.5	AQTYXAPIHMXAAV-UHFFFAOYSA-N	Organic compounds	Organic acids and derivatives	Organic sulfuric acids and derivatives	Arylsulfates	Phenylsulfates
pHILIC_333.1396_9.5	ARAIBEBZBOPLMB-UFGQHTETSA-N	Organic compounds	Organic acids and derivatives	Carboxylic acids and derivatives	Carboxylic acid derivatives	Carboxylic acid amides	Acetamides
pHILIC_174.0873_7.7	ARBHXJXXVVHMET-UHFFFAOYSA-N	Organic compounds	Organic acids and derivatives	Keto acids and derivatives	Short-chain keto acids and derivatives	Short-chain keto acids and derivatives
pRPLC_191.0912_6.2	ARJZZFJXSNJKGR-UHFFFAOYSA-N	Organic compounds	Organic acids and derivatives	Hydroxy acids and derivatives	Medium-chain hydroxy acids and derivatives	Medium-chain hydroxy acids and derivatives
pHILIC_205.0819_9.9	ARSVRKCVNFIICJ-UHFFFAOYSA-N	Organic compounds	Organic acids and derivatives	Peptidomimetics	Hybrid peptides	Hybrid peptides
pHILIC_304.1758_5.9	AUWRHMAICBSXMC-NSHDSACASA-N	Organic compounds	Organic acids and derivatives	Carboxylic acids and derivatives	Tricarboxylic acids and derivatives	Tricarboxylic acids and derivatives
pHILIC_120.0656_7.6	AYFVYJQAPQTCCC-GBXIJSLDSA-N	Organic compounds	Organic acids and derivatives	Carboxylic acids and derivatives	Amino acids, peptides, and analogues	Amino acids and derivatives	Alpha amino acids and derivatives	Alpha amino acids	L-alpha-amino acids
pRPLC_245.138_9.8	AZUZXOSWBOBCJY-UHFFFAOYSA-N	Organic compounds	Organic acids and derivatives	Keto acids and derivatives	Medium-chain keto acids and derivatives	Medium-chain keto acids and derivatives
pRPLC_262.1393_2.1	BBAYFIRFVORJLJ-UHFFFAOYSA-N	Organic compounds	Organic acids and derivatives	Carboxylic acids and derivatives	Amino acids, peptides, and analogues	Peptides	Dipeptides
nRPLC_273.1341_8.7	BBBXWRGITSUJPB-UHFFFAOYSA-M	Organic compounds	Organic acids and derivatives	Carboxylic acids and derivatives	Amino acids, peptides, and analogues	Peptides	Dipeptides
pHILIC_229.1546_4.8	BBIXOODYWPFNDT-UHFFFAOYSA-N	Organic compounds	Organic acids and derivatives	Carboxylic acids and derivatives	Amino acids, peptides, and analogues	Peptides	Dipeptides
nHILIC_172.0616_3.8	BCPSFKBPHHBDAI-LURJTMIESA-N	Organic compounds	Organic acids and derivatives	Carboxylic acids and derivatives	Amino acids, peptides, and analogues	Amino acids and derivatives	Alpha amino acids and derivatives	N-acyl-alpha amino acids and derivatives	N-acyl-alpha amino acids	N-acyl-L-alpha-amino acids
pHILIC_231.1702_9.8	BCXBIONYYJCSDF-UHFFFAOYSA-N	Organic compounds	Organic acids and derivatives	Carboxylic acids and derivatives	Amino acids, peptides, and analogues	Peptides	Dipeptides
nHILIC_185.0125_8	BCZXFFBUYPCTSJ-UHFFFAOYSA-L	Organic compounds	Organic acids and derivatives	Carboxylic acids and derivatives	Carboxylic acid derivatives	Carboxylic acid salts
pHILIC_362.1378_8.3	BGZJEMYSINIAHS-QXEWZRGKSA-N	Organic compounds	Organic acids and derivatives	Carboxylic acids and derivatives	Amino acids, peptides, and analogues	Peptides	Dipeptides
pRPLC_143.0312_2.4	BHZOKUMUHVTPBX-UHFFFAOYSA-M	Organic compounds	Organic acids and derivatives	Carboxylic acids and derivatives	Carboxylic acid derivatives	Carboxylic acid salts	Acetate salts
nRPLC_133.014_2.2	BJEPYKJPYRNKOW-REOHCLBHSA-N	Organic compounds	Organic acids and derivatives	Hydroxy acids and derivatives	Beta hydroxy acids and derivatives	Beta hydroxy acids and derivatives
pHILIC_269.1244_7.8	BKAYIFDRRZZKNF-SECBINFHSA-N	Organic compounds	Organic acids and derivatives	Peptidomimetics	Hybrid peptides	Hybrid peptides
pRPLC_479.2413_9.1	BMHVHOJXEQTIEA-SIKLNZKXSA-N	Organic compounds	Organic acids and derivatives	Carboxylic acids and derivatives	Amino acids, peptides, and analogues	Peptides	Dipeptides
pRPLC_236.0948_6.8	BMONDXDFXRPNKQ-ZETCQYMHSA-N	Organic compounds	Organic acids and derivatives	Carboxylic acids and derivatives	Amino acids, peptides, and analogues	Amino acids and derivatives	Alpha amino acids and derivatives	Alpha amino acids	L-alpha-amino acids
pHILIC_118.0611_8.7	BPMFZUMJYQTVII-UHFFFAOYSA-N	Organic compounds	Organic acids and derivatives	Carboxylic acids and derivatives	Amino acids, peptides, and analogues	Amino acids and derivatives	Alpha amino acids and derivatives
pRPLC_315.1335_11.5	BSKROLLIUIDPDT-KUJOXMSCSA-N	Organic compounds	Organic acids and derivatives	Carboxylic acids and derivatives	Amino acids, peptides, and analogues	Amino acids and derivatives	Alpha amino acids and derivatives	Tyrosine and derivatives
nHILIC_212.0024_3.1	BXFFHSIDQOFMLE-UHFFFAOYSA-N	Organic compounds	Organic acids and derivatives	Organic sulfuric acids and derivatives	Arylsulfates	Arylsulfates
pHILIC_400.2689_5.7	BYTJPDBCLWUEBU-IBGZPJMESA-N	Organic compounds	Organic acids and derivatives	Carboxylic acids and derivatives	Amino acids, peptides, and analogues	Peptides	Dipeptides
pHILIC_234.1812_18.2	BZUIJMCJNWUGKQ-IUCAKERBSA-N	Organic compounds	Organic acids and derivatives	Carboxylic acids and derivatives	Amino acids, peptides, and analogues	Amino acids and derivatives	Alpha amino acids and derivatives	Alpha amino acids	L-alpha-amino acids
pRPLC_224.0914_5.9	CAHKINHBCWCHCF-JTQLQIEISA-N	Organic compounds	Organic acids and derivatives	Carboxylic acids and derivatives	Amino acids, peptides, and analogues	Amino acids and derivatives	Alpha amino acids and derivatives	Tyrosine and derivatives
pRPLC_334.1393_7	CATMPQFFVNKDEY-YPMHNXCESA-N	Organic compounds	Organic acids and derivatives	Carboxylic acids and derivatives	Amino acids, peptides, and analogues	Peptides	Dipeptides
pRPLC_412.305_12.9	CBBAYEUCTOLHMQ-WLXWJKFFSA-N	Organic compounds	Organic acids and derivatives	Hydroxy acids and derivatives	Beta hydroxy acids and derivatives	Beta hydroxy acids and derivatives
pHILIC_194.0844_1.8	CBFHOPPJBYHALQ-RLWMBFFFSA-N	Organic compounds	Organic acids and derivatives	Carboxylic acids and derivatives	Amino acids, peptides, and analogues	Amino acids and derivatives	Alpha amino acids and derivatives	Alpha amino acids
pRPLC_208.0966_8.6	CBQJSKKFNMDLON-JTQLQIEISA-N	Organic compounds	Organic acids and derivatives	Carboxylic acids and derivatives	Amino acids, peptides, and analogues	Amino acids and derivatives	Alpha amino acids and derivatives	Phenylalanine and derivatives
pHILIC_300.1805_6.1	CBQVLMCHMFGPMX-RGURZIINSA-O	Organic compounds	Organic acids and derivatives	Carboxylic acids and derivatives	Amino acids, peptides, and analogues	Amino acids and derivatives	Alpha amino acids and derivatives	Histidine and derivatives
nRPLC_253.0716_7.9	CCTIOCVIZPCTGO-UHFFFAOYSA-N	Organic compounds	Organic acids and derivatives	Carboxylic acids and derivatives	Amino acids, peptides, and analogues	Amino acids and derivatives	Alpha amino acids and derivatives	Alpha amino acids
pHILIC_239.0138_9.5	CEYULKASIQJZGP-UHFFFAOYSA-N	Organic compounds	Organic acids and derivatives	Carboxylic acids and derivatives	Tricarboxylic acids and derivatives	Tricarboxylic acids and derivatives
pRPLC_266.1021_7.6	CFIIOIQADIQNGQ-UHFFFAOYSA-N	Organic compounds	Organic acids and derivatives	Carboxylic acids and derivatives	Amino acids, peptides, and analogues	Amino acids and derivatives	Alpha amino acids and derivatives	N-acyl-alpha amino acids and derivatives	N-acyl-alpha amino acids
pRPLC_386.1627_10.4	CJHLRGCXPGIPCB-MOPGFXCFSA-N	Organic compounds	Organic acids and derivatives	Carboxylic acids and derivatives	Amino acids, peptides, and analogues	Peptides	Dipeptides
pRPLC_201.1484_9	CJUFNYIRKDOQMC-UHFFFAOYSA-N	Organic compounds	Organic acids and derivatives	Hydroxy acids and derivatives	Medium-chain hydroxy acids and derivatives	Medium-chain hydroxy acids and derivatives
pHILIC_220.1365_5.5	CLVBKBBNAPWYIO-UHFFFAOYSA-N	Organic compounds	Organic acids and derivatives	Organic carbonic acids and derivatives		Organic carbonic acids and derivatives
pHILIC_144.1019_6.7	CMUNUTVVOOHQPW-LURJTMIESA-N	Organic compounds	Organic acids and derivatives	Carboxylic acids and derivatives	Amino acids, peptides, and analogues	Amino acids and derivatives	Alpha amino acids and derivatives	Proline and derivatives
nHILIC_144.0302_7.4	COJBGNAUUSNXHX-UHFFFAOYSA-N	Organic compounds	Organic acids and derivatives	Keto acids and derivatives	Short-chain keto acids and derivatives	Short-chain keto acids and derivatives
pHILIC_166.0863_5.9	COLNVLDHVKWLRT-UHFFFAOYSA-N	Organic compounds	Organic acids and derivatives	Carboxylic acids and derivatives	Amino acids, peptides, and analogues	Amino acids and derivatives	Alpha amino acids and derivatives	Phenylalanine and derivatives
pHILIC_210.076_2.5	CPPDWYIPKSSNNM-UHFFFAOYSA-N	Organic compounds	Organic acids and derivatives	Carboxylic acids and derivatives	Amino acids, peptides, and analogues	Amino acids and derivatives	Alpha amino acids and derivatives	N-acyl-alpha amino acids and derivatives	N-acyl-alpha amino acids
pHILIC_227.1139_10.8	CQOVPNPJLQNMDC-UHFFFAOYSA-N	Organic compounds	Organic acids and derivatives	Peptidomimetics	Hybrid peptides	Hybrid peptides
nHILIC_168.9812_5.1	CQQGIWJSICOUON-RUOZJJLTNA-N	Organic compounds	Organic acids and derivatives	Hydroxy acids and derivatives	Alpha hydroxy acids and derivatives	Alpha hydroxy acids and derivatives
nHILIC_172.9914_1.1	CTYRPMDGLDAWRQ-UHFFFAOYSA-N	Organic compounds	Organic acids and derivatives	Organic sulfuric acids and derivatives	Arylsulfates	Phenylsulfates
pHILIC_250.038_10.2	CVJMZWLHUCMEKO-ZETCQYMHSA-N	Organic compounds	Organic acids and derivatives	Organic sulfuric acids and derivatives	Arylsulfates	Phenylsulfates
pHILIC_132.0768_8.4	CVSVTCORWBXHQV-UHFFFAOYSA-N	Organic compounds	Organic acids and derivatives	Carboxylic acids and derivatives	Amino acids, peptides, and analogues	Amino acids and derivatives	Alpha amino acids and derivatives
nRPLC_187.061_4.8	CVYAVSIMBYOCGA-UHFFFAOYSA-N	Organic compounds	Organic acids and derivatives	Carboxylic acids and derivatives	Dicarboxylic acids and derivatives	Dicarboxylic acids and derivatives
pRPLC_282.0968_8	CYRKYXZJUIBBJX-UHFFFAOYSA-N	Organic compounds	Organic acids and derivatives	Carboxylic acids and derivatives	Amino acids, peptides, and analogues	Amino acids and derivatives	Alpha amino acids and derivatives	Glutamic acid and derivatives
pRPLC_250.0741_6.2	CZFFMUMOBDIXJU-ZCFIWIBFSA-N	Organic compounds	Organic acids and derivatives	Carboxylic acids and derivatives	Amino acids, peptides, and analogues	Amino acids and derivatives	Alpha amino acids and derivatives	Methionine and derivatives
pHILIC_134.0811_10.2	CZWARROQQFCFJB-UHFFFAOYSA-N	Organic compounds	Organic acids and derivatives	Carboxylic acids and derivatives	Amino acids, peptides, and analogues	Amino acids and derivatives	Alpha amino acids and derivatives	Alpha amino acids
pRPLC_228.0628_8.8	DALHHSOTZKMXMV-RXMQYKEDSA-N	Organic compounds	Organic acids and derivatives	Carboxylic acids and derivatives	Amino acids, peptides, and analogues	Amino acids and derivatives	Alpha amino acids and derivatives	Alpha amino acids	D-alpha-amino acids
pHILIC_290.153_1.3	DBMJMQXJHONAFJ-UHFFFAOYSA-M	Organic compounds	Organic acids and derivatives	Organic sulfuric acids and derivatives	Sulfuric acid esters	Sulfuric acid monoesters
pHILIC_263.0874_10.8	DBMVITQDGVMXEY-UHFFFAOYSA-N	Organic compounds	Organic acids and derivatives	Peptidomimetics	Hybrid peptides	Hybrid peptides
pHILIC_146.0811_2	DCICDMMXFIELDF-UHFFFAOYSA-N	Organic compounds	Organic acids and derivatives	Carboxylic acids and derivatives	Amino acids, peptides, and analogues	Amino acids and derivatives	Alpha amino acids and derivatives	N-acyl-alpha amino acids and derivatives	N-acyl-alpha amino acids
pRPLC_517.2385_4.8	DCYRDAKXQLERQS-FQCHSDBKSA-N	Organic compounds	Organic acids and derivatives	Peptidomimetics	Depsipeptides	Depsipeptides
pHILIC_114.0663_3.3	DDRJAANPRJIHGJ-UHFFFAOYSA-N	Organic compounds	Organic acids and derivatives	Carboxylic acids and derivatives	Amino acids, peptides, and analogues	Amino acids and derivatives	Alpha amino acids and derivatives
pHILIC_161.092_8	DEFJQIDDEAULHB-UHFFFAOYSA-N	Organic compounds	Organic acids and derivatives	Carboxylic acids and derivatives	Amino acids, peptides, and analogues	Peptides	Dipeptides
pRPLC_234.0427_3.8	DEKNNWJXAQTLFA-UHFFFAOYSA-N	Organic compounds	Organic acids and derivatives	Organic sulfuric acids and derivatives	Arylsulfates	Phenylsulfates
pHILIC_233.1495_12.6	DGMOQCHIPOPXEK-UHFFFAOYSA-N	Organic compounds	Organic acids and derivatives	Carboxylic acids and derivatives	Amino acids, peptides, and analogues	Amino acids and derivatives	Beta amino acids and derivatives
pRPLC_76.0393_5	DHMQDGOQFOQNFH-UHFFFAOYSA-N	Organic compounds	Organic acids and derivatives	Carboxylic acids and derivatives	Amino acids, peptides, and analogues	Amino acids and derivatives	Alpha amino acids and derivatives	Alpha amino acids
pRPLC_313.085_6.2	DHTSUHYTYUXMOL-JTQLQIEISA-N	Organic compounds	Organic acids and derivatives	Carboxylic acids and derivatives	Amino acids, peptides, and analogues	Peptides	Dipeptides
nHILIC_236.0565_5	DJLTZJGULPLVOA-UHFFFAOYSA-N	Organic compounds	Organic acids and derivatives	Carboxylic acids and derivatives	Amino acids, peptides, and analogues	Amino acids and derivatives	Alpha amino acids and derivatives	Aspartic acid and derivatives
nHILIC_232.9763_8.6	DKKCQDROTDCQOR-UHFFFAOYSA-L	Organic compounds	Organic acids and derivatives	Carboxylic acids and derivatives	Carboxylic acid derivatives	Carboxylic acid salts
pHILIC_174.1237_7.2	DKPYGQKMNSGPGT-LURJTMIESA-N	Organic compounds	Organic acids and derivatives	Carboximidic acids and derivatives	Carboximidic acids	Carboximidic acids
pHILIC_337.1716_12.2	DLFIWFDONDYZKI-UHFFFAOYSA-N	Organic compounds	Organic acids and derivatives	Carboxylic acids and derivatives	Amino acids, peptides, and analogues	Amino acids and derivatives	Alpha amino acids and derivatives	Arginine and derivatives
nRPLC_275.1133_5.4	DOOTYTYQINUNNV-UHFFFAOYSA-N	Organic compounds	Organic acids and derivatives	Carboxylic acids and derivatives	Tricarboxylic acids and derivatives	Tricarboxylic acids and derivatives
nRPLC_283.0754_8.6	DSTWKJOBKSMVCV-UHFFFAOYSA-N	Organic compounds	Organic acids and derivatives	Carboxylic acids and derivatives	Amino acids, peptides, and analogues	Peptides	Dipeptides
pHILIC_189.1233_7.9	DTERQYGMUDWYAZ-UHFFFAOYSA-N	Organic compounds	Organic acids and derivatives	Carboxylic acids and derivatives	Amino acids, peptides, and analogues	Amino acids and derivatives	Alpha amino acids and derivatives	Alpha amino acids
nRPLC_229.0714_6	DUAWJQCMZICMIK-UHFFFAOYSA-N	Organic compounds	Organic acids and derivatives	Keto acids and derivatives	Medium-chain keto acids and derivatives	Medium-chain keto acids and derivatives
pHILIC_245.0921_5.5	DUIFVCFSAWHIOD-AATRIKPKSA-N	Organic compounds	Organic acids and derivatives	Carboxylic acids and derivatives	Amino acids, peptides, and analogues	Amino acids and derivatives	Alpha amino acids and derivatives	N-acyl-alpha amino acids and derivatives	N-acyl-alpha amino acids
pHILIC_304.1291_6.3	DVJIJAYHBZALOJ-UHFFFAOYSA-N	Organic compounds	Organic acids and derivatives	Carboxylic acids and derivatives	Amino acids, peptides, and analogues	Amino acids and derivatives	Alpha amino acids and derivatives	Glutamine and derivatives
pHILIC_114.055_7.7	DWAKNKKXGALPNW-UHFFFAOYSA-N	Organic compounds	Organic acids and derivatives	Carboxylic acids and derivatives	Amino acids, peptides, and analogues	Amino acids and derivatives	Alpha amino acids and derivatives
pRPLC_218.0479_3.7	DYDUXGMDSXJQFT-UHFFFAOYSA-N	Organic compounds	Organic acids and derivatives	Organic sulfuric acids and derivatives	Arylsulfates	Phenylsulfates
nHILIC_119.035_6.3	DZAIOXUZHHTJKN-UHFFFAOYSA-N	Organic compounds	Organic acids and derivatives	Hydroxy acids and derivatives	Beta hydroxy acids and derivatives	Beta hydroxy acids and derivatives
pRPLC_215.164_11	DZHSPYMHDVROSM-UHFFFAOYSA-N	Organic compounds	Organic acids and derivatives	Keto acids and derivatives	Medium-chain keto acids and derivatives	Medium-chain keto acids and derivatives
pRPLC_247.1074_8.4	DZTHIGRZJZPRDV-LBPRGKRZSA-N	Organic compounds	Organic acids and derivatives	Carboxylic acids and derivatives	Amino acids, peptides, and analogues	Amino acids and derivatives	Alpha amino acids and derivatives	N-acyl-alpha amino acids and derivatives	N-acyl-alpha amino acids
pHILIC_789.2878_10.7	FAFRRYBYQKPKSY-LTHPOZSPSA-N	Organic compounds	Organic acids and derivatives	Carboxylic acids and derivatives	Amino acids, peptides, and analogues	Peptides	Oligopeptides
nRPLC_477.1762_8.7	FAPWYRCQGJNNSJ-UHFFFAOYSA-N	Organic compounds	Organic acids and derivatives	Carboxylic acids and derivatives	Amino acids, peptides, and analogues	Amino acids and derivatives	Beta amino acids and derivatives
pRPLC_328.1386_5.3	FAVRCIXPIVJIPN-VJDSNFAGSA-N	Organic compounds	Organic acids and derivatives	Carboxylic acids and derivatives	Amino acids, peptides, and analogues	Amino acids and derivatives	Alpha amino acids and derivatives	Phenylalanine and derivatives
pRPLC_227.066_4.2	FBTSQILOGYXGMD-LURJTMIESA-N	Organic compounds	Organic acids and derivatives	Carboxylic acids and derivatives	Amino acids, peptides, and analogues	Amino acids and derivatives	Alpha amino acids and derivatives	Tyrosine and derivatives
nRPLC_466.3077_11.9	FDBWMYOFXWMGEY-UHFFFAOYSA-N	Organic compounds	Organic acids and derivatives	Carboxylic acids and derivatives	Amino acids, peptides, and analogues	Amino acids and derivatives	Alpha amino acids and derivatives	Phenylalanine and derivatives
pHILIC_104.0707_7.5	FFDGPVCHZBVARC-UHFFFAOYSA-N	Organic compounds	Organic acids and derivatives	Carboxylic acids and derivatives	Amino acids, peptides, and analogues	Amino acids and derivatives	Alpha amino acids and derivatives	Alpha amino acids
pHILIC_150.0583_1.5	FFEARJCKVFRZRR-BYPYZUCNSA-N	Organic compounds	Organic acids and derivatives	Carboxylic acids and derivatives	Amino acids, peptides, and analogues	Amino acids and derivatives	Alpha amino acids and derivatives	Methionine and derivatives
nHILIC_159.0299_5	FGSBNBBHOZHUBO-UHFFFAOYSA-N	Organic compounds	Organic acids and derivatives	Keto acids and derivatives	Medium-chain keto acids and derivatives	Medium-chain keto acids and derivatives
nRPLC_475.1387_7.5	FIQOFIRCTOWDOW-ZAVBHSNDNA-N	Organic compounds	Organic acids and derivatives	Carboxylic acids and derivatives	Amino acids, peptides, and analogues	Peptides	Dipeptides
nHILIC_235.0393_7	FKBFDTRILNZGAI-UHFFFAOYSA-N	Organic compounds	Organic acids and derivatives	Carboxylic acids and derivatives	Amino acids, peptides, and analogues	Peptides	Dipeptides
pHILIC_191.1138_14.8	FQWRAVYMZULPNK-UHFFFAOYSA-N	Organic compounds	Organic acids and derivatives	Carboxylic acids and derivatives	Amino acids, peptides, and analogues	Amino acids and derivatives	Alpha amino acids and derivatives	Alpha amino acids
nHILIC_161.082_2.5	FRGRNGNKLISCCU-UHFFFAOYSA-N	Organic compounds	Organic acids and derivatives	Carboxylic acids and derivatives	Carboxylic acids	Carboxylic acids
pHILIC_216.0633_8.8	FRMZOWIQVCBEAC-UHFFFAOYSA-N	Organic compounds	Organic acids and derivatives	Organic phosphoric acids and derivatives	Organic phosphoramides	Organic phosphoramides
pRPLC_409.1475_9.6	FRYWGCQTDZARGT-UHFFFAOYSA-N	Organic compounds	Organic acids and derivatives	Carboxylic acids and derivatives	Amino acids, peptides, and analogues	Amino acids and derivatives	Alpha amino acids and derivatives	Alpha amino acid esters
pRPLC_329.1492_11.4	FSXRLASFHBWESK-UHFFFAOYSA-N	Organic compounds	Organic acids and derivatives	Carboxylic acids and derivatives	Amino acids, peptides, and analogues	Peptides	Dipeptides
pRPLC_291.1005_7.5	FUTHBNRZCFKVQZ-UHFFFAOYSA-N	Organic compounds	Organic acids and derivatives	Carboxylic acids and derivatives	Amino acids, peptides, and analogues	Peptides	Dipeptides
pRPLC_242.1384_8.4	FXCMGCFNLNFLSH-JTQLQIEISA-N	Organic compounds	Organic acids and derivatives	Carboxylic acids and derivatives	Amino acids, peptides, and analogues	Amino acids and derivatives	Alpha amino acids and derivatives	N-acyl-alpha amino acids and derivatives
pRPLC_433.1809_7.4	FXKFFTMLFPWYFH-DPYDJAPQNA-N	Organic compounds	Organic acids and derivatives	Carboxylic acids and derivatives	Amino acids, peptides, and analogues	Peptides	Dipeptides
nRPLC_187.1338_10.6	FYSSBMZUBSBFJL-UHFFFAOYSA-N	Organic compounds	Organic acids and derivatives	Hydroxy acids and derivatives	Medium-chain hydroxy acids and derivatives	Medium-chain hydroxy acids and derivatives
nHILIC_245.1394_4.5	FYVQCLGZFXHEGL-UHFFFAOYSA-N	Organic compounds	Organic acids and derivatives	Hydroxy acids and derivatives	Medium-chain hydroxy acids and derivatives	Medium-chain hydroxy acids and derivatives
pHILIC_230.1135_8.2	GADKFYNESXNRLC-UHFFFAOYSA-N	Organic compounds	Organic acids and derivatives	Carboxylic acids and derivatives	Amino acids, peptides, and analogues	Peptides	Dipeptides
pHILIC_322.0768_11	GAQNUGISBQJMKO-UHFFFAOYSA-N	Organic compounds	Organic acids and derivatives	Carboxylic acids and derivatives	Amino acids, peptides, and analogues	Amino acids and derivatives	Alpha amino acids and derivatives	Glutamic acid and derivatives
pHILIC_260.0586_1.2	GCZVEKLTOLTWLM-VIFPVBQESA-N	Organic compounds	Organic acids and derivatives	Carboxylic acids and derivatives	Amino acids, peptides, and analogues	Amino acids and derivatives	Alpha amino acids and derivatives	Alpha amino acids	L-alpha-amino acids
nHILIC_210.0602_7.1	GHBAYRBVXCRIHT-VIFPVBQESA-N	Organic compounds	Organic acids and derivatives	Carboxylic acids and derivatives	Amino acids, peptides, and analogues	Amino acids and derivatives	Alpha amino acids and derivatives	Cysteine and derivatives
pHILIC_220.1179_6.5	GHOKWGTUZJEAQD-UHFFFAOYSA-N	Organic compounds	Organic acids and derivatives	Carboxylic acids and derivatives	Amino acids, peptides, and analogues	Amino acids and derivatives	Beta amino acids and derivatives
nRPLC_641.3545_13	GLKONBHDVMFJNJ-SQEISUFWSA-N	Organic compounds	Organic acids and derivatives	Carboxylic acids and derivatives	Amino acids, peptides, and analogues	Amino acids and derivatives	Alpha amino acids and derivatives	Isoleucine and derivatives
nRPLC_289.1053_13.2	GLXUWZBUPATPBR-MLWJPKLSSA-N	Organic compounds	Organic acids and derivatives	Carboxylic acids and derivatives	Amino acids, peptides, and analogues	Amino acids and derivatives	Alpha amino acids and derivatives	N-acyl-alpha amino acids and derivatives	N-acyl-alpha amino acids	N-acyl-L-alpha-amino acids
nHILIC_189.0882_9.2	GMKMEZVLHJARHF-WHFBIAKZSA-N	Organic compounds	Organic acids and derivatives	Carboxylic acids and derivatives	Amino acids, peptides, and analogues	Amino acids and derivatives	Alpha amino acids and derivatives	Alpha amino acids
nHILIC_507.1733_5.9	GNANSBQAIRJZPA-DHIUTWEWSA-N	Organic compounds	Organic acids and derivatives	Carboxylic acids and derivatives	Amino acids, peptides, and analogues	Peptides	Dipeptides
pHILIC_278.1233_9.9	GSFRYAKUDPPHHG-MKSMHYHASA-N	Organic compounds	Organic acids and derivatives	Carboxylic acids and derivatives	Amino acids, peptides, and analogues	Amino acids and derivatives	Alpha amino acids and derivatives	Proline and derivatives
pHILIC_211.0712_6.8	GSHIDXLOTQDUAV-UHFFFAOYSA-N	Organic compounds	Organic acids and derivatives	Carboxylic acids and derivatives	Amino acids, peptides, and analogues	Amino acids and derivatives	Alpha amino acids and derivatives	N-carbamoyl-alpha amino acids and derivatives	N-carbamoyl-alpha amino acids
nHILIC_173.0091_10.1	GTZCVFVGUGFEME-IWQZZHSRSA-N	Organic compounds	Organic acids and derivatives	Carboxylic acids and derivatives	Tricarboxylic acids and derivatives	Tricarboxylic acids and derivatives
pHILIC_217.1183_6.1	GVUVRRPYYDHHGK-UHFFFAOYSA-N	Organic compounds	Organic acids and derivatives	Carboxylic acids and derivatives	Amino acids, peptides, and analogues	Peptides	Dipeptides
pHILIC_158.1175_6	GYDJEQRTZSCIOI-LJGSYFOKSA-N	Organic compounds	Organic acids and derivatives	Carboxylic acids and derivatives	Amino acids, peptides, and analogues	Amino acids and derivatives	Amino acids
pHILIC_116.1069_4.4	GYLDXXLJMRTVSS-UHFFFAOYSA-N	Organic compounds	Organic acids and derivatives	Carboxylic acids and derivatives	Carboxylic acid derivatives	Carboxylic acid amides	Acetamides
nRPLC_171.0853_8.2	GZNOAIURTRJISH-UHFFFAOYSA-N	Organic compounds	Organic acids and derivatives	Thiocarboxylic acids and derivatives	Thioesters	Thioesters
pHILIC_232.1179_1.5	HCVIJONZMYVLAW-ZETCQYMHSA-N	Organic compounds	Organic acids and derivatives	Carboxylic acids and derivatives	Amino acids, peptides, and analogues	Amino acids and derivatives	Alpha amino acids and derivatives	Glutamic acid and derivatives
pRPLC_303.1545_8.6	HFKJBCPRWWGPEY-UHFFFAOYSA-M	Organic compounds	Organic acids and derivatives	Carboxylic acids and derivatives	Amino acids, peptides, and analogues	Peptides	Dipeptides
nHILIC_163.0249_7.8	HGCYYFWMWRCDLT-UHFFFAOYSA-N	Organic compounds	Organic acids and derivatives	Thiosulfinic acid esters		Thiosulfinic acid esters
pRPLC_585.3011_10.5	HGDUWJVGIGLVOH-DNQXCXABSA-N	Organic compounds	Organic acids and derivatives	Carboxylic acids and derivatives	Amino acids, peptides, and analogues	Amino acids and derivatives	Alpha amino acids and derivatives	Leucine and derivatives
nHILIC_131.0349_5.9	HGINADPHJQTSKN-UHFFFAOYSA-N	Organic compounds	Organic acids and derivatives	Carboxylic acids and derivatives	Dicarboxylic acids and derivatives	Dicarboxylic acids and derivatives
pRPLC_194.0325_2	HIPLEPXPNLWKCQ-UHFFFAOYSA-N	Organic compounds	Organic acids and derivatives	Carboxylic acids and derivatives	Amino acids, peptides, and analogues	Amino acids and derivatives	Alpha amino acids and derivatives
pHILIC_255.0975_5.9	HJLNKWYSKFDHDG-UHFFFAOYSA-N	Organic compounds	Organic acids and derivatives	Carboxylic acids and derivatives	Amino acids, peptides, and analogues	Amino acids and derivatives	Alpha amino acids and derivatives	Alpha amino acids
pHILIC_156.0768_8.9	HNDVDQJCIGZPNO-UHFFFAOYSA-N	Organic compounds	Organic acids and derivatives	Carboxylic acids and derivatives	Amino acids, peptides, and analogues	Amino acids and derivatives	Alpha amino acids and derivatives	Histidine and derivatives
pHILIC_160.0967_1.3	HOACIBQKYRHBOW-UHFFFAOYSA-N	Organic compounds	Organic acids and derivatives	Carboxylic acids and derivatives	Amino acids, peptides, and analogues	Amino acids and derivatives	Alpha amino acids and derivatives	N-acyl-alpha amino acids and derivatives	N-acyl-alpha amino acids
nRPLC_282.9478_1.9	HQUQLFOMPYWACS-UHFFFAOYSA-N	Organic compounds	Organic acids and derivatives	Organic phosphoric acids and derivatives	Phosphate esters	Alkyl phosphates	Trialkyl phosphates
pRPLC_218.1021_6.5	HRAPDLBXHOBAKA-LURJTMIESA-N	Organic compounds	Organic acids and derivatives	Carboxylic acids and derivatives	Amino acids, peptides, and analogues	Amino acids and derivatives	Alpha amino acids and derivatives	N-acyl-alpha amino acids and derivatives	N-acyl-alpha amino acids	N-acyl-L-alpha-amino acids
nHILIC_256.966_9	HRXKRNGNAMMEHJ-UHFFFAOYSA-K	Organic compounds	Organic acids and derivatives	Carboxylic acids and derivatives	Tricarboxylic acids and derivatives	Tricarboxylic acids and derivatives
pHILIC_286.1396_4.3	HVIBGVJOBJJPFB-OFQRNFBNSA-N	Organic compounds	Organic acids and derivatives	Carboxylic acids and derivatives	Amino acids, peptides, and analogues	Peptides	Oligopeptides
nRPLC_214.0085_5.8	HWPKGOGLCKPRLZ-UHFFFAOYSA-N	Organic compounds	Organic acids and derivatives	Carboxylic acids and derivatives	Tricarboxylic acids and derivatives	Tricarboxylic acids and derivatives
pHILIC_255.145_3.1	HXBKNURIXGGFCX-VIFPVBQESA-N	Organic compounds	Organic acids and derivatives	Peptidomimetics	Hybrid peptides	Hybrid peptides
pHILIC_130.0862_8	HXEACLLIILLPRG-UHFFFAOYSA-N	Organic compounds	Organic acids and derivatives	Carboxylic acids and derivatives	Amino acids, peptides, and analogues	Amino acids and derivatives	Alpha amino acids and derivatives	Alpha amino acids
pRPLC_162.0582_8	HYGGRRPFVXHQQW-IHWYPQMZSA-N	Organic compounds	Organic acids and derivatives	Carboxylic acids and derivatives	Amino acids, peptides, and analogues	Amino acids and derivatives	Alpha amino acids and derivatives	Cysteine and derivatives
pRPLC_156.042_2	HZDCAHRLLXEQFY-UHFFFAOYSA-N	Organic compounds	Organic acids and derivatives	Organic phosphoric acids and derivatives	Phosphate esters	Phosphoethanolamines
pHILIC_248.0878_10.2	HZYFHQOWCFUSOV-UHFFFAOYSA-N	Organic compounds	Organic acids and derivatives	Carboxylic acids and derivatives	Amino acids, peptides, and analogues	Peptides	Dipeptides
nHILIC_261.0073_1.1	IACOAKYXFIWAQN-UHFFFAOYSA-N	Organic compounds	Organic acids and derivatives	Organic sulfuric acids and derivatives	Arylsulfates	Phenylsulfates
pHILIC_182.0578_9	IAJOBQBIJHVGMQ-SCSAIBSYSA-N	Organic compounds	Organic acids and derivatives	Carboxylic acids and derivatives	Amino acids, peptides, and analogues	Amino acids and derivatives	Alpha amino acids and derivatives	Alpha amino acids
pRPLC_324.2165_10.2	IBZYPBGPOGJMBF-VOTSOKGWSA-N	Organic compounds	Organic acids and derivatives	Carboxylic acids and derivatives	Amino acids, peptides, and analogues	Amino acids and derivatives	Alpha amino acids and derivatives	Isoleucine and derivatives
pRPLC_465.1429_6.3	ICACWKLCNCPHAM-YJBOKZPZSA-N	Organic compounds	Organic acids and derivatives	Carboxylic acids and derivatives	Amino acids, peptides, and analogues	Amino acids and derivatives	Alpha amino acids and derivatives	Alpha amino acid amides
pRPLC_158.0035_2.3	IFQSXNOEEPCSLW-UHFFFAOYSA-N	Organic compounds	Organic acids and derivatives	Carboxylic acids and derivatives	Amino acids, peptides, and analogues	Amino acids and derivatives	Alpha amino acids and derivatives	Cysteine and derivatives
pRPLC_232.0273_4.7	IGTYILLPRJOVFY-UHFFFAOYSA-N	Organic compounds	Organic acids and derivatives	Organic sulfuric acids and derivatives	Arylsulfates	Phenylsulfates
pHILIC_171.1491_6.5	IHBAVXVTGLANPI-QMMMGPOBSA-N	Organic compounds	Organic acids and derivatives	Carboxylic acids and derivatives	Amino acids, peptides, and analogues	Amino acids and derivatives	Alpha amino acids and derivatives	Valine and derivatives
nRPLC_446.1413_4.5	IHZCIRSQSFPOLH-DLBZAZTESA-N	Organic compounds	Organic acids and derivatives	Carboxylic acids and derivatives	Amino acids, peptides, and analogues	Peptides	Oligopeptides
pHILIC_284.0093_9.2	IIDJRNMFWXDHID-UHFFFAOYSA-N	Organic compounds	Organic acids and derivatives	Organic phosphonic acids and derivatives	Bisphosphonates	Bisphosphonates
nHILIC_275.0449_4.2	IJEGNOYPWRBKAE-UHFFFAOYSA-N	Organic compounds	Organic acids and derivatives	Organic phosphonic acids and derivatives	Bisphosphonates	Bisphosphonates
pHILIC_204.1343_7.2	IKAIKUBBJHFNBZ-UHFFFAOYSA-N	Organic compounds	Organic acids and derivatives	Carboxylic acids and derivatives	Amino acids, peptides, and analogues	Peptides	Dipeptides
pHILIC_205.1183_7.4	ILVGMCVCQBJPSH-UHFFFAOYSA-N	Organic compounds	Organic acids and derivatives	Carboxylic acids and derivatives	Amino acids, peptides, and analogues	Peptides	Dipeptides
pRPLC_195.1014_7.7	IMMRMPAXYUIDLR-UHFFFAOYSA-N	Organic compounds	Organic acids and derivatives	Hydroxy acids and derivatives	Medium-chain hydroxy acids and derivatives	Medium-chain hydroxy acids and derivatives
nRPLC_357.1915_10.4	IMTUSTXBVIALBC-SJORKVTESA-N	Organic compounds	Organic acids and derivatives	Carboxylic acids and derivatives	Amino acids, peptides, and analogues	Amino acids and derivatives	Alpha amino acids and derivatives	Leucine and derivatives
pHILIC_369.238_1.9	IPVQLZZIHOAWMC-QXKUPLGCSA-N	Organic compounds	Organic acids and derivatives	Carboxylic acids and derivatives	Amino acids, peptides, and analogues	Peptides	Dipeptides
pRPLC_177.0868_2.6	IPWKGIFRRBGCJO-UHFFFAOYSA-N	Organic compounds	Organic acids and derivatives	Carboxylic acids and derivatives	Amino acids, peptides, and analogues	Peptides	Dipeptides
nRPLC_330.1506_10.7	IVBOUFAWPCPFTQ-UHFFFAOYSA-N	Organic compounds	Organic acids and derivatives	Carboxylic acids and derivatives	Amino acids, peptides, and analogues	Peptides	Dipeptides
nRPLC_211.9974_5.8	IXZNKTPIYKDIGG-UHFFFAOYSA-N	Organic compounds	Organic acids and derivatives	Carboxylic acids and derivatives	Amino acids, peptides, and analogues	Amino acids and derivatives	Alpha amino acids and derivatives	Aspartic acid and derivatives
pHILIC_247.1288_8.2	IYJILWQAFPUBHP-UHFFFAOYSA-N	Organic compounds	Organic acids and derivatives	Peptidomimetics	Hybrid peptides	Hybrid peptides
pRPLC_304.1499_6.3	JAAJGIIASALJIT-MDWBIBFBNA-N	Organic compounds	Organic acids and derivatives	Carboxylic acids and derivatives	Amino acids, peptides, and analogues	Peptides	Dipeptides
pHILIC_172.0968_5.3	JACZWLDAHFCGCC-ZETCQYMHSA-N	Organic compounds	Organic acids and derivatives	Carboxylic acids and derivatives	Amino acids, peptides, and analogues	Amino acids and derivatives	Alpha amino acids and derivatives	N-acyl-alpha amino acids and derivatives	N-acyl-alpha amino acids	N-acyl-L-alpha-amino acids
pRPLC_223.1075_5.4	JBCLFWXMTIKCCB-UHFFFAOYSA-N	Organic compounds	Organic acids and derivatives	Carboxylic acids and derivatives	Amino acids, peptides, and analogues	Peptides	Dipeptides
pRPLC_290.1342_4.6	JCMUOFQHZLPHQP-BQBZGAKWSA-N	Organic compounds	Organic acids and derivatives	Carboxylic acids and derivatives	Amino acids, peptides, and analogues	Peptides	Oligopeptides
pRPLC_448.1554_4.5	JDGOPNUGILVNJZ-IBGZPJMESA-N	Organic compounds	Organic acids and derivatives	Carboxylic acids and derivatives	Amino acids, peptides, and analogues	Amino acids and derivatives	Gamma amino acids and derivatives
pHILIC_170.0922_4	JDHILDINMRGULE-UHFFFAOYSA-N	Organic compounds	Organic acids and derivatives	Carboxylic acids and derivatives	Amino acids, peptides, and analogues	Amino acids and derivatives	Alpha amino acids and derivatives	Histidine and derivatives
pRPLC_292.1023_4.7	JINJZWSZQKHCIP-CUZACWQJSA-N	Organic compounds	Organic acids and derivatives	Carboxylic acids and derivatives	Carboxylic acid derivatives	Carboxylic acid amides	Acetamides
pHILIC_245.1496_5.3	JKCPTRCNCMWJJG-UHFFFAOYSA-N	Organic compounds	Organic acids and derivatives	Carboxylic acids and derivatives	Amino acids, peptides, and analogues	Peptides
pHILIC_228.1594_7.2	JKEJEOJPJVRHMQ-JTQLQIEISA-N	Organic compounds	Organic acids and derivatives	Carboxylic acids and derivatives	Amino acids, peptides, and analogues	Amino acids and derivatives	Alpha amino acids and derivatives	N-acyl-alpha amino acids and derivatives
nHILIC_237.0551_5.7	JNUGGJHCMRWUDV-FMMPLYQGSA-N	Organic compounds	Organic acids and derivatives	Carboxylic acids and derivatives	Amino acids, peptides, and analogues	Amino acids and derivatives	Alpha amino acids and derivatives	Alpha amino acids	L-alpha-amino acids
pRPLC_148.0425_2.8	JOKIQGQOKXGHDV-UHFFFAOYSA-N	Organic compounds	Organic acids and derivatives	Carboxylic acids and derivatives	Amino acids, peptides, and analogues	Amino acids and derivatives	Alpha amino acids and derivatives	Alpha amino acids
nHILIC_233.0601_7.2	JQNFSWJEERESHM-UHFFFAOYSA-N	Organic compounds	Organic acids and derivatives	Carboxylic acids and derivatives	Amino acids, peptides, and analogues	Peptides	Dipeptides
pHILIC_298.1873_17.4	JQTHSRDDMOFBHA-UWVGGRQHSA-O	Organic compounds	Organic acids and derivatives	Carboxylic acids and derivatives	Amino acids, peptides, and analogues	Amino acids and derivatives	Alpha amino acids and derivatives	Histidine and derivatives
pHILIC_175.1076_6.8	JRLGPAXAGHMNOL-LURJTMIESA-N	Organic compounds	Organic acids and derivatives	Carboxylic acids and derivatives	Amino acids, peptides, and analogues	Amino acids and derivatives	Alpha amino acids and derivatives	N-acyl-alpha amino acids and derivatives	N-acyl-alpha amino acids	N-acyl-L-alpha-amino acids
nRPLC_333.1552_8.7	JRMBFEKUMNWOIE-UHFFFAOYSA-N	Organic compounds	Organic acids and derivatives	Carboxylic acids and derivatives	Tricarboxylic acids and derivatives	Tricarboxylic acids and derivatives
pRPLC_133.0606_2.5	JSJWCHRYRHKBBW-UHFFFAOYSA-N	Organic compounds	Organic acids and derivatives	Organic carbonic acids and derivatives	Ureas	Ureas
pRPLC_358.1493_9.7	JUWJATLABHTRDF-JURWUIOISA-N	Organic compounds	Organic acids and derivatives	Carboxylic acids and derivatives	Amino acids, peptides, and analogues	Amino acids and derivatives	Alpha amino acids and derivatives
nHILIC_89.0245_6.3	JVTAAEKCZFNVCJ-REOHCLBHSA-N	Organic compounds	Organic acids and derivatives	Hydroxy acids and derivatives	Alpha hydroxy acids and derivatives	Alpha hydroxy acids and derivatives
pHILIC_303.1662_13.5	JVWPPCWUDRJGAE-JGVFFNPUSA-N	Organic compounds	Organic acids and derivatives	Carboxylic acids and derivatives	Amino acids, peptides, and analogues	Peptides	Oligopeptides
pHILIC_216.1593_1	JXDFEUKNHBHUCP-UHFFFAOYSA-N	Organic compounds	Organic acids and derivatives	Carboxylic acids and derivatives	Amino acids, peptides, and analogues	Amino acids and derivatives	Alpha amino acids and derivatives	N-acyl-alpha amino acids and derivatives	N-acyl-alpha amino acids
pRPLC_219.0972_2.7	JZDHUJAFXGNDSB-UHFFFAOYSA-N	Organic compounds	Organic acids and derivatives	Carboxylic acids and derivatives	Amino acids, peptides, and analogues	Peptides	Dipeptides
nHILIC_178.0543_2.5	JZKMSAGUCSIIAH-UHFFFAOYSA-N	Organic compounds	Organic acids and derivatives	Carboxylic acids and derivatives	Amino acids, peptides, and analogues	Amino acids and derivatives	Alpha amino acids and derivatives	Alpha amino acids
pHILIC_198.0873_7.7	KBOJOGQFRVVWBH-UHFFFAOYSA-N	Organic compounds	Organic acids and derivatives	Carboxylic acids and derivatives	Amino acids, peptides, and analogues	Amino acids and derivatives	Alpha amino acids and derivatives	Histidine and derivatives
pHILIC_425.1887_3.6	KDLRVYVGXIQJDK-NOWPCOIGSA-N	Organic compounds	Organic acids and derivatives	Carboxylic acids and derivatives	Amino acids, peptides, and analogues	Amino acids and derivatives	Alpha amino acids and derivatives	Proline and derivatives
pHILIC_138.9383_8.7	KDPAWGWELVVRCH-UHFFFAOYSA-N	Organic compounds	Organic acids and derivatives	Carboxylic acids and derivatives	Alpha-halocarboxylic acids and derivatives	Alpha-halocarboxylic acids
pHILIC_147.1128_15.1	KDXKERNSBIXSRK-YFKPBYRVSA-N	Organic compounds	Organic acids and derivatives	Carboxylic acids and derivatives	Amino acids, peptides, and analogues	Amino acids and derivatives	Alpha amino acids and derivatives	Alpha amino acids	L-alpha-amino acids
nRPLC_273.1242_9.6	KFEFNHNXZQYTEW-UHFFFAOYSA-N	Organic compounds	Organic acids and derivatives	Carboxylic acids and derivatives	Amino acids, peptides, and analogues	Amino acids and derivatives	Alpha amino acids and derivatives
pRPLC_310.1392_5.9	KGNSGRRALVIRGR-UHFFFAOYSA-N	Organic compounds	Organic acids and derivatives	Carboxylic acids and derivatives	Amino acids, peptides, and analogues	Peptides	Dipeptides
pRPLC_294.1542_4.4	KGTRBDVOUPALMB-PPNLDZOPSA-N	Organic compounds	Organic acids and derivatives	Carboxylic acids and derivatives	Amino acids, peptides, and analogues	Amino acids and derivatives	Alpha amino acids and derivatives	Leucine and derivatives
pRPLC_265.1431_8.9	KKNXLCGOZLVUHL-UHFFFAOYSA-N	Organic compounds	Organic acids and derivatives	Vinylogous acids		Vinylogous acids
pRPLC_190.082_2.8	KLKHFFMNGWULBN-UHFFFAOYSA-N	Organic compounds	Organic acids and derivatives	Carboxylic acids and derivatives	Amino acids, peptides, and analogues	Peptides	Dipeptides
pHILIC_131.1179_6.9	KLZGKIDSEJWEDW-UHFFFAOYSA-N	Organic compounds	Organic acids and derivatives	Carboximidic acids and derivatives	Carboximidic acids	Carboximidic acids
nHILIC_145.0142_9.9	KPGXRSRHYNQIFN-UHFFFAOYSA-N	Organic compounds	Organic acids and derivatives	Keto acids and derivatives	Gamma-keto acids and derivatives	Gamma-keto acids and derivatives
pRPLC_193.0341_2.5	KRKNYBCHXYNGOX-UHFFFAOYSA-N	Organic compounds	Organic acids and derivatives	Carboxylic acids and derivatives	Tricarboxylic acids and derivatives	Tricarboxylic acids and derivatives
pHILIC_217.1546_7.3	KRNYOVHEKOBTEF-UHFFFAOYSA-N	Organic compounds	Organic acids and derivatives	Carboxylic acids and derivatives	Amino acids, peptides, and analogues	Peptides	Dipeptides
pHILIC_189.0869_7.4	KSMRODHGGIIXDV-UHFFFAOYSA-N	Organic compounds	Organic acids and derivatives	Carboxylic acids and derivatives	Amino acids, peptides, and analogues	Amino acids and derivatives	Alpha amino acids and derivatives	Glutamine and derivatives
pRPLC_170.0446_5.1	KSPQDMRTZZYQLM-UHFFFAOYSA-N	Organic compounds	Organic acids and derivatives	Carboxylic acids and derivatives	Amino acids, peptides, and analogues	Amino acids and derivatives	Alpha amino acids and derivatives	N-acyl-alpha amino acids and derivatives	N-acyl-alpha amino acids
nRPLC_203.0203_2	KUKCUROTFRBUNU-UHFFFAOYSA-N	Organic compounds	Organic acids and derivatives	Hydroxy acids and derivatives	Beta hydroxy acids and derivatives	Beta hydroxy acids and derivatives
nRPLC_199.0375_2.3	KUWQDXACCYCNOY-UHFFFAOYSA-M	Organic compounds	Organic acids and derivatives	Carboxylic acids and derivatives	Carboxylic acid derivatives	Carboxylic acid salts
pHILIC_232.1289_10.1	KWBQPGIYEZKDEG-UHFFFAOYSA-N	Organic compounds	Organic acids and derivatives	Carboxylic acids and derivatives	Amino acids, peptides, and analogues	Peptides	Dipeptides
pHILIC_118.0863_6.9	KWIUHFFTVRNATP-UHFFFAOYSA-N	Organic compounds	Organic acids and derivatives	Carboxylic acids and derivatives	Amino acids, peptides, and analogues	Amino acids and derivatives	Alpha amino acids and derivatives	Alpha amino acids
pRPLC_211.0963_9	KWTQSFXGGICVPE-WCCKRBBISA-N	Organic compounds	Organic acids and derivatives	Carboxylic acids and derivatives	Amino acids, peptides, and analogues	Amino acids and derivatives	Alpha amino acids and derivatives	Alpha amino acids	L-alpha-amino acids
pHILIC_249.0717_10.8	KXAWLANLJYMEGB-UHFFFAOYSA-N	Organic compounds	Organic acids and derivatives	Peptidomimetics	Hybrid peptides	Hybrid peptides
pRPLC_323.1233_7.7	KXPXHSULSFESIR-JGVFFNPUSA-M	Organic compounds	Organic acids and derivatives	Carboxylic acids and derivatives	Amino acids, peptides, and analogues	Peptides
pHILIC_203.1025_7	KYHSUPXEBSYFGK-UHFFFAOYSA-N	Organic compounds	Organic acids and derivatives	Carboxylic acids and derivatives	Amino acids, peptides, and analogues	Peptides	Dipeptides
pHILIC_173.092_10.2	KZNQNBZMBZJQJO-UHFFFAOYSA-N	Organic compounds	Organic acids and derivatives	Carboxylic acids and derivatives	Amino acids, peptides, and analogues	Peptides	Dipeptides
nRPLC_168.0062_6	LBTABPSJONFLPO-UHFFFAOYSA-N	Organic compounds	Organic acids and derivatives	Carboxylic acids and derivatives	Amino acids, peptides, and analogues	Amino acids and derivatives	Alpha amino acids and derivatives	Alpha amino acids
pRPLC_328.1185_11.1	LEEDEKWKJVUWGA-BJMVGYQFSA-N	Organic compounds	Organic acids and derivatives	Carboxylic acids and derivatives	Amino acids, peptides, and analogues	Amino acids and derivatives	Alpha amino acids and derivatives	Tyrosine and derivatives
pHILIC_241.0312_10.9	LEVWYRKDKASIDU-UHFFFAOYSA-N	Organic compounds	Organic acids and derivatives	Carboxylic acids and derivatives	Amino acids, peptides, and analogues	Amino acids and derivatives	Alpha amino acids and derivatives	Cysteine and derivatives
nRPLC_422.1275_10.5	LIGACKDHLKEZFH-GOSISDBHSA-N	Organic compounds	Organic acids and derivatives	Carboxylic acids and derivatives	Amino acids, peptides, and analogues	Amino acids and derivatives	Alpha amino acids and derivatives	Glutamic acid and derivatives
pHILIC_140.9948_9.1	LIPOUNRJVLNBCD-UHFFFAOYSA-N	Organic compounds	Organic acids and derivatives	Organic phosphoric acids and derivatives	Phosphate esters	Acyl phosphates	Acyl monophosphates
pRPLC_619.3456_12.8	LIVSSCDUYUOZEL-GLXPMXKMSA-N	Organic compounds	Organic acids and derivatives	Carboxylic acids and derivatives	Amino acids, peptides, and analogues	Peptides	Oligopeptides
pHILIC_233.1244_14.3	LJNDQMBPIQGDNB-UHFFFAOYSA-N	Organic compounds	Organic acids and derivatives	Carboxylic acids and derivatives	Amino acids, peptides, and analogues	Amino acids and derivatives	Alpha amino acids and derivatives	Alpha amino acids
nRPLC_305.0809_5.7	LMNDKWXDMBGGAL-GORDUTHDSA-N	Organic compounds	Organic acids and derivatives	Carboxylic acids and derivatives	Amino acids, peptides, and analogues	Peptides	Dipeptides
pHILIC_246.1085_6.1	LMVFAFXAMGAFOO-UHFFFAOYSA-N	Organic compounds	Organic acids and derivatives	Carboxylic acids and derivatives	Amino acids, peptides, and analogues	Peptides	Dipeptides
nRPLC_310.1017_4.6	LMVPQMGRYSRMIW-KRWDZBQOSA-N	Organic compounds	Organic acids and derivatives	Carboxylic acids and derivatives	Amino acids, peptides, and analogues	Amino acids and derivatives	Alpha amino acids and derivatives
pRPLC_157.0858_7.3	LNDWPMYWLUFZEI-UHFFFAOYSA-N	Organic compounds	Organic acids and derivatives	Hydroxy acids and derivatives	Medium-chain hydroxy acids and derivatives	Medium-chain hydroxy acids and derivatives
pHILIC_275.1348_4.2	LOJYQMFIIJVETK-UHFFFAOYSA-N	Organic compounds	Organic acids and derivatives	Carboxylic acids and derivatives	Amino acids, peptides, and analogues	Peptides	Dipeptides
nHILIC_299.0453_2.5	LPQZKKCYTLCDGQ-WEDXCCLWSA-N	Organic compounds	Organic acids and derivatives	Carboxylic acids and derivatives	Amino acids, peptides, and analogues	Amino acids and derivatives	Alpha amino acids and derivatives
nRPLC_389.1086_5.6	LPTITAGPBXDDGR-IBEHDNSVSA-N	Organic compounds	Organic acids and derivatives	Carboxylic acids and derivatives	Pentacarboxylic acids and derivatives	Pentacarboxylic acids and derivatives
nHILIC_147.0492_7.3	LPZQTNIAYMRVMF-UHFFFAOYSA-N	Organic compounds	Organic acids and derivatives	Carboxylic acids and derivatives	Carboxylic acid derivatives	Carboxylic acid esters
pHILIC_272.1716_12.5	LQJAALCCPOTJGB-UHFFFAOYSA-N	Organic compounds	Organic acids and derivatives	Carboxylic acids and derivatives	Amino acids, peptides, and analogues	Peptides	Dipeptides
pRPLC_261.1233_6.5	LSGOTAXPWMCUCK-RYUDHWBXSA-N	Organic compounds	Organic acids and derivatives	Carboxylic acids and derivatives	Amino acids, peptides, and analogues	Amino acids and derivatives	Alpha amino acids and derivatives
pRPLC_206.1294_2.6	LTCJJIZTKXNFGK-RQJHMYQMSA-N	Organic compounds	Organic acids and derivatives	Carboxylic acids and derivatives	Amino acids, peptides, and analogues	Amino acids and derivatives	Alpha amino acids and derivatives	Alpha amino acids	L-alpha-amino acids
pRPLC_259.0849_9.7	LVNMAAGSAUGNIC-UHFFFAOYSA-N	Organic compounds	Organic acids and derivatives	Carboxylic acids and derivatives	Amino acids, peptides, and analogues	Peptides	Dipeptides
pRPLC_194.048_2.4	LWQBAQJPCYBWJQ-BYPYZUCNSA-N	Organic compounds	Organic acids and derivatives	Carboxylic acids and derivatives	Amino acids, peptides, and analogues	Amino acids and derivatives	Alpha amino acids and derivatives	Methionine and derivatives
pHILIC_226.1072_1.6	LXBURZIESWDWIV-QMMMGPOBSA-N	Organic compounds	Organic acids and derivatives	Carboxylic acids and derivatives	Amino acids, peptides, and analogues	Amino acids and derivatives	Alpha amino acids and derivatives	Leucine and derivatives
nRPLC_347.1601_10.2	LZFZMUMEGBBDTC-NIPBAURFNA-N	Organic compounds	Organic acids and derivatives	Carboxylic acids and derivatives	Amino acids, peptides, and analogues	Peptides	Dipeptides
pRPLC_269.1127_4.8	MALNXHYEPCSPPU-UHFFFAOYSA-N	Organic compounds	Organic acids and derivatives	Carboxylic acids and derivatives	Amino acids, peptides, and analogues	Peptides	Dipeptides
nHILIC_289.0387_2.8	MDGVOXPIIICZEK-LQMFNZFOSA-N	Organic compounds	Organic acids and derivatives	Carboxylic acids and derivatives	Amino acids, peptides, and analogues	Amino acids and derivatives	Alpha amino acids and derivatives	Alpha amino acids
pRPLC_259.1286_9.1	MNEBDCWSYIPUDZ-UHFFFAOYSA-N	Organic compounds	Organic acids and derivatives	Carboxylic acids and derivatives	Amino acids, peptides, and analogues	Peptides	Dipeptides
pRPLC_281.0797_4.4	MQEBEBZYRKXMDL-UHFFFAOYSA-N	Organic compounds	Organic acids and derivatives	Carboxylic acids and derivatives	Amino acids, peptides, and analogues	Amino acids and derivatives	Alpha amino acids and derivatives	N-acyl-alpha amino acids and derivatives	N-acyl-alpha amino acids
pHILIC_246.1447_8.3	MQLZLIYPFDIDMZ-UHFFFAOYSA-N	Organic compounds	Organic acids and derivatives	Carboxylic acids and derivatives	Amino acids, peptides, and analogues	Peptides	Dipeptides
pRPLC_188.1756_3.3	MQTAVJHICJWXBR-UHFFFAOYSA-N	Organic compounds	Organic acids and derivatives	Carboximidic acids and derivatives	Carboximidic acids	Carboximidic acids
pHILIC_288.1665_12.6	MRSWIKOMENDNCQ-UHFFFAOYSA-N	Organic compounds	Organic acids and derivatives	Carboxylic acids and derivatives	Amino acids, peptides, and analogues	Peptides	Dipeptides
nRPLC_569.2239_9.9	MRTSIBBMOWLRPY-MISYRCLQSA-N	Organic compounds	Organic acids and derivatives	Carboxylic acids and derivatives	Amino acids, peptides, and analogues	Peptides	Dipeptides
pRPLC_106.0499_3.4	MTCFGRXMJLQNBG-UHFFFAOYSA-N	Organic compounds	Organic acids and derivatives	Carboxylic acids and derivatives	Amino acids, peptides, and analogues	Amino acids and derivatives	Alpha amino acids and derivatives	Serine and derivatives
nHILIC_88.9881_11	MUBZPKHOEPUJKR-UHFFFAOYSA-N	Organic compounds	Organic acids and derivatives	Carboxylic acids and derivatives	Dicarboxylic acids and derivatives	Dicarboxylic acids and derivatives
pHILIC_295.165_2.1	MUFXDFWAJSPHIQ-UHFFFAOYSA-N	Organic compounds	Organic acids and derivatives	Carboxylic acids and derivatives	Amino acids, peptides, and analogues	Peptides	Dipeptides
pHILIC_302.1596_6.9	MUJPWSPVNZGJOW-WRWGMCAJSA-N	Organic compounds	Organic acids and derivatives	Carboxylic acids and derivatives	Amino acids, peptides, and analogues	Amino acids and derivatives	Gamma amino acids and derivatives
pHILIC_189.1597_17	MXNRLFUSFKVQSK-QMMMGPOBSA-N	Organic compounds	Organic acids and derivatives	Carboxylic acids and derivatives	Amino acids, peptides, and analogues	Amino acids and derivatives	Alpha amino acids and derivatives	Alpha amino acids
nHILIC_219.0454_7.4	MXRPNYMMDLFYDL-YFKPBYRVSA-N	Organic compounds	Organic acids and derivatives	Carboxylic acids and derivatives	Amino acids, peptides, and analogues	Amino acids and derivatives	Alpha amino acids and derivatives	N-acyl-alpha amino acids and derivatives	N-acyl-alpha amino acids
pHILIC_310.176_5.6	MYTOTTSMVMWVJN-UHFFFAOYSA-N	Organic compounds	Organic acids and derivatives	Carboxylic acids and derivatives	Amino acids, peptides, and analogues	Peptides	Dipeptides
pHILIC_241.1294_6.7	MYYIAHXIVFADCU-QMMMGPOBSA-N	Organic compounds	Organic acids and derivatives	Peptidomimetics	Hybrid peptides	Hybrid peptides
nHILIC_188.9863_1.1	MZPWKJZDOCIALD-UHFFFAOYSA-N	Organic compounds	Organic acids and derivatives	Organic sulfuric acids and derivatives	Arylsulfates	Phenylsulfates
pRPLC_297.1077_4.5	NALWOULWGHTVDA-UHFFFAOYSA-N	Organic compounds	Organic acids and derivatives	Carboxylic acids and derivatives	Amino acids, peptides, and analogues	Peptides	Dipeptides
pRPLC_190.0708_4.1	NBLKTRLPZFCMJG-UHFFFAOYSA-N	Organic compounds	Organic acids and derivatives	Carboxylic acids and derivatives	Amino acids, peptides, and analogues	Amino acids and derivatives	Alpha amino acids and derivatives	N-acyl-alpha amino acids and derivatives	N-acyl-alpha amino acids
pRPLC_429.0959_6.7	NDDOUBGQRWFVQM-QWHCGFSZSA-N	Organic compounds	Organic acids and derivatives	Carboxylic acids and derivatives	Amino acids, peptides, and analogues	Amino acids and derivatives	Alpha amino acids and derivatives	Glutamic acid and derivatives
pRPLC_220.0813_3.7	NELQYZRSPDCGRQ-DBRKOABJSA-N	Organic compounds	Organic acids and derivatives	Carboxylic acids and derivatives	Amino acids, peptides, and analogues	Amino acids and derivatives	Alpha amino acids and derivatives	N-acyl-alpha amino acids and derivatives
pRPLC_285.1806_11	NENPYTRHICXVCS-UPJWGTAASA-N	Organic compounds	Organic acids and derivatives	Carboxylic acids and derivatives	Amino acids, peptides, and analogues	Amino acids and derivatives	Gamma amino acids and derivatives
pRPLC_281.1744_11.7	NFUYEMRFZRYITM-UHFFFAOYSA-N	Organic compounds	Organic acids and derivatives	Vinylogous acids		Vinylogous acids
pHILIC_188.0916_1.8	NGCXIFFZXAZRAF-UHFFFAOYSA-N	Organic compounds	Organic acids and derivatives	Keto acids and derivatives	Medium-chain keto acids and derivatives	Medium-chain keto acids and derivatives
pHILIC_244.1291_9.8	NJMYZEJORPYOTO-UHFFFAOYSA-N	Organic compounds	Organic acids and derivatives	Carboxylic acids and derivatives	Amino acids, peptides, and analogues	Peptides	Dipeptides
nRPLC_238.0485_3.1	NJOTXUMMTTYQMQ-WHFBIAKZSA-N	Organic compounds	Organic acids and derivatives	Carboxylic acids and derivatives	Amino acids, peptides, and analogues	Amino acids and derivatives	Beta amino acids and derivatives
nHILIC_152.9959_7.8	NLBSQHGCGGFVJW-UHFFFAOYSA-N	Organic compounds	Organic acids and derivatives	Organic phosphonic acids and derivatives	Organic phosphonic acids	Organic phosphonic acids
nRPLC_199.9691_1.9	NOKPBJYHPHHWAN-REOHCLBHSA-N	Organic compounds	Organic acids and derivatives	Carboxylic acids and derivatives	Amino acids, peptides, and analogues	Amino acids and derivatives	Alpha amino acids and derivatives	Cysteine and derivatives	L-cysteine-S-conjugates
pHILIC_287.2441_9.8	NPDTUDWGJMBVEP-UHFFFAOYSA-N	Organic compounds	Organic acids and derivatives	Carboximidic acids and derivatives	Carboximidic acids	Carboximidic acids
pHILIC_219.1339_7.8	NPPQSCRMBWNHMW-UHFFFAOYSA-N	Organic compounds	Organic acids and derivatives	Carboxylic acids and derivatives	Amino acids, peptides, and analogues	Amino acids and derivatives	Carbamic acids and derivatives	Carbamate esters
nRPLC_259.0931_2.1	NRSOKLBABRGMGJ-UHFFFAOYSA-N	Organic compounds	Organic acids and derivatives	Carboxylic acids and derivatives	Amino acids, peptides, and analogues	Peptides	Dipeptides
pHILIC_175.0713_5.3	NRXIKWMTVXPVEF-BYPYZUCNSA-N	Organic compounds	Organic acids and derivatives	Carboxylic acids and derivatives	Amino acids, peptides, and analogues	Amino acids and derivatives	Alpha amino acids and derivatives	Glutamic acid and derivatives
nHILIC_187.0248_5.9	NUZLRKBHOBPTQV-ARJAWSKDSA-N	Organic compounds	Organic acids and derivatives	Carboxylic acids and derivatives	Tricarboxylic acids and derivatives	Tricarboxylic acids and derivatives
pHILIC_201.1232_1.5	NVORCMBCUHQRDL-UHFFFAOYSA-N	Organic compounds	Organic acids and derivatives	Carboxylic acids and derivatives	Amino acids, peptides, and analogues	Amino acids and derivatives	Alpha amino acids and derivatives	N-carbamoyl-alpha amino acids and derivatives	N-carbamoyl-alpha amino acids
nHILIC_271.0734_7.2	NWPKPRWNDVEPNY-DHIFYFQBSA-N	Organic compounds	Organic acids and derivatives	Carboxylic acids and derivatives	Amino acids, peptides, and analogues	Amino acids and derivatives	Alpha amino acids and derivatives
pHILIC_267.1338_4.5	NYQBYASWHVRESG-UHFFFAOYSA-N	Organic compounds	Organic acids and derivatives	Carboxylic acids and derivatives	Amino acids, peptides, and analogues	Peptides	Dipeptides
pHILIC_248.1678_5.2	NYQGIUKEPYHDNY-NSHDSACASA-N	Organic compounds	Organic acids and derivatives	Carboxylic acids and derivatives	Amino acids, peptides, and analogues	Amino acids and derivatives	Alpha amino acids and derivatives	Cysteine and derivatives	L-cysteine-S-conjugates
pHILIC_231.134_6.4	OBSIPTVJSOCDLZ-UHFFFAOYSA-N	Organic compounds	Organic acids and derivatives	Carboxylic acids and derivatives	Amino acids, peptides, and analogues	Peptides
pHILIC_232.1655_14.3	OCBQYJFUZHJRIU-UHFFFAOYSA-N	Organic compounds	Organic acids and derivatives	Peptidomimetics	Hybrid peptides	Hybrid peptides
nHILIC_177.0227_4.3	ODJQKYXPKWQWNK-UHFFFAOYSA-N	Organic compounds	Organic acids and derivatives	Carboxylic acids and derivatives	Dicarboxylic acids and derivatives	Dicarboxylic acids and derivatives
pHILIC_175.119_14.4	ODKSFYDXXFIFQN-BYPYZUCNSA-N	Organic compounds	Organic acids and derivatives	Carboxylic acids and derivatives	Amino acids, peptides, and analogues	Amino acids and derivatives	Alpha amino acids and derivatives	Alpha amino acids	L-alpha-amino acids
nHILIC_159.1027_2	OFCMTSZRXXFMBQ-UHFFFAOYSA-N	Organic compounds	Organic acids and derivatives	Hydroxy acids and derivatives	Medium-chain hydroxy acids and derivatives	Medium-chain hydroxy acids and derivatives
pHILIC_247.14_8.3	OHWCFZJEIHZWMN-ZCFIWIBFSA-N	Organic compounds	Organic acids and derivatives	Carboxylic acids and derivatives	Amino acids, peptides, and analogues	Amino acids and derivatives	Alpha amino acids and derivatives	Alpha amino acids	D-alpha-amino acids
pRPLC_213.0868_4.6	OIXIYIGKZVEKPI-LURJTMIESA-N	Organic compounds	Organic acids and derivatives	Carboxylic acids and derivatives	Amino acids, peptides, and analogues	Amino acids and derivatives	Alpha amino acids and derivatives	Tyrosine and derivatives
pRPLC_407.2204_7.7	OJMMVQQUTAEWLP-ISVUEQNNSA-N	Organic compounds	Organic acids and derivatives	Carboxylic acids and derivatives	Amino acids, peptides, and analogues	Amino acids and derivatives	Alpha amino acids and derivatives	Proline and derivatives
nHILIC_116.0353_7	OKJIRPAQVSHGFK-UHFFFAOYSA-N	Organic compounds	Organic acids and derivatives	Carboxylic acids and derivatives	Amino acids, peptides, and analogues	Amino acids and derivatives	Alpha amino acids and derivatives	N-acyl-alpha amino acids and derivatives	N-acyl-alpha amino acids
nHILIC_303.0179_8.6	OMISYDASOKPVDK-UHFFFAOYSA-N	Organic compounds	Organic acids and derivatives	Organic sulfuric acids and derivatives	Arylsulfates	Phenylsulfates
pHILIC_116.0706_1.3	ONIBWKKTOPOVIA-BYPYZUCNSA-N	Organic compounds	Organic acids and derivatives	Carboxylic acids and derivatives	Amino acids, peptides, and analogues	Amino acids and derivatives	Alpha amino acids and derivatives	Proline and derivatives
pHILIC_229.1184_10.2	ONPXCLZMBSJLSP-CSMHCCOUSA-N	Organic compounds	Organic acids and derivatives	Carboxylic acids and derivatives	Amino acids, peptides, and analogues	Peptides	Dipeptides
pHILIC_263.1502_7.4	OPPXDBWFRYVXHW-UHFFFAOYSA-N	Organic compounds	Organic acids and derivatives	Keto acids and derivatives	Medium-chain keto acids and derivatives	Medium-chain keto acids and derivatives
pHILIC_305.0978_10.2	OPVPGKGADVGKTG-UHFFFAOYSA-N	Organic compounds	Organic acids and derivatives	Carboxylic acids and derivatives	Amino acids, peptides, and analogues	Peptides	Dipeptides
pRPLC_203.0913_6.2	OQOCQBJWOCRPQY-UHFFFAOYSA-N	Organic compounds	Organic acids and derivatives	Keto acids and derivatives	Beta-keto acids and derivatives	Beta-keto acids and derivatives
pRPLC_219.1225_6.5	OQYZCCKCJQWHIE-UHFFFAOYSA-N	Organic compounds	Organic acids and derivatives	Hydroxy acids and derivatives	Medium-chain hydroxy acids and derivatives	Medium-chain hydroxy acids and derivatives
pHILIC_148.0967_7.2	OSCCDBFHNMXNME-UHFFFAOYSA-N	Organic compounds	Organic acids and derivatives	Carboxylic acids and derivatives	Amino acids, peptides, and analogues	Amino acids and derivatives	Alpha amino acids and derivatives	Isoleucine and derivatives
nRPLC_174.0405_2.5	OTCCIMWXFLJLIA-BYPYZUCNSA-N	Organic compounds	Organic acids and derivatives	Carboxylic acids and derivatives	Amino acids, peptides, and analogues	Amino acids and derivatives	Alpha amino acids and derivatives	Aspartic acid and derivatives
pRPLC_281.0328_6.1	OUQVKRKGTAUJQA-UHFFFAOYSA-N	Organic compounds	Organic acids and derivatives	Carboxylic acids and derivatives	Amino acids, peptides, and analogues	Amino acids and derivatives	Alpha amino acids and derivatives	N-acyl-alpha amino acids and derivatives	N-acyl-alpha amino acids
pHILIC_182.0811_7.3	OUYCCCASQSFEME-UHFFFAOYSA-N	Organic compounds	Organic acids and derivatives	Carboxylic acids and derivatives	Amino acids, peptides, and analogues	Amino acids and derivatives	Alpha amino acids and derivatives	Tyrosine and derivatives
pRPLC_203.0399_3.1	OVGXLJDWSLQDRT-UHFFFAOYSA-L	Organic compounds	Organic acids and derivatives	Carboxylic acids and derivatives	Carboxylic acid derivatives	Carboxylic acid salts
pHILIC_155.0814_1.4	OWOHLURDBZHNGG-YFKPBYRVSA-N	Organic compounds	Organic acids and derivatives	Carboxylic acids and derivatives	Amino acids, peptides, and analogues	Amino acids and derivatives	Alpha amino acids and derivatives
nRPLC_275.0897_11.2	OWQDWQKWSLFFFR-WDSKDSINSA-N	Organic compounds	Organic acids and derivatives	Carboxylic acids and derivatives	Amino acids, peptides, and analogues	Amino acids and derivatives	Alpha amino acids and derivatives	Glutamic acid and derivatives
pHILIC_162.076_8.3	OYIFNHCXNCRBQI-UHFFFAOYSA-N	Organic compounds	Organic acids and derivatives	Carboxylic acids and derivatives	Amino acids, peptides, and analogues	Amino acids and derivatives	Alpha amino acids and derivatives	Alpha amino acids
pHILIC_281.1494_2.2	OYOQKMOWUDVWCR-UHFFFAOYSA-N	Organic compounds	Organic acids and derivatives	Carboxylic acids and derivatives	Amino acids, peptides, and analogues	Peptides	Dipeptides
nHILIC_166.018_5.6	PDNJLMZEGXHSCU-UHFFFAOYSA-N	Organic compounds	Organic acids and derivatives	Carboxylic acids and derivatives	Amino acids, peptides, and analogues	Amino acids and derivatives	Alpha amino acids and derivatives	Alpha amino acids
pRPLC_212.0915_7.7	PFDUUKDQEHURQC-UHFFFAOYSA-N	Organic compounds	Organic acids and derivatives	Carboxylic acids and derivatives	Amino acids, peptides, and analogues	Amino acids and derivatives	Alpha amino acids and derivatives	Tyrosine and derivatives
pRPLC_158.0811_5.4	PFWQSHXPNKRLIV-UHFFFAOYSA-N	Organic compounds	Organic acids and derivatives	Carboxylic acids and derivatives	Amino acids, peptides, and analogues	Amino acids and derivatives	Alpha amino acids and derivatives	N-acyl-alpha amino acids and derivatives	N-acyl-alpha amino acids
pHILIC_298.2013_5.5	PHSRRHGYXQCRPU-AWEZNQCLSA-N	Organic compounds	Organic acids and derivatives	Carboxylic acids and derivatives	Amino acids, peptides, and analogues	Amino acids and derivatives	Alpha amino acids and derivatives	N-acyl-alpha amino acids and derivatives
pRPLC_338.1011_4.4	PIUSLWSYOYFRFR-BQBZGAKWSA-N	Organic compounds	Organic acids and derivatives	Carboxylic acids and derivatives	Amino acids, peptides, and analogues	Peptides	Oligopeptides
pHILIC_132.0655_8.3	PMMYEEVYMWASQN-UHFFFAOYSA-N	Organic compounds	Organic acids and derivatives	Carboxylic acids and derivatives	Amino acids, peptides, and analogues	Amino acids and derivatives	Alpha amino acids and derivatives	Proline and derivatives
pHILIC_267.159_2	PPIJHFDNRWNWJU-UHFFFAOYSA-N	Organic compounds	Organic acids and derivatives	Vinylogous acids		Vinylogous acids
pHILIC_161.1284_15.4	PQNASZJZHFPQLE-LURJTMIESA-N	Organic compounds	Organic acids and derivatives	Carboxylic acids and derivatives	Amino acids, peptides, and analogues	Amino acids and derivatives	Alpha amino acids and derivatives	Alpha amino acids
pHILIC_463.0643_8.8	PRMSFVUWLBPPLY-UHFFFAOYSA-N	Organic compounds	Organic acids and derivatives	Carboxylic acids and derivatives	Amino acids, peptides, and analogues	Amino acids and derivatives	Alpha amino acids and derivatives
pRPLC_211.0686_2.5	PTAXROQIMJHCAK-BYPYZUCNSA-N	Organic compounds	Organic acids and derivatives	Carboxylic acids and derivatives	Amino acids, peptides, and analogues	Amino acids and derivatives	Alpha amino acids and derivatives	Cysteine and derivatives	L-cysteine-S-conjugates
pHILIC_469.1053_10.4	PUHRQSFXADUGJW-OAQYLSRUSA-N	Organic compounds	Organic acids and derivatives	Carboxylic acids and derivatives	Amino acids, peptides, and analogues	Amino acids and derivatives	Alpha amino acids and derivatives	Glutamic acid and derivatives
pRPLC_164.0374_6.8	PWKSKIMOESPYIA-BYPYZUCNSA-N	Organic compounds	Organic acids and derivatives	Carboxylic acids and derivatives	Amino acids, peptides, and analogues	Amino acids and derivatives	Alpha amino acids and derivatives	N-acyl-alpha amino acids and derivatives	N-acyl-alpha amino acids
pRPLC_141.0909_7.1	PXVKYPFROMBALG-VNKDHWASSA-N	Organic compounds	Organic acids and derivatives	Carboxylic acids and derivatives	Carboxylic acid derivatives	Carboxylic acid esters
pRPLC_178.0531_2.8	PYUSHNKNPOHWEZ-RXMQYKEDSA-N	Organic compounds	Organic acids and derivatives	Carboxylic acids and derivatives	Amino acids, peptides, and analogues	Amino acids and derivatives	Alpha amino acids and derivatives	Methionine and derivatives
pRPLC_420.1969_3.6	QCMHKGWUOSRYCF-UHFFFAOYSA-O	Organic compounds	Organic acids and derivatives	Organic phosphonic acids and derivatives	Bisphosphonates	Bisphosphonates
pRPLC_360.1913_7.6	QDDZLTVSNABZIK-ZBFHGGJFSA-N	Organic compounds	Organic acids and derivatives	Carboxylic acids and derivatives	Amino acids, peptides, and analogues	Amino acids and derivatives	Beta amino acids and derivatives
pRPLC_117.0545_2.4	QHKABHOOEWYVLI-UHFFFAOYSA-N	Organic compounds	Organic acids and derivatives	Keto acids and derivatives	Short-chain keto acids and derivatives	Short-chain keto acids and derivatives
pHILIC_102.055_1.7	QJPWUUJVYOJNMH-UHFFFAOYSA-N	Organic compounds	Organic acids and derivatives	Carboxylic acids and derivatives	Amino acids, peptides, and analogues	Amino acids and derivatives	Alpha amino acids and derivatives	Alpha amino acid esters
nRPLC_239.0559_6.6	QJYRAJSESKVEAE-PSASIEDQSA-N	Organic compounds	Organic acids and derivatives	Keto acids and derivatives	Gamma-keto acids and derivatives	Gamma-keto acids and derivatives
pHILIC_246.1335_1.5	QKEQESWFLCEUCV-QMMMGPOBSA-N	Organic compounds	Organic acids and derivatives	Keto acids and derivatives	Gamma-keto acids and derivatives	Gamma-keto acids and derivatives
pRPLC_344.1337_9.1	QLJKHQIODQKMNW-VJDSNFAGSA-N	Organic compounds	Organic acids and derivatives	Carboxylic acids and derivatives	Amino acids, peptides, and analogues	Amino acids and derivatives	Alpha amino acids and derivatives	Tyrosine and derivatives
nRPLC_421.2592_11.5	QLJODMDSTUBWDW-BXMDZJJMSA-N	Organic compounds	Organic acids and derivatives	Hydroxy acids and derivatives	Medium-chain hydroxy acids and derivatives	Medium-chain hydroxy acids and derivatives
pHILIC_485.1365_10.6	QQBKAVAGLMGMHI-WIYYLYMNSA-N	Organic compounds	Organic acids and derivatives	Carboxylic acids and derivatives	Amino acids, peptides, and analogues	Amino acids and derivatives	Alpha amino acids and derivatives	Proline and derivatives
pHILIC_305.1857_1.9	QRDDFQYJOFVDNR-HOTGVXAUSA-N	Organic compounds	Organic acids and derivatives	Carboxylic acids and derivatives	Amino acids, peptides, and analogues	Amino acids and derivatives	Alpha amino acids and derivatives	Leucine and derivatives
pHILIC_208.0637_7.2	QSPWUNSFUXUUDG-UHFFFAOYSA-N	Organic compounds	Organic acids and derivatives	Carboxylic acids and derivatives	Amino acids, peptides, and analogues	Amino acids and derivatives	Alpha amino acids and derivatives	Cysteine and derivatives
pRPLC_131.0702_4	QTLYPQZWYOHATR-UHFFFAOYSA-N	Organic compounds	Organic acids and derivatives	Keto acids and derivatives	Short-chain keto acids and derivatives	Short-chain keto acids and derivatives
pHILIC_189.1346_13.7	QUOGESRFPZDMMT-UHFFFAOYSA-N	Organic compounds	Organic acids and derivatives	Carboxylic acids and derivatives	Amino acids, peptides, and analogues	Amino acids and derivatives	Alpha amino acids and derivatives	Alpha amino acids
pRPLC_423.0074_2.5	QUQKBSPZUVNKIF-CLIVKXMMSA-N	Organic compounds	Organic acids and derivatives	Organic phosphoric acids and derivatives	Phosphate esters	Alkyl phosphates	Monoalkyl phosphates
nHILIC_186.0408_5.5	QXOQNNAWFUXKMH-UHFFFAOYSA-N	Organic compounds	Organic acids and derivatives	Carboxylic acids and derivatives	Amino acids, peptides, and analogues	Amino acids and derivatives	Alpha amino acids and derivatives	N-acyl-alpha amino acids and derivatives	N-acyl-alpha amino acids
pRPLC_255.0276_3.1	QYOJSKGCWNAKGW-PBXRRBTRSA-N	Organic compounds	Organic acids and derivatives	Organic phosphoric acids and derivatives	Phosphate esters	Alkyl phosphates	Monoalkyl phosphates
nRPLC_401.2176_12	QZCLKYGREBVARF-UHFFFAOYSA-N	Organic compounds	Organic acids and derivatives	Carboxylic acids and derivatives	Tetracarboxylic acids and derivatives	Tetracarboxylic acids and derivatives
nRPLC_357.0309_2.7	QZKRHPLGUJDVAR-UHFFFAOYSA-K	Organic compounds	Organic acids and derivatives	Carboxylic acids and derivatives	Tetracarboxylic acids and derivatives	Tetracarboxylic acids and derivatives
pRPLC_375.1868_5.2	RALBRZJHHGWNNU-OPRDCNLKSA-N	Organic compounds	Organic acids and derivatives	Carboxylic acids and derivatives	Amino acids, peptides, and analogues	Peptides	Dipeptides
nHILIC_158.0459_4.9	RCCMXKJGURLWPB-UHFFFAOYSA-N	Organic compounds	Organic acids and derivatives	Carboxylic acids and derivatives	Amino acids, peptides, and analogues	Amino acids and derivatives	Alpha amino acids and derivatives	Alpha amino acids
nHILIC_317.1241_5	RGGVDKVXLBOLNS-UHFFFAOYSA-N	Organic compounds	Organic acids and derivatives	Carboxylic acids and derivatives	Amino acids, peptides, and analogues	Peptides	Dipeptides
nRPLC_195.0507_2.1	RGHNJXZEOKUKBD-MGCNEYSASA-N	Organic compounds	Organic acids and derivatives	Hydroxy acids and derivatives	Medium-chain hydroxy acids and derivatives	Medium-chain hydroxy acids and derivatives
pRPLC_176.1027_2.3	RHGKLRLOHDJJDR-UHFFFAOYSA-N	Organic compounds	Organic acids and derivatives	Carboxylic acids and derivatives	Amino acids, peptides, and analogues	Amino acids and derivatives	Alpha amino acids and derivatives	Alpha amino acids
nHILIC_99.0088_7.3	RINCXYDBBGOEEQ-UHFFFAOYSA-N	Organic compounds	Organic acids and derivatives	Carboxylic acids and derivatives	Dicarboxylic acids and derivatives	Dicarboxylic acids and derivatives
pRPLC_309.1076_6.2	RJIIQBYZGJSODH-UHFFFAOYSA-N	Organic compounds	Organic acids and derivatives	Carboxylic acids and derivatives	Amino acids, peptides, and analogues	Amino acids and derivatives	Alpha amino acids and derivatives	Proline and derivatives
nRPLC_379.0973_6.8	RJQXTJLFIWVMTO-TYNCELHUSA-N	Organic compounds	Organic acids and derivatives	Carboxylic acids and derivatives	Amino acids, peptides, and analogues	Peptides	Dipeptides
pRPLC_293.1127_5.8	RMLYXMMBIZLGAQ-UHFFFAOYSA-N	Organic compounds	Organic acids and derivatives	Carboxylic acids and derivatives	Amino acids, peptides, and analogues	Amino acids and derivatives	Alpha amino acids and derivatives	Alpha amino acids
pHILIC_145.1335_6.3	RMOIHHAKNOFHOE-UHFFFAOYSA-N	Organic compounds	Organic acids and derivatives	Carboxylic acids and derivatives	Carboxylic acid derivatives	Carboxylic acid amides	Acetamides
pHILIC_188.1281_7.9	RNFCYFVPNIXAHP-UHFFFAOYSA-N	Organic compounds	Organic acids and derivatives	Carboxylic acids and derivatives	Amino acids, peptides, and analogues	Amino acids and derivatives	Alpha amino acids and derivatives	N-acyl-alpha amino acids and derivatives	N-acyl-alpha amino acids
pHILIC_276.1191_9.9	RPVCUZZJCXVVDW-WDSKDSINSA-N	Organic compounds	Organic acids and derivatives	Carboxylic acids and derivatives	Amino acids, peptides, and analogues	Peptides	Oligopeptides
nHILIC_189.0598_5.7	RTXZCZFAAYFFKF-YFKPBYRVSA-N	Organic compounds	Organic acids and derivatives	Carboxylic acids and derivatives	Dicarboxylic acids and derivatives	Dicarboxylic acids and derivatives
pHILIC_213.1232_1.2	RWCOTTLHDJWHRS-UHFFFAOYSA-N	Organic compounds	Organic acids and derivatives	Carboxylic acids and derivatives	Amino acids, peptides, and analogues	Peptides	Dipeptides
pRPLC_202.1436_11.1	SAVLIIGUQOSOEP-UHFFFAOYSA-N	Organic compounds	Organic acids and derivatives	Carboxylic acids and derivatives	Amino acids, peptides, and analogues	Amino acids and derivatives	Alpha amino acids and derivatives	N-acyl-alpha amino acids and derivatives	N-acyl-alpha amino acids
pRPLC_601.2751_3.7	SBTRTGWXCQVLKM-UHFFFAOYSA-O	Organic compounds	Organic acids and derivatives	Carboxylic acids and derivatives	Amino acids, peptides, and analogues	Peptides
nHILIC_145.087_2.8	SCAWECGFPWPHAR-UHFFFAOYSA-N	Organic compounds	Organic acids and derivatives	Hydroxy acids and derivatives	Medium-chain hydroxy acids and derivatives	Medium-chain hydroxy acids and derivatives
pHILIC_363.0603_2.9	SFIHWLKHBCDNCE-UHFFFAOYSA-N	Organic compounds	Organic acids and derivatives	Carboxylic acids and derivatives	Carboxylic acids	Carboxylic acids
pRPLC_293.1355_11.1	SGCGMORCWLEJNZ-UHFFFAOYSA-N	Organic compounds	Organic acids and derivatives	Carboxylic acids and derivatives	Amino acids, peptides, and analogues	Peptides	Dipeptides
pRPLC_375.0102_2.6	SHWNNYZBHZIQQV-UHFFFAOYSA-J	Organic compounds	Organic acids and derivatives	Carboxylic acids and derivatives	Tetracarboxylic acids and derivatives	Tetracarboxylic acids and derivatives
pHILIC_186.0873_7.4	SKIVBBIKOOPRPR-UHFFFAOYSA-N	Organic compounds	Organic acids and derivatives	Carboxylic acids and derivatives	Amino acids, peptides, and analogues	Amino acids and derivatives	Alpha amino acids and derivatives	Alanine and derivatives
pHILIC_261.1444_8.3	SNCKGJWJABDZHI-UHFFFAOYSA-N	Organic compounds	Organic acids and derivatives	Carboxylic acids and derivatives	Amino acids, peptides, and analogues	Peptides	Dipeptides
pHILIC_217.1295_8.7	SNEIUMQYRCDYCH-LURJTMIESA-N	Organic compounds	Organic acids and derivatives	Carboxylic acids and derivatives	Amino acids, peptides, and analogues	Amino acids and derivatives	Alpha amino acids and derivatives	N-acyl-alpha amino acids and derivatives	N-acyl-alpha amino acids
nHILIC_270.0077_2.8	SNNOZMNTPOIDSI-UHFFFAOYSA-N	Organic compounds	Organic acids and derivatives	Carboxylic acids and derivatives	Amino acids, peptides, and analogues	Amino acids and derivatives	Alpha amino acids and derivatives
pRPLC_292.0845_5.4	SPXVLTDISXZSFM-UHFFFAOYSA-N	Organic compounds	Organic acids and derivatives	Carboxylic acids and derivatives	Amino acids, peptides, and analogues	Amino acids and derivatives	Alpha amino acids and derivatives	Cysteine and derivatives
pRPLC_176.0916_5.3	SRGQUICKDUQCKO-UHFFFAOYSA-N	Organic compounds	Organic acids and derivatives	Carboxylic acids and derivatives	Amino acids, peptides, and analogues	Amino acids and derivatives	Gamma amino acids and derivatives
nRPLC_599.2242_10.5	SUGQHICXCRBQOI-BHYZAODMSA-N	Organic compounds	Organic acids and derivatives	Carboxylic acids and derivatives	Amino acids, peptides, and analogues	Amino acids and derivatives	Alpha amino acids and derivatives	Phenylalanine and derivatives
nHILIC_124.9914_6.2	SUMDYPCJJOFFON-UHFFFAOYSA-N	Organic compounds	Organic acids and derivatives	Organic sulfonic acids and derivatives	Organosulfonic acids and derivatives	Organosulfonic acids
pRPLC_252.0864_7.2	SVFKZPQPMMZHLZ-UHFFFAOYSA-N	Organic compounds	Organic acids and derivatives	Carboxylic acids and derivatives	Amino acids, peptides, and analogues	Amino acids and derivatives	Alpha amino acids and derivatives	Aspartic acid and derivatives
pHILIC_172.1079_12.8	SWELYBAPJHIOQT-UHFFFAOYSA-N	Organic compounds	Organic acids and derivatives	Organic carbonic acids and derivatives		Organic carbonic acids and derivatives
pHILIC_243.0269_10.9	SXHMVNXROAUURW-FTYOSCRSSA-N	Organic compounds	Organic acids and derivatives	Organic phosphoric acids and derivatives		Organic phosphoric acids and derivatives
pRPLC_211.1439_8.3	SZJNCZMRZAUNQT-UHFFFAOYSA-N	Organic compounds	Organic acids and derivatives	Carboxylic acids and derivatives	Amino acids, peptides, and analogues	Amino acids and derivatives	Alpha amino acids and derivatives
pHILIC_288.1189_4.9	TTYCFBAOLXCFAB-VAPHQMJDSA-N	Organic compounds	Organic acids and derivatives	Carboxylic acids and derivatives	Amino acids, peptides, and analogues	Amino acids and derivatives	Alpha amino acids and derivatives	Histidine and derivatives
pHILIC_146.0923_7.6	TUHVEAJXIMEOSA-UHFFFAOYSA-N	Organic compounds	Organic acids and derivatives	Carboxylic acids and derivatives	Amino acids, peptides, and analogues	Amino acids and derivatives	Gamma amino acids and derivatives
nRPLC_423.2384_10.5	TUZYXOIXSAXUGO-HBFVYRAQSA-N	Organic compounds	Organic acids and derivatives	Hydroxy acids and derivatives	Medium-chain hydroxy acids and derivatives	Medium-chain hydroxy acids and derivatives
pRPLC_303.1434_11.4	TYDSJOYVIREIOH-UHFFFAOYSA-N	Organic compounds	Organic acids and derivatives	Carboxylic acids and derivatives	Tricarboxylic acids and derivatives	Tricarboxylic acids and derivatives
nHILIC_101.0244_7.4	TYEYBOSBBBHJIV-UHFFFAOYSA-N	Organic compounds	Organic acids and derivatives	Keto acids and derivatives	Short-chain keto acids and derivatives	Short-chain keto acids and derivatives
nRPLC_297.0546_5.7	UCAJZNVFRVLULS-UHFFFAOYSA-N	Organic compounds	Organic acids and derivatives	Carboxylic acids and derivatives	Carboxylic acid derivatives	Carboxylic acid amides	Acetamides	N-acetyl-2-arylethylamines
nRPLC_152.0113_5.3	UCHDFLNGIZUADY-UHFFFAOYSA-N	Organic compounds	Organic acids and derivatives	Organic phosphonic acids and derivatives	Organic phosphonic acids	Organic phosphonic acids
pRPLC_90.0549_2.2	UCMIRNVEIXFBKS-UHFFFAOYSA-N	Organic compounds	Organic acids and derivatives	Carboxylic acids and derivatives	Amino acids, peptides, and analogues	Amino acids and derivatives	Beta amino acids and derivatives
pHILIC_318.1294_10.3	UCRYORFHYVRBIO-PPNLDZOPSA-N	Organic compounds	Organic acids and derivatives	Carboxylic acids and derivatives	Amino acids, peptides, and analogues	Amino acids and derivatives	Alpha amino acids and derivatives	Histidine and derivatives
pHILIC_144.9821_7.1	UDPGUMQDCGORJQ-UHFFFAOYSA-N	Organic compounds	Organic acids and derivatives	Organic phosphonic acids and derivatives	Organic phosphonic acids	Organic phosphonic acids
pRPLC_441.1383_9.2	UEDKSAKLZBMNMA-ROUUACIJSA-N	Organic compounds	Organic acids and derivatives	Carboxylic acids and derivatives	Amino acids, peptides, and analogues	Amino acids and derivatives	Alpha amino acids and derivatives	Leucine and derivatives
pHILIC_302.1498_5.9	UEKYKRQIAQHOOZ-UHFFFAOYSA-N	Organic compounds	Organic acids and derivatives	Carboxylic acids and derivatives	Amino acids, peptides, and analogues	Peptides	Dipeptides
pRPLC_381.0272_2.6	UEUXEKPTXMALOB-UHFFFAOYSA-J	Organic compounds	Organic acids and derivatives	Carboxylic acids and derivatives	Tetracarboxylic acids and derivatives	Tetracarboxylic acids and derivatives
pHILIC_205.1295_14.1	UFBPWFODSIJGPL-AKGZTFGVSA-N	Organic compounds	Organic acids and derivatives	Carboxylic acids and derivatives	Amino acids, peptides, and analogues	Amino acids and derivatives	Alpha amino acids and derivatives	Alpha amino acids	L-alpha-amino acids
nHILIC_394.074_4.8	UFLVUEXXBDLOEJ-NBHIPWOASA-N	Organic compounds	Organic acids and derivatives	Carboxylic acids and derivatives	Amino acids, peptides, and analogues	Peptides	Dipeptides
pRPLC_435.2217_11.1	UFOIPTZMXQILSG-HKBOAZHASA-N	Organic compounds	Organic acids and derivatives	Carboxylic acids and derivatives	Amino acids, peptides, and analogues	Peptides	Dipeptides
pHILIC_164.0738_1.2	UFRVABODKAYFCB-UHFFFAOYSA-N	Organic compounds	Organic acids and derivatives	Carboxylic acids and derivatives	Amino acids, peptides, and analogues	Amino acids and derivatives	Amino acids
pRPLC_172.133_10.3	UGJMXCAKCUNAIE-UHFFFAOYSA-N	Organic compounds	Organic acids and derivatives	Carboxylic acids and derivatives	Amino acids, peptides, and analogues	Amino acids and derivatives	Gamma amino acids and derivatives
pRPLC_511.1624_2.3	UGMVPWAZGUPKPL-UHFFFAOYSA-N	Organic compounds	Organic acids and derivatives	Carboxylic acids and derivatives	Pentacarboxylic acids and derivatives	Pentacarboxylic acids and derivatives
nHILIC_252.0877_4	UKDKTHYZLXZOSS-UHFFFAOYSA-N	Organic compounds	Organic acids and derivatives	Carboxylic acids and derivatives	Amino acids, peptides, and analogues	Amino acids and derivatives	Alpha amino acids and derivatives	Tyrosine and derivatives
pHILIC_231.0975_10.8	UKGGPJNBONZZCM-WDSKDSINSA-N	Organic compounds	Organic acids and derivatives	Carboxylic acids and derivatives	Amino acids, peptides, and analogues	Peptides	Dipeptides
pHILIC_144.0655_10.2	UKISAGFGRDHYFO-UHFFFAOYSA-N	Organic compounds	Organic acids and derivatives	Carboxylic acids and derivatives	Amino acids, peptides, and analogues	Amino acids and derivatives	Alpha amino acids and derivatives	N-acyl-alpha amino acids and derivatives	N-acyl-alpha amino acids
nHILIC_188.0757_7.9	ULHWZNASVJIOEM-UHFFFAOYSA-N	Organic compounds	Organic acids and derivatives	Carboxylic acids and derivatives	Amino acids, peptides, and analogues	Amino acids and derivatives	Alpha amino acids and derivatives	Cysteine and derivatives
pHILIC_174.1124_7.8	UPCKIPHSXMXJOX-UHFFFAOYSA-N	Organic compounds	Organic acids and derivatives	Carboxylic acids and derivatives	Amino acids, peptides, and analogues	Amino acids and derivatives	Alpha amino acids and derivatives	N-acyl-alpha amino acids and derivatives	N-acyl-alpha amino acids
nRPLC_422.0489_3.8	UQLLWWBDSUHNEB-CZUORRHYSA-N	Organic compounds	Organic acids and derivatives	Carboxylic acids and derivatives	Amino acids, peptides, and analogues	Amino acids and derivatives	Alpha amino acids and derivatives	N-acyl-alpha amino acids and derivatives
pRPLC_194.0811_7.8	UTYVDVLMYQPLQB-UHFFFAOYSA-N	Organic compounds	Organic acids and derivatives	Carboxylic acids and derivatives	Amino acids, peptides, and analogues	Amino acids and derivatives	Alpha amino acids and derivatives	N-acyl-alpha amino acids and derivatives	N-acyl-alpha amino acids
nHILIC_185.0568_7.2	UUDAMDVQRQNNHZ-YFKPBYRVSA-N	Organic compounds	Organic acids and derivatives	Carboxylic acids and derivatives	Amino acids, peptides, and analogues	Amino acids and derivatives	Alpha amino acids and derivatives	Alpha amino acids
nHILIC_148.9915_6.6	UVZICZIVKIMRNE-UHFFFAOYSA-N	Organic compounds	Organic acids and derivatives	Carboxylic acids and derivatives	Dicarboxylic acids and derivatives	Thiodiacetic acid derivatives
pHILIC_260.1969_16.2	UWBDLNOCIDGPQE-UHFFFAOYSA-N	Organic compounds	Organic acids and derivatives	Carboxylic acids and derivatives	Amino acids, peptides, and analogues	Peptides	Dipeptides
pHILIC_263.1248_2.2	UXZAXFPFSQRZOZ-UHFFFAOYSA-N	Organic compounds	Organic acids and derivatives	Carboxylic acids and derivatives	Amino acids, peptides, and analogues	Amino acids and derivatives	Alpha amino acids and derivatives	Glutamic acid and derivatives
pRPLC_271.1284_5.9	UYDZYCPIQSRXKU-UHFFFAOYSA-N	Organic compounds	Organic acids and derivatives	Carboxylic acids and derivatives	Amino acids, peptides, and analogues	Peptides	Dipeptides
pRPLC_291.0971_7.9	VAFNMNRKDDAKRM-UHFFFAOYSA-N	Organic compounds	Organic acids and derivatives	Carboxylic acids and derivatives	Amino acids, peptides, and analogues	Amino acids and derivatives	Alpha amino acids and derivatives	Aspartic acid and derivatives
nHILIC_182.0129_7	VBOQYPQEPHKASR-VKHMYHEASA-N	Organic compounds	Organic acids and derivatives	Carboxylic acids and derivatives	Amino acids, peptides, and analogues	Amino acids and derivatives	Alpha amino acids and derivatives	Alpha amino acids	L-alpha-amino acids
nHILIC_217.0175_1	VCRXMIQBQGCAAL-UHFFFAOYSA-N	Organic compounds	Organic acids and derivatives	Organic sulfuric acids and derivatives	Arylsulfates	Phenylsulfates
pRPLC_527.2956_12.7	VEVRNHHLCPGNDU-UHFFFAOYSA-O	Organic compounds	Organic acids and derivatives	Carboxylic acids and derivatives	Tetracarboxylic acids and derivatives	Tetracarboxylic acids and derivatives
pRPLC_294.1444_7.3	VHLZDSUANXBJHW-UHFFFAOYSA-N	Organic compounds	Organic acids and derivatives	Carboxylic acids and derivatives	Amino acids, peptides, and analogues	Peptides	Dipeptides
pHILIC_374.2534_6	VJPIDPQNAYWULC-INIZCTEOSA-N	Organic compounds	Organic acids and derivatives	Carboxylic acids and derivatives	Tricarboxylic acids and derivatives	Tricarboxylic acids and derivatives
pHILIC_263.1026_5.8	VNHJXYUDIBQDDX-UHFFFAOYSA-N	Organic compounds	Organic acids and derivatives	Carboxylic acids and derivatives	Amino acids, peptides, and analogues	Amino acids and derivatives	Alpha amino acids and derivatives
pHILIC_200.1029_7.5	VQPVVWAFTIFKDD-MDOHGIEYNA-N	Organic compounds	Organic acids and derivatives	Carboxylic acids and derivatives	Amino acids, peptides, and analogues	Amino acids and derivatives	Alpha amino acids and derivatives	Glutamine and derivatives
pRPLC_240.0974_6.7	VSGUEKZRMJVQOH-LURJTMIESA-N	Organic compounds	Organic acids and derivatives	Carboxylic acids and derivatives	Amino acids, peptides, and analogues	Amino acids and derivatives	Alpha amino acids and derivatives	Alpha amino acids	L-alpha-amino acids
nRPLC_479.1917_8.7	VSUJAXGURPSNJL-UHFFFAOYSA-N	Organic compounds	Organic acids and derivatives	Carboxylic acids and derivatives	Tetracarboxylic acids and derivatives	Tetracarboxylic acids and derivatives
nRPLC_321.058_5.2	VTEHWEWRSAXLHY-UHFFFAOYSA-N	Organic compounds	Organic acids and derivatives	Carboxylic acids and derivatives	Amino acids, peptides, and analogues	Peptides	Dipeptides
pHILIC_176.0665_9.9	VVHOUVWJCQOYGG-REOHCLBHSA-N	Organic compounds	Organic acids and derivatives	Carboxylic acids and derivatives	Amino acids, peptides, and analogues	Amino acids and derivatives	Alpha amino acids and derivatives	Aspartic acid and derivatives
pRPLC_233.113_4.6	VWXQFHJBQHTHMK-LURJTMIESA-N	Organic compounds	Organic acids and derivatives	Carboxylic acids and derivatives	Amino acids, peptides, and analogues	Amino acids and derivatives	Alpha amino acids and derivatives	N-acyl-alpha amino acids and derivatives	N-acyl-alpha amino acids
nHILIC_246.0748_5	VXIZYDKGLBPCAQ-VIFPVBQESA-N	Organic compounds	Organic acids and derivatives	Carboxylic acids and derivatives	Amino acids, peptides, and analogues	Amino acids and derivatives	Alpha amino acids and derivatives	Phenylalanine and derivatives
nHILIC_115.0037_2.3	VZCYOOQTPOCHFL-UPHRSURJSA-N	Organic compounds	Organic acids and derivatives	Carboxylic acids and derivatives	Dicarboxylic acids and derivatives	Dicarboxylic acids and derivatives
nRPLC_204.0511_3.7	WASIBXJFRXJWAR-MZXFJGNXSA-N	Organic compounds	Organic acids and derivatives	Hydroxy acids and derivatives	Alpha hydroxy acids and derivatives	Alpha hydroxy acids and derivatives
pHILIC_283.1287_5	WCRFXRIWBFRZBR-UHFFFAOYSA-N	Organic compounds	Organic acids and derivatives	Carboxylic acids and derivatives	Amino acids, peptides, and analogues	Peptides	Dipeptides
pHILIC_263.1391_5.6	WEQJQNWXCSUVMA-UHFFFAOYSA-N	Organic compounds	Organic acids and derivatives	Carboxylic acids and derivatives	Amino acids, peptides, and analogues	Peptides	Dipeptides
nHILIC_103.0401_4.8	WHBMMWSBFZVSSR-UHFFFAOYSA-N	Organic compounds	Organic acids and derivatives	Hydroxy acids and derivatives	Beta hydroxy acids and derivatives	Beta hydroxy acids and derivatives
pHILIC_148.0604_10.2	WHUUTDBJXJRKMK-VKHMYHEASA-N	Organic compounds	Organic acids and derivatives	Carboxylic acids and derivatives	Amino acids, peptides, and analogues	Amino acids and derivatives	Alpha amino acids and derivatives	Glutamic acid and derivatives
pHILIC_218.1499_14	WKGTVHGVLRCTCF-ZETCQYMHSA-N	Organic compounds	Organic acids and derivatives	Carboxylic acids and derivatives	Amino acids, peptides, and analogues	Amino acids and derivatives	Alpha amino acids and derivatives	Glutamine and derivatives
nHILIC_216.0989_8.1	WMQMIOYQXNRROC-UHFFFAOYSA-N	Organic compounds	Organic acids and derivatives	Carboxylic acids and derivatives	Amino acids, peptides, and analogues	Amino acids and derivatives	Alpha amino acids and derivatives	N-acyl-alpha amino acids and derivatives	N-acyl-alpha amino acids
pRPLC_355.1723_12.3	WPVFJKSGQUFQAP-GKAPJAKFSA-N	Organic compounds	Organic acids and derivatives	Carboxylic acids and derivatives	Amino acids, peptides, and analogues	Amino acids and derivatives	Alpha amino acids and derivatives	Alpha amino acid esters
pHILIC_187.1076_2.5	WPWUFUBLGADILS-UHFFFAOYSA-N	Organic compounds	Organic acids and derivatives	Carboxylic acids and derivatives	Amino acids, peptides, and analogues	Peptides	Dipeptides
pHILIC_169.0971_2.5	WSLYCILIEOFQPK-UHFFFAOYSA-N	Organic compounds	Organic acids and derivatives	Carboxylic acids and derivatives	Amino acids, peptides, and analogues	Amino acids and derivatives	Alpha amino acids and derivatives
pHILIC_291.1299_11	WSQWJAOQSDPYTD-BQBZGAKWSA-N	Organic compounds	Organic acids and derivatives	Carboxylic acids and derivatives	Amino acids, peptides, and analogues	Amino acids and derivatives	Alpha amino acids and derivatives	Aspartic acid and derivatives
pRPLC_198.0759_5.5	WTDRDQBEARUVNC-LURJTMIESA-N	Organic compounds	Organic acids and derivatives	Carboxylic acids and derivatives	Amino acids, peptides, and analogues	Amino acids and derivatives	Alpha amino acids and derivatives	Tyrosine and derivatives
pRPLC_265.0384_6.9	WUFPNASKMLJSND-UHFFFAOYSA-N	Organic compounds	Organic acids and derivatives	Organic sulfuric acids and derivatives	Arylsulfates	Phenylsulfates
pRPLC_191.0548_4.3	WVMWZWGZRAXUBK-SYTVJDICSA-N	Organic compounds	Organic acids and derivatives	Hydroxy acids and derivatives	Alpha hydroxy acids and derivatives	Alpha hydroxy acids and derivatives
nRPLC_231.0157_4.7	WWXUGNUFCNYMFK-UHFFFAOYSA-L	Organic compounds	Organic acids and derivatives	Carboxylic acids and derivatives	Tetracarboxylic acids and derivatives	Tetracarboxylic acids and derivatives
pRPLC_333.1303_9.7	WXEQFJUHQIGKNG-OVCLIPMQSA-N	Organic compounds	Organic acids and derivatives	Carboxylic acids and derivatives	Amino acids, peptides, and analogues	Amino acids and derivatives	Alpha amino acids and derivatives	Serine and derivatives
pHILIC_372.2377_6	WXYKSWZWRHMJTE-KRWDZBQOSA-N	Organic compounds	Organic acids and derivatives	Carboxylic acids and derivatives	Amino acids, peptides, and analogues	Peptides	Dipeptides
pRPLC_159.065_5	WYEPBHZLDUPIOD-UHFFFAOYSA-N	Organic compounds	Organic acids and derivatives	Keto acids and derivatives	Medium-chain keto acids and derivatives	Medium-chain keto acids and derivatives
nHILIC_73.0295_8.3	XBDQKXXYIPTUBI-UHFFFAOYSA-N	Organic compounds	Organic acids and derivatives	Carboxylic acids and derivatives	Carboxylic acids	Carboxylic acids
nRPLC_173.1181_9.8	XBUXARJOYUQNTC-UHFFFAOYSA-N	Organic compounds	Organic acids and derivatives	Hydroxy acids and derivatives	Medium-chain hydroxy acids and derivatives	Medium-chain hydroxy acids and derivatives
pHILIC_360.2378_7.8	XFNMDMGNNKIXBT-CVEARBPZSA-N	Organic compounds	Organic acids and derivatives	Carboxylic acids and derivatives	Amino acids, peptides, and analogues	Peptides	Dipeptides
pHILIC_308.1086_10.2	XFTWUNOVBCHBJR-UHFFFAOYSA-N	Organic compounds	Organic acids and derivatives	Carboxylic acids and derivatives	Amino acids, peptides, and analogues	Amino acids and derivatives	Alpha amino acids and derivatives	Aspartic acid and derivatives
pRPLC_295.1284_6.8	XHHOHZPNYFQJKL-UHFFFAOYSA-N	Organic compounds	Organic acids and derivatives	Carboxylic acids and derivatives	Amino acids, peptides, and analogues	Peptides	Dipeptides
pHILIC_190.1185_8.3	XIGSAGMEBXLVJJ-YFKPBYRVSA-N	Organic compounds	Organic acids and derivatives	Carboxylic acids and derivatives	Amino acids, peptides, and analogues	Amino acids and derivatives	Alpha amino acids and derivatives	Alpha amino acids
pRPLC_249.1079_6.3	XINFXVVRMYBFMI-YFKPBYRVSA-N	Organic compounds	Organic acids and derivatives	Carboxylic acids and derivatives	Amino acids, peptides, and analogues	Amino acids and derivatives	Alpha amino acids and derivatives	Alpha amino acids
pHILIC_260.1605_14.1	XITLYYAIPBBHPX-UHFFFAOYSA-N	Organic compounds	Organic acids and derivatives	Carboxylic acids and derivatives	Amino acids, peptides, and analogues	Peptides	Dipeptides
nHILIC_188.0024_1.4	XIVVIYYWXOMYOD-UHFFFAOYSA-N	Organic compounds	Organic acids and derivatives	Carboxylic acids and derivatives	Amino acids, peptides, and analogues	Amino acids and derivatives	Alpha amino acids and derivatives
pHILIC_154.0974_2.4	XJWPISBUKWZALE-UHFFFAOYSA-N	Organic compounds	Organic acids and derivatives	Carboxylic acids and derivatives	Carboxylic acid derivatives	Carboxylic acid amides	Acetamides	N-acetyl-2-arylethylamines
pRPLC_293.1491_4.5	XKQKXKRCMAJADR-UHFFFAOYSA-N	Organic compounds	Organic acids and derivatives	Carboxylic acids and derivatives	Amino acids, peptides, and analogues	Amino acids and derivatives	Alpha amino acids and derivatives	Glutamine and derivatives
nRPLC_241.0715_6.3	XNIJPPBKASPAIZ-UHFFFAOYSA-N	Organic compounds	Organic acids and derivatives	Carboxylic acids and derivatives	Dicarboxylic acids and derivatives	Dicarboxylic acids and derivatives
pHILIC_126.022_8.2	XOAAWQZATWQOTB-UHFFFAOYSA-N	Organic compounds	Organic acids and derivatives	Organic sulfonic acids and derivatives	Organosulfonic acids and derivatives	Organosulfonic acids
pHILIC_238.0379_10.6	XPKKFTKCRVIDAG-UHFFFAOYSA-N	Organic compounds	Organic acids and derivatives	Carboxylic acids and derivatives	Amino acids, peptides, and analogues	Amino acids and derivatives	Alpha amino acids and derivatives	Cysteine and derivatives
nRPLC_233.0775_2.2	XPMVVZFGFJOFSL-UHFFFAOYSA-N	Organic compounds	Organic acids and derivatives	Peptidomimetics	Hybrid peptides	Hybrid peptides
pHILIC_167.0564_1.6	XPRZAEWSYWTDSQ-UHFFFAOYSA-N	Organic compounds	Organic acids and derivatives	Thiosulfinic acid esters		Thiosulfinic acid esters
pRPLC_229.1069_8.4	XRRVFMYYAGGSJO-UHFFFAOYSA-N	Organic compounds	Organic acids and derivatives	Carboxylic acids and derivatives	Dicarboxylic acids and derivatives	Dicarboxylic acids and derivatives
nHILIC_230.0669_8.8	XTOKIEIBKARFSZ-LURJTMIESA-N	Organic compounds	Organic acids and derivatives	Carboxylic acids and derivatives	Amino acids, peptides, and analogues	Amino acids and derivatives	Alpha amino acids and derivatives	N-acyl-alpha amino acids and derivatives
pHILIC_232.1404_13.5	XUUXCWCKKCZEAW-UHFFFAOYSA-N	Organic compounds	Organic acids and derivatives	Carboxylic acids and derivatives	Amino acids, peptides, and analogues	Peptides	Dipeptides
nRPLC_190.0541_6	XUYPXLNMDZIRQH-LURJTMIESA-N	Organic compounds	Organic acids and derivatives	Carboxylic acids and derivatives	Amino acids, peptides, and analogues	Amino acids and derivatives	Alpha amino acids and derivatives	Methionine and derivatives
nHILIC_129.0193_6	XVOUMQNXTGKGMA-OWOJBTEDSA-N	Organic compounds	Organic acids and derivatives	Carboxylic acids and derivatives	Dicarboxylic acids and derivatives	Dicarboxylic acids and derivatives
pHILIC_175.1441_16.7	XXEWFEBMSGLYBY-UHFFFAOYSA-N	Organic compounds	Organic acids and derivatives	Carboxylic acids and derivatives	Amino acids, peptides, and analogues	Amino acids and derivatives	Alpha amino acids and derivatives	Alpha amino acids
pRPLC_302.0977_3.1	XXZPYJHULCBZPT-PJNBXHOBNA-N	Organic compounds	Organic acids and derivatives	Carboxylic acids and derivatives	Amino acids, peptides, and analogues	Peptides	Dipeptides
nHILIC_287.023_1	YAXFVDUJDAQPTJ-UHFFFAOYSA-N	Organic compounds	Organic acids and derivatives	Organic sulfuric acids and derivatives	Arylsulfates	Phenylsulfates
nRPLC_407.1815_10	YBCDZAGHRGXDRX-HNNXBMFYSA-N	Organic compounds	Organic acids and derivatives	Organic phosphoric acids and derivatives	Phosphate esters	Alkyl phosphates	Dialkyl phosphates
pRPLC_272.1489_10.2	YBMOTEQVMANKGX-JAMMHHFISA-O	Organic compounds	Organic acids and derivatives	Carboxylic acids and derivatives	Amino acids, peptides, and analogues	Amino acids and derivatives	Alpha amino acids and derivatives	Histidine and derivatives
pHILIC_115.0865_4	YCCMTCQQDULIFE-UHFFFAOYSA-N	Organic compounds	Organic acids and derivatives	Carboxylic acids and derivatives	Amino acids, peptides, and analogues	Amino acids and derivatives	Alpha amino acids and derivatives	Alpha amino acid amides
pHILIC_221.0332_4.3	YCFFMSOLUMRAMD-UHFFFAOYSA-N	Organic compounds	Organic acids and derivatives	Organic phosphoric acids and derivatives	Phosphate esters	Alkyl phosphates	Monoalkyl phosphates
pHILIC_128.0706_7.3	YCQPUTODZKESPK-UHFFFAOYSA-N	Organic compounds	Organic acids and derivatives	Carboxylic acids and derivatives	Amino acids, peptides, and analogues	Amino acids and derivatives	Alpha amino acids and derivatives	Alpha amino acids
pHILIC_203.1503_12.8	YDGMGEXADBMOMJ-LURJTMIESA-N	Organic compounds	Organic acids and derivatives	Carboxylic acids and derivatives	Amino acids, peptides, and analogues	Amino acids and derivatives	Alpha amino acids and derivatives	Arginine and derivatives
pHILIC_223.144_16.2	YITCMQBVWIHTTA-UHFFFAOYSA-N	Organic compounds	Organic acids and derivatives	Carboxylic acids and derivatives	Amino acids, peptides, and analogues	Amino acids and derivatives	Alpha amino acids and derivatives	Alpha amino acid amides
pHILIC_213.0981_1.1	YIWFXZNIBQBFHR-UHFFFAOYSA-N	Organic compounds	Organic acids and derivatives	Carboxylic acids and derivatives	Amino acids, peptides, and analogues	Peptides	Dipeptides
pHILIC_384.2741_5.6	YLCGQCCCWXNFOA-YAAUQWKMSA-N	Organic compounds	Organic acids and derivatives	Hydroxy acids and derivatives	Beta hydroxy acids and derivatives	Beta hydroxy acids and derivatives
nHILIC_205.0353_11.1	YNOXCRMFGMSKIJ-UHFFFAOYSA-N	Organic compounds	Organic acids and derivatives	Carboxylic acids and derivatives	Tricarboxylic acids and derivatives	Tricarboxylic acids and derivatives
pHILIC_246.1812_15.8	YQAIUOWPSUOINN-UHFFFAOYSA-N	Organic compounds	Organic acids and derivatives	Carboxylic acids and derivatives	Amino acids, peptides, and analogues	Peptides	Dipeptides
pRPLC_305.1127_8.1	YRKLGWOHYXIKSF-UHFFFAOYSA-N	Organic compounds	Organic acids and derivatives	Carboxylic acids and derivatives	Amino acids, peptides, and analogues	Amino acids and derivatives	Alpha amino acids and derivatives	Glutamic acid and derivatives
pHILIC_163.1076_15.4	YSMODUONRAFBET-UHNVWZDZSA-N	Organic compounds	Organic acids and derivatives	Carboxylic acids and derivatives	Amino acids, peptides, and analogues	Amino acids and derivatives	Alpha amino acids and derivatives	Alpha amino acids
nHILIC_389.0991_6.6	YSNPSKZBOQYUHH-ZJQVBNTPSA-N	Organic compounds	Organic acids and derivatives	Carboxylic acids and derivatives	Amino acids, peptides, and analogues	Amino acids and derivatives	Alpha amino acids and derivatives	Tyrosine and derivatives
pHILIC_234.1448_13.5	YSZNURNVYFUEHC-UHFFFAOYSA-N	Organic compounds	Organic acids and derivatives	Carboxylic acids and derivatives	Amino acids, peptides, and analogues	Peptides	Dipeptides
pRPLC_280.0845_5.8	YVDXQYOOUXSXMU-UHFFFAOYSA-N	Organic compounds	Organic acids and derivatives	Organic sulfonic acids and derivatives	Organosulfonic acids and derivatives	Organosulfonic acids
pRPLC_460.2534_13	YVUUZAPYLPWFHE-HXFGRODQSA-N	Organic compounds	Organic acids and derivatives	Peptidomimetics	Hybrid peptides	Hybrid peptides
pHILIC_158.1538_4	YWFHDUFNGSJLTL-VIFPVBQESA-N	Organic compounds	Organic acids and derivatives	Carboxylic acids and derivatives	Carboxylic acid derivatives	Carboxylic acid amides	Secondary carboxylic acid amides
nRPLC_210.0406_4.5	YWRFBISQAMHSIX-YFKPBYRVSA-N	Organic compounds	Organic acids and derivatives	Carboxylic acids and derivatives	Amino acids, peptides, and analogues	Amino acids and derivatives	Alpha amino acids and derivatives	Alpha amino acids
pHILIC_209.0591_11.4	YXQDRIRSAHTJKM-UHFFFAOYSA-N	Organic compounds	Organic acids and derivatives	Carboxylic acids and derivatives	Amino acids, peptides, and analogues	Peptides	Dipeptides
pRPLC_187.1327_10.1	YXTHWTPUTHTODU-UHFFFAOYSA-N	Organic compounds	Organic acids and derivatives	Keto acids and derivatives	Medium-chain keto acids and derivatives	Medium-chain keto acids and derivatives
pRPLC_320.1237_7.1	ZARXTZFGQZBYFO-UHFFFAOYSA-N	Organic compounds	Organic acids and derivatives	Carboxylic acids and derivatives	Amino acids, peptides, and analogues	Peptides	Dipeptides
pRPLC_181.0609_6.1	ZBSGKPYXQINNGF-UHFFFAOYSA-N	Organic compounds	Organic acids and derivatives	Carboxylic acids and derivatives	Amino acids, peptides, and analogues	Amino acids and derivatives	Alpha amino acids and derivatives	N-acyl-alpha amino acids and derivatives
nRPLC_147.041_2	ZBYVTTSIVDYQSO-REOHCLBHSA-N	Organic compounds	Organic acids and derivatives	Carboxylic acids and derivatives	Amino acids, peptides, and analogues	Amino acids and derivatives	Alpha amino acids and derivatives	Alpha amino acids
pHILIC_285.1266_2	ZCKKHYXUQFTBIK-MDZDMXLPNA-N	Organic compounds	Organic acids and derivatives	Carboxylic acids and derivatives	Amino acids, peptides, and analogues	Amino acids and derivatives	Alpha amino acids and derivatives
pHILIC_147.0764_1.8	ZDXPYRJPNDTMRX-UHFFFAOYSA-N	Organic compounds	Organic acids and derivatives	Carboxylic acids and derivatives	Amino acids, peptides, and analogues	Amino acids and derivatives	Alpha amino acids and derivatives	Alpha amino acids
pHILIC_298.0525_10	ZHRLECIZINSPKL-AKGZTFGVSA-N	Organic compounds	Organic acids and derivatives	Carboxylic acids and derivatives	Amino acids, peptides, and analogues	Peptides	Dipeptides
pRPLC_119.0344_2.1	ZIYVHBGGAOATLY-UHFFFAOYSA-N	Organic compounds	Organic acids and derivatives	Carboxylic acids and derivatives	Dicarboxylic acids and derivatives	Dicarboxylic acids and derivatives
pHILIC_231.9884_8.9	ZJKBMQLDNVJREQ-LEJBHHMKSA-N	Organic compounds	Organic acids and derivatives	Carboxylic acids and derivatives	Tricarboxylic acids and derivatives	Tricarboxylic acids and derivatives
nRPLC_253.0643_9.5	ZOZXXYPCOKGXOE-UEQNJFAPNA-N	Organic compounds	Organic acids and derivatives	Carboxylic acids and derivatives	Amino acids, peptides, and analogues	Amino acids and derivatives	Alpha amino acids and derivatives	Cysteine and derivatives
nRPLC_483.2225_11.8	ZPAOCLAKRURAOZ-UHFFFAOYSA-N	Organic compounds	Organic acids and derivatives	Carboxylic acids and derivatives	Tetracarboxylic acids and derivatives	Tetracarboxylic acids and derivatives
pRPLC_280.1539_6.7	ZQEIXNIJLIKNTD-UHFFFAOYSA-N	Organic compounds	Organic acids and derivatives	Carboxylic acids and derivatives	Amino acids, peptides, and analogues	Amino acids and derivatives	Alpha amino acids and derivatives	Alpha amino acid esters
nRPLC_331.1397_9	ZQFAGNFSIZZYBA-UHFFFAOYSA-N	Organic compounds	Organic acids and derivatives	Carboxylic acids and derivatives	Amino acids, peptides, and analogues	Peptides	Dipeptides
nRPLC_156.0301_2.7	ZRHONLCTYUYMIQ-TZFCGSKZSA-N	Organic compounds	Organic acids and derivatives	Carboxylic acids and derivatives	Amino acids, peptides, and analogues	Amino acids and derivatives	Alpha amino acids and derivatives	Alpha amino acids
pHILIC_254.161_6	ZRJHYOXNWCMGMW-HTQZYQBOSA-N	Organic compounds	Organic acids and derivatives	Carboxylic acids and derivatives	Amino acids, peptides, and analogues	Amino acids and derivatives	Alpha amino acids and derivatives
pHILIC_203.139_8	ZSOICJZJSRWNHX-UHFFFAOYSA-N	Organic compounds	Organic acids and derivatives	Carboxylic acids and derivatives	Amino acids, peptides, and analogues	Peptides	Dipeptides
pHILIC_191.0662_10	ZTEDWFWBGPKUOD-UHFFFAOYSA-N	Organic compounds	Organic acids and derivatives	Peptidomimetics	Hybrid peptides	Hybrid peptides
pRPLC_444.1857_9.2	ZUQBAQVRAURMCL-SWLSCSKDSA-N	Organic compounds	Organic acids and derivatives	Carboxylic acids and derivatives	Amino acids, peptides, and analogues	Amino acids and derivatives	Alpha amino acids and derivatives	Glutamic acid and derivatives
nRPLC_435.2129_11.1	ZXASMEUEMIIBDZ-UHFFFAOYNA-N	Organic compounds	Organic acids and derivatives	Carboxylic acids and derivatives	Tricarboxylic acids and derivatives	Tricarboxylic acids and derivatives
pRPLC_474.269_12.8	ZXIBCJHYVWYIKI-PZJWPPBQSA-N	Organic compounds	Organic acids and derivatives	Carboxylic acids and derivatives	Amino acids, peptides, and analogues	Peptides	Dipeptides
pHILIC_152.0375_8.3	ZZLHPCSGGOGHFW-UHFFFAOYSA-N	Organic compounds	Organic acids and derivatives	Carboxylic acids and derivatives	Amino acids, peptides, and analogues	Amino acids and derivatives	Alpha amino acids and derivatives	Alpha amino acids
pHILIC_318.3001_4	AERBNCYCJBRYDG-KSZLIROESA-N	Organic compounds	Organic nitrogen compounds	Organonitrogen compounds	Amines	Alkanolamines	1,3-aminoalcohols
pHILIC_71.0604_2.2	AGSPXMVUFBBBMO-UHFFFAOYSA-N	Organic compounds	Organic nitrogen compounds	Organonitrogen compounds	Organic cyanides	Nitriles
pHILIC_98.0965_6.6	AILKHAQXUAOOFU-UHFFFAOYSA-N	Organic compounds	Organic nitrogen compounds	Organonitrogen compounds	Organic cyanides	Nitriles
pHILIC_118.1226_5.2	BFSVOASYOCHEOV-UHFFFAOYSA-N	Organic compounds	Organic nitrogen compounds	Organonitrogen compounds	Amines	Alkanolamines	1,2-aminoalcohols
pHILIC_298.1145_4.7	BONORRGKLJBGRV-UHFFFAOYSA-N	Organic compounds	Organic nitrogen compounds	Organonitrogen compounds	Amines	Tertiary amines	Tertiary alkylarylamines	Dialkylarylamines
pRPLC_240.1088_3.8	DTMUKVUZNZJFNO-UHFFFAOYSA-N	Organic compounds	Organic nitrogen compounds	Organonitrogen compounds	Amines	Alkanolamines	1,2-aminoalcohols	N-acylethanolamines
pHILIC_126.1025_6.9	FHQDWPCFSJMNCT-UHFFFAOYSA-N	Organic compounds	Organic nitrogen compounds	Organonitrogen compounds	Amines	Primary amines	2-arylethylamines
pRPLC_421.2074_6.2	FQPFAHBPWDRTLU-UHFFFAOYSA-N	Organic compounds	Organic nitrogen compounds	Organonitrogen compounds	Amines	Primary amines	Monoalkylamines
pHILIC_122.0964_1.5	JLTDJTHDQAWBAV-UHFFFAOYSA-N	Organic compounds	Organic nitrogen compounds	Organonitrogen compounds	Amines	Tertiary amines	Tertiary alkylarylamines	Dialkylarylamines
pHILIC_112.0871_4.3	JXDFEQONERDKSS-UHFFFAOYSA-N	Organic compounds	Organic nitrogen compounds	Organonitrogen compounds	Amines	Primary amines	2-arylethylamines
pRPLC_244.2268_14.2	KGYZGGUJJIVOQX-MELADBBJSA-N	Organic compounds	Organic nitrogen compounds	Organonitrogen compounds	Amines	Alkanolamines	1,3-aminoalcohols
pHILIC_100.1121_4.3	PAFZNILMFXTMIY-UHFFFAOYSA-N	Organic compounds	Organic nitrogen compounds	Organonitrogen compounds	Cyclohexylamines	Cyclohexylamines
pHILIC_162.1124_8.2	PHIQHXFUZVPYII-UHFFFAOYSA-N	Organic compounds	Organic nitrogen compounds	Organonitrogen compounds	Quaternary ammonium salts	Carnitines
pHILIC_199.0825_1.9	POQOTWQIYYNXAT-UHFFFAOYSA-N	Organic compounds	Organic nitrogen compounds	Organonitrogen compounds	N-arylamides	N-acetylarylamines
pRPLC_187.1438_6	SJEKZTPKCBODER-UHFFFAOYSA-N	Organic compounds	Organic nitrogen compounds	Organonitrogen compounds	Organic nitroso compounds	Organic N-nitroso compounds
pHILIC_151.1441_8.5	UYPYRKYUKCHHIB-UHFFFAOYSA-N	Organic compounds	Organic nitrogen compounds	Organonitrogen compounds	Aminoxides	Trialkyl amine oxides
pRPLC_315.1483_5.2	VMXUWOKSQNHOCA-UKTHLTGXSA-N	Organic compounds	Organic nitrogen compounds	Organonitrogen compounds	Amines	Aralkylamines
pHILIC_140.0818_1.3	VYOIELONWKIZJS-UHFFFAOYSA-N	Organic compounds	Organic nitrogen compounds	Organonitrogen compounds	Amines	Aralkylamines
pHILIC_227.1025_7.1	YPHQRHBJEUDWJW-UHFFFAOYSA-N	Organic compounds	Organic nitrogen compounds	Organonitrogen compounds	Amines	Aralkylamines
pHILIC_106.0863_7.5	ZBCBWPMODOFKDW-UHFFFAOYSA-N	Organic compounds	Organic nitrogen compounds	Organonitrogen compounds	Amines	Alkanolamines	1,2-aminoalcohols
pHILIC_117.0659_2.4	ZLHNYIHIHQEHJQ-UHFFFAOYSA-N	Organic compounds	Organic nitrogen compounds	Organonitrogen compounds	Hydrazines and derivatives	Azines
pHILIC_142.0975_1.8	ZQISRDCJNBUVMM-YFKPBYRVSA-N	Organic compounds	Organic nitrogen compounds	Organonitrogen compounds	Amines	Aralkylamines
pHILIC_301.1756_8.1	ZUVPNXOKAPTNLU-UHFFFAOYSA-N	Organic compounds	Organic nitrogen compounds	Organonitrogen compounds	Amines	Secondary amines	Secondary alkylarylamines
nHILIC_191.0561_8.5	AAWZDTNXLSGCEK-UHFFFAOYSA-N	Organic compounds	Organic oxygen compounds	Organooxygen compounds	Alcohols and polyols	Cyclic alcohols and derivatives	Cyclitols and derivatives	Quinic acids and derivatives
nRPLC_381.1537_9.8	ABOLXXZAJIAUGR-JPMMFUSZSA-N	Organic compounds	Organic oxygen compounds	Organooxygen compounds	Carbohydrates and carbohydrate conjugates	Sugar acids and derivatives	Glucuronic acid derivatives	Glucuronides	O-glucuronides
nHILIC_357.0827_7.1	AELQNMHOLDHBFA-DKBOKBLXSA-N	Organic compounds	Organic oxygen compounds	Organooxygen compounds	Carbohydrates and carbohydrate conjugates	Glycosyl compounds	Phenolic glycosides
nHILIC_193.0353_7.2	AEMOLEFTQBMNLQ-WAXACMCWSA-N	Organic compounds	Organic oxygen compounds	Organooxygen compounds	Carbohydrates and carbohydrate conjugates	Sugar acids and derivatives	Glucuronic acid derivatives
pRPLC_517.1855_6.1	AHRWQUNEPBVNOT-JUQSOTOUSA-N	Organic compounds	Organic oxygen compounds	Organooxygen compounds	Carbohydrates and carbohydrate conjugates	Glycosyl compounds	O-glycosyl compounds
nRPLC_463.2181_10.3	AINNVCLTLJOODL-UHFFFAOYSA-N	Organic compounds	Organic oxygen compounds	Organooxygen compounds	Carbohydrates and carbohydrate conjugates	Glycosyl compounds	O-glycosyl compounds
pRPLC_183.1378_9.5	AKLWIMZXBONTDH-UHFFFAOYSA-N	Organic compounds	Organic oxygen compounds	Organooxygen compounds	Ethers	Acetals	Ketals
nHILIC_157.087_2.8	ALTAAUJNHYWOGS-UHFFFAOYSA-N	Organic compounds	Organic oxygen compounds	Organooxygen compounds	Alcohols and polyols	Secondary alcohols	Cyclohexanols
pRPLC_314.123_8.4	AQKVISOBVPVACA-BYNIDDHOSA-N	Organic compounds	Organic oxygen compounds	Organooxygen compounds	Carbohydrates and carbohydrate conjugates	Glycosyl compounds	Phenolic glycosides
nRPLC_517.1785_7.3	ATDWJHOSZLOQDJ-LMKXGGCJSA-N	Organic compounds	Organic oxygen compounds	Organooxygen compounds	Carbohydrates and carbohydrate conjugates	Glycosyl compounds	O-glycosyl compounds
pRPLC_109.0284_6.6	AZQWKYJCGOJGHM-UHFFFAOYSA-N	Organic compounds	Organic oxygen compounds	Organooxygen compounds	Carbonyl compounds	Ketones	Cyclic ketones	Quinones	Benzoquinones	P-benzoquinones
pRPLC_243.0173_5.6	BBGPRYFPTZDJIZ-HGVZOGFYSA-N	Organic compounds	Organic oxygen compounds	Organooxygen compounds	Carbohydrates and carbohydrate conjugates	Monosaccharides	Monosaccharide sulfates
nHILIC_275.0384_9.9	BBVYLLCHKPXDCK-UHFFFAOYNA-N	Organic compounds	Organic oxygen compounds	Organooxygen compounds	Carbonyl compounds	Ketones	Aryl ketones	Phenylketones	Aryl-phenylketones
nHILIC_358.1128_5	BLTFFSZSAZRUSC-FYRJOLOESA-N	Organic compounds	Organic oxygen compounds	Organooxygen compounds	Carbohydrates and carbohydrate conjugates	Glycosyl compounds	Phenolic glycosides
nRPLC_337.0944_2.1	BMRSEYFENKXDIS-QHAYPTCMSA-N	Organic compounds	Organic oxygen compounds	Organooxygen compounds	Alcohols and polyols	Cyclic alcohols and derivatives	Cyclitols and derivatives	Quinic acids and derivatives
nHILIC_445.1717_6.1	BMZAMCOQJLZXCY-UHFFFAOYSA-N	Organic compounds	Organic oxygen compounds	Organooxygen compounds	Carbohydrates and carbohydrate conjugates	Glycosyl compounds	O-glycosyl compounds
pRPLC_352.1022_8.3	BPTLUNCVRGWZSW-JHZZJYKESA-N	Organic compounds	Organic oxygen compounds	Organooxygen compounds	Carbohydrates and carbohydrate conjugates	Sugar acids and derivatives	Glucuronic acid derivatives	Glucuronides	O-glucuronides
pHILIC_281.113_7	BWIUYFGURMAWQD-CPXCQARFSA-N	Organic compounds	Organic oxygen compounds	Organooxygen compounds	Carbohydrates and carbohydrate conjugates	Glycosyl compounds	C-glycosyl compounds
pRPLC_237.0868_5	BYHJHXPTQMMKCA-UHFFFAOYSA-N	Organic compounds	Organic oxygen compounds	Organooxygen compounds	Carbonyl compounds	Ketones	Aryl ketones	Phenylketones	Alkyl-phenylketones
nRPLC_343.077_12	BYSXBFJVGIOFBO-BZNQNGANSA-N	Organic compounds	Organic oxygen compounds	Organooxygen compounds	Carbohydrates and carbohydrate conjugates	Glycosyl compounds	Phenolic glycosides
pRPLC_208.0603_5.3	CAOVWYZQMPNAFJ-UHFFFAOYSA-N	Organic compounds	Organic oxygen compounds	Organooxygen compounds	Carbonyl compounds	Ketones	Aryl ketones	Phenylketones	Alkyl-phenylketones
pRPLC_262.0918_4.7	CAXBOXWWAIDBMS-UHFFFAOYSA-N	Organic compounds	Organic oxygen compounds	Organooxygen compounds	Carbohydrates and carbohydrate conjugates	Glycosyl compounds	O-glycosyl compounds
pHILIC_268.1039_2.9	CERZMXAJYMMUDR-YOQZMRDMSA-N	Organic compounds	Organic oxygen compounds	Organooxygen compounds	Carbohydrates and carbohydrate conjugates	Sugar acids and derivatives	Sugar amino acids and derivatives	Pyranoid amino acids and derivatives	Neuraminic acids and derivatives	Neuraminic acids
nRPLC_479.1415_5.1	CHHXEZSCHQVSRE-UHFFFAOYSA-N	Organic compounds	Organic oxygen compounds	Organooxygen compounds	Ethers	Diarylethers
nRPLC_632.2051_3.6	CILYIEBUXJIHCO-UHFFFAOYSA-N	Organic compounds	Organic oxygen compounds	Organooxygen compounds	Carbohydrates and carbohydrate conjugates	Sugar acids and derivatives	Sugar amino acids and derivatives	Pyranoid amino acids and derivatives	Neuraminic acids and derivatives	N-acylneuraminic acids and derivatives	N-acylneuraminic acids
nHILIC_230.9968_1.1	COXWPCPYWFBNJH-UHFFFAOYSA-N	Organic compounds	Organic oxygen compounds	Organooxygen compounds	Carbonyl compounds	Ketones	Aryl ketones	Phenylketones	Alkyl-phenylketones
pRPLC_330.1179_7.3	CQASRCDNLNMIJY-BYNIDDHOSA-N	Organic compounds	Organic oxygen compounds	Organooxygen compounds	Carbohydrates and carbohydrate conjugates	Glycosyl compounds	Phenolic glycosides
pHILIC_326.1458_5.2	CQLSQWAVFSEMIE-UHFFFAOYSA-N	Organic compounds	Organic oxygen compounds	Organooxygen compounds	Carbohydrates and carbohydrate conjugates	Glycosyl compounds	O-glycosyl compounds
pRPLC_410.1663_4.6	CQQZQIXOOJJXET-MIDPUSNDNA-N	Organic compounds	Organic oxygen compounds	Organooxygen compounds	Carbohydrates and carbohydrate conjugates	Aminosaccharides	N-acyl-alpha-hexosamines
pRPLC_461.1647_9.5	CTLIPTKQWTWERE-UHFFFAOYSA-N	Organic compounds	Organic oxygen compounds	Organooxygen compounds	Carbohydrates and carbohydrate conjugates	Glycosyl compounds	Phenolic glycosides
nHILIC_325.0776_10.4	CWFMVLQLLUZBPE-UHFFFAOYSA-N	Organic compounds	Organic oxygen compounds	Organooxygen compounds	Carbohydrates and carbohydrate conjugates	Sugar acids and derivatives	Glucuronic acid derivatives	Glucuronides	O-glucuronides
nRPLC_441.1762_8.8	DAELTTGCCPRYTP-UHFFFAOYSA-N	Organic compounds	Organic oxygen compounds	Organooxygen compounds	Carbohydrates and carbohydrate conjugates	Glycosyl compounds	Phenolic glycosides
pHILIC_147.0844_7.3	DHANVOSHQILVNQ-UHFFFAOYSA-N	Organic compounds	Organic oxygen compounds	Organooxygen compounds	Carbonyl compounds	Ketones
pRPLC_429.1741_9.1	DIBOBJSTTKLQQV-UHFFFAOYSA-N	Organic compounds	Organic oxygen compounds	Organooxygen compounds	Carbohydrates and carbohydrate conjugates	Glycosyl compounds	Phenolic glycosides
pRPLC_380.117_2.5	DLGJWSVWTWEWBJ-HGGSSLSASA-N	Organic compounds	Organic oxygen compounds	Organooxygen compounds	Carbohydrates and carbohydrate conjugates	Aminosaccharides	Amino sugars	Acylaminosugars
pRPLC_459.1714_5.4	DPTWUYFOEZBIEX-UHFFFAOYSA-N	Organic compounds	Organic oxygen compounds	Organooxygen compounds	Carbohydrates and carbohydrate conjugates	Oligosaccharides
pHILIC_220.0638_6	DRHXTSWSUAJOJZ-GWVFRZDISA-N	Organic compounds	Organic oxygen compounds	Organooxygen compounds	Carbohydrates and carbohydrate conjugates	Monosaccharides
nHILIC_193.0717_8	DSCFFEYYQKSRSV-GESKJZQWSA-N	Organic compounds	Organic oxygen compounds	Organooxygen compounds	Alcohols and polyols	Secondary alcohols	Cyclohexanols
nHILIC_415.1247_7.3	DSDFXGQRZAFFQA-UHFFFAOYSA-N	Organic compounds	Organic oxygen compounds	Organooxygen compounds	Carbohydrates and carbohydrate conjugates	Glycosyl compounds	Phenolic glycosides
nRPLC_209.03_3.6	DSLZVSRJTYRBFB-UHFFFAOYSA-N	Organic compounds	Organic oxygen compounds	Organooxygen compounds	Carbohydrates and carbohydrate conjugates	Sugar acids and derivatives	Glucuronic acid derivatives
pRPLC_427.1591_12.6	DSNULGSRJZPYOC-UHFFFAOYSA-N	Organic compounds	Organic oxygen compounds	Organooxygen compounds	Carbohydrates and carbohydrate conjugates	Glycosyl compounds	Phenolic glycosides
pRPLC_352.1234_5.6	DUOKWMWKFGDUDQ-GRRZBWEESA-N	Organic compounds	Organic oxygen compounds	Organooxygen compounds	Carbohydrates and carbohydrate conjugates	Sugar acids and derivatives	Sugar amino acids and derivatives	Pyranoid amino acids and derivatives	Neuraminic acids and derivatives	N-acylneuraminic acids and derivatives	N-acylneuraminic acids
nRPLC_445.1348_8.6	DUZCTLMSDUOYAW-UHFFFAOYSA-N	Organic compounds	Organic oxygen compounds	Organooxygen compounds	Carbohydrates and carbohydrate conjugates	Glycosyl compounds	O-glycosyl compounds
pHILIC_335.0946_8	DWEQWXSKOHHBNT-SAPNQHFASA-N	Organic compounds	Organic oxygen compounds	Organooxygen compounds	Carbonyl compounds	Ketones	Cyclic ketones	Quinomethanes	O-quinomethanes
nRPLC_515.1309_6.8	DYTJJIPHSVVNGF-IPUVJUKZSA-M	Organic compounds	Organic oxygen compounds	Organooxygen compounds	Carbohydrates and carbohydrate conjugates	Aminosaccharides	N-acyl-alpha-hexosamines
nRPLC_177.0425_6.7	DZHBTQHPZSGDOR-UHFFFAOYSA-N	Organic compounds	Organic oxygen compounds	Organooxygen compounds	Ethers	Diarylethers
nRPLC_413.145_7.8	DZMYOBBWRZTUTA-UHFFFAOYSA-N	Organic compounds	Organic oxygen compounds	Organooxygen compounds	Carbohydrates and carbohydrate conjugates	Glycosyl compounds	Phenolic glycosides
pHILIC_88.0757_2.8	DZQLQEYLEYWJIB-UHFFFAOYSA-N	Organic compounds	Organic oxygen compounds	Organooxygen compounds	Carbonyl compounds	Aldehydes	Alpha-hydrogen aldehydes
nHILIC_181.0718_4.4	FBPFZTCFMRRESA-GUCUJZIJSA-N	Organic compounds	Organic oxygen compounds	Organooxygen compounds	Carbohydrates and carbohydrate conjugates	Sugar alcohols
pRPLC_227.1751_2.9	FCDJKFJACUMSOZ-AXFHLTTASA-N	Organic compounds	Organic oxygen compounds	Organooxygen compounds	Alcohols and polyols	Secondary alcohols	Cyclopentanols
pRPLC_326.109_5.4	FDJKUWYYUZCUJX-UHFFFAOYSA-N	Organic compounds	Organic oxygen compounds	Organooxygen compounds	Carbohydrates and carbohydrate conjugates	Sugar acids and derivatives	Sugar amino acids and derivatives	Pyranoid amino acids and derivatives	Neuraminic acids and derivatives	N-acylneuraminic acids and derivatives	N-acylneuraminic acids
nRPLC_417.0343_4	FHVDTGUDJYJELY-UHFFFAOYSA-N	Organic compounds	Organic oxygen compounds	Organooxygen compounds	Carbohydrates and carbohydrate conjugates	Sugar acids and derivatives	Glucuronic acid derivatives
pRPLC_269.0876_4.2	FQHUAUMYHAJTDH-IMSDGWMTSA-N	Organic compounds	Organic oxygen compounds	Organooxygen compounds	Carbohydrates and carbohydrate conjugates	Sugar acids and derivatives
nRPLC_457.1713_7.4	FSCNUJMKSQHQSY-UHFFFAOYSA-N	Organic compounds	Organic oxygen compounds	Organooxygen compounds	Carbohydrates and carbohydrate conjugates	Glycosyl compounds	Phenolic glycosides
nHILIC_381.1015_2.8	FSRLCMRWYUJTNT-UONOGXRCSA-N	Organic compounds	Organic oxygen compounds	Organooxygen compounds	Carbonyl compounds	Ketones	Aryl ketones	Phenylketones	Alkyl-phenylketones
pHILIC_283.1036_2.8	FVPQAMUWCNJRQW-UHFFFAOYSA-N	Organic compounds	Organic oxygen compounds	Organooxygen compounds	Carbohydrates and carbohydrate conjugates	Glycosyl compounds	O-glycosyl compounds
nHILIC_401.109_7.1	FZTBEBWSWJPSHQ-AHLSELSJSA-N	Organic compounds	Organic oxygen compounds	Organooxygen compounds	Carbohydrates and carbohydrate conjugates	Sugar acids and derivatives	Glucuronic acid derivatives	Glucuronides	O-glucuronides
pRPLC_177.112_9.6	GKKDCARASOJPNG-UHFFFAOYSA-N	Organic compounds	Organic oxygen compounds	Organooxygen compounds	Ethers	Acetals
pRPLC_337.2117_11.5	GOEMGAFJFRBGGG-UHFFFAOYSA-N	Organic compounds	Organic oxygen compounds	Organooxygen compounds	Carbonyl compounds	Ketones	Aryl ketones	Phenylketones	Alkyl-phenylketones
pRPLC_373.1487_7.4	GPJDWVYEUMEYKE-UHFFFAOYSA-N	Organic compounds	Organic oxygen compounds	Organooxygen compounds	Carbohydrates and carbohydrate conjugates	Glycosyl compounds	Phenolic glycosides
pRPLC_504.193_4.6	GSVMXPZDCHWGCZ-UHFFFAOYSA-N	Organic compounds	Organic oxygen compounds	Organooxygen compounds	Carbohydrates and carbohydrate conjugates	Oligosaccharides
nHILIC_341.1101_2.8	GUBGYTABKSRVRQ-QRZGKKJRSA-N	Organic compounds	Organic oxygen compounds	Organooxygen compounds	Carbohydrates and carbohydrate conjugates	Glycosyl compounds	O-glycosyl compounds
nRPLC_325.0925_8.7	GVRIYIMNJGULCZ-AATRIKPKSA-N	Organic compounds	Organic oxygen compounds	Organooxygen compounds	Carbohydrates and carbohydrate conjugates	Glycosyl compounds	Phenolic glycosides
pRPLC_292.2114_10.3	HABUHWBZDNZBSI-MBJXGIAVSA-N	Organic compounds	Organic oxygen compounds	Organooxygen compounds	Carbohydrates and carbohydrate conjugates	Aminosaccharides	Aminoglycosides
nHILIC_209.0666_8.1	HAIWUXASLYEWLM-QTSLKERKSA-N	Organic compounds	Organic oxygen compounds	Organooxygen compounds	Carbohydrates and carbohydrate conjugates	Glycosyl compounds	C-glycosyl compounds
pRPLC_304.1022_4.2	HASDUOHKNMHNJA-UHFFFAOYSA-N	Organic compounds	Organic oxygen compounds	Organooxygen compounds	Carbohydrates and carbohydrate conjugates	Glycosyl compounds	Cyanogenic glycosides
nHILIC_143.0713_3.1	HCFRWBBJISAZNK-UHFFFAOYSA-N	Organic compounds	Organic oxygen compounds	Organooxygen compounds	Alcohols and polyols	Secondary alcohols	Cyclohexanols
nHILIC_151.0612_6.1	HEBKCHPVOIAQTA-ZXFHETKHSA-N	Organic compounds	Organic oxygen compounds	Organooxygen compounds	Carbohydrates and carbohydrate conjugates	Sugar alcohols
nHILIC_340.1249_6.4	HEPUIGACZYVUCD-YZRQSVRMSA-N	Organic compounds	Organic oxygen compounds	Organooxygen compounds	Carbohydrates and carbohydrate conjugates	Aminosaccharides	Aminoglycosides	Aminocyclitol glycosides
nHILIC_315.0721_7.6	HFFREILXLCWCQH-UHFFFAOYSA-N	Organic compounds	Organic oxygen compounds	Organooxygen compounds	Carbohydrates and carbohydrate conjugates	Glycosyl compounds	Phenolic glycosides
nHILIC_319.1397_4.9	HFJIBPMXGQVSGX-HGIFLAPPSA-N	Organic compounds	Organic oxygen compounds	Organooxygen compounds	Carbohydrates and carbohydrate conjugates	Sugar acids and derivatives	Glucuronic acid derivatives	Glucuronides	O-glucuronides
nHILIC_135.0663_2.5	HGVJFBSSLICXEM-ROLXFIACSA-N	Organic compounds	Organic oxygen compounds	Organooxygen compounds	Carbohydrates and carbohydrate conjugates	Sugar alcohols
nHILIC_259.0128_7.8	HHRMGTRTCHNCRO-XKTQNOIPSA-N	Organic compounds	Organic oxygen compounds	Organooxygen compounds	Carbohydrates and carbohydrate conjugates	Monosaccharides	Hexoses
nRPLC_297.0975_9.2	HIXLLXLCNONZRH-BYNIDDHOSA-N	Organic compounds	Organic oxygen compounds	Organooxygen compounds	Carbohydrates and carbohydrate conjugates	Sugar acids and derivatives	Glucuronic acid derivatives	Glucuronides	O-glucuronides
nRPLC_483.1502_10.4	HONDCAIBTDBEKM-UHFFFAOYSA-N	Organic compounds	Organic oxygen compounds	Organooxygen compounds	Carbohydrates and carbohydrate conjugates	Glycosyl compounds	Phenolic glycosides
pRPLC_163.1155_2.1	HRYCNFLXCKVTER-QMMMGPOBSA-N	Organic compounds	Organic oxygen compounds	Organooxygen compounds	Ethers	Dialkyl ethers
pHILIC_427.1566_7.1	HSRZMOSQMYFZBL-CGKOVJDHSA-N	Organic compounds	Organic oxygen compounds	Organooxygen compounds	Carbohydrates and carbohydrate conjugates	Aminosaccharides	Amino sugars	Acylaminosugars
pHILIC_261.0372_8.9	HXXFSFRBOHSIMQ-UHFFFAOYSA-N	Organic compounds	Organic oxygen compounds	Organooxygen compounds	Carbohydrates and carbohydrate conjugates	Monosaccharides	Monosaccharide phosphates
pRPLC_97.0284_2.3	HYBBIBNJHNGZAN-UHFFFAOYSA-N	Organic compounds	Organic oxygen compounds	Organooxygen compounds	Carbonyl compounds	Aldehydes	Aryl-aldehydes
pRPLC_241.0928_5	HYWDXGGHANXDIV-UHFFFAOYSA-N	Organic compounds	Organic oxygen compounds	Organooxygen compounds	Carbohydrates and carbohydrate conjugates	Glycosyl compounds	C-glycosyl compounds
pRPLC_345.1539_9	IBLFDTIZHJLTIF-UHFFFAOYSA-N	Organic compounds	Organic oxygen compounds	Organooxygen compounds	Carbohydrates and carbohydrate conjugates	Glycosyl compounds	O-glycosyl compounds
pRPLC_131.053_6.9	IBSLHWQWKUNIJE-ZZXKWVIFSA-N	Organic compounds	Organic oxygen compounds	Organooxygen compounds	Carbonyl compounds	Alpha,beta-unsaturated carbonyl compounds	Alpha,beta-unsaturated aldehydes	Enals
nHILIC_363.141_4.1	ICMUIFDBEVJCQA-DBRPSDITNA-N	Organic compounds	Organic oxygen compounds	Organooxygen compounds	Carbohydrates and carbohydrate conjugates	Aminosaccharides	Amino sugars	Acylaminosugars
nRPLC_480.0676_5.3	ILRMEXURGOFHMQ-XNTDXEJSSA-N	Organic compounds	Organic oxygen compounds	Organooxygen compounds	Carbohydrates and carbohydrate conjugates	Monosaccharides	Hexoses	Glucosinolates	Alkylglucosinolates
pRPLC_328.1022_6.9	IPROLSVTVHAQLE-BYNIDDHOSA-N	Organic compounds	Organic oxygen compounds	Organooxygen compounds	Carbohydrates and carbohydrate conjugates	Glycosyl compounds	Phenolic glycosides
nRPLC_266.07_5.4	IQFWYNFDWRYSRA-FIJBBSBCSA-N	Organic compounds	Organic oxygen compounds	Organooxygen compounds	Carbohydrates and carbohydrate conjugates	Monosaccharides	Pentoses
pRPLC_191.0314_2	ISZAPZSICMMUCY-UHFFFAOYSA-M	Organic compounds	Organic oxygen compounds	Organooxygen compounds	Carbonyl compounds	Ketones	Aryl ketones	Aryl alkyl ketones
pHILIC_199.0011_4.1	IWFZHMQFZRLGDQ-UHFFFAOYSA-N	Organic compounds	Organic oxygen compounds	Organooxygen compounds	Carbonyl compounds	Ketones	Glycerone and derivatives	Glycerone phosphates	O-acylglycerone-phosphates
nHILIC_221.0666_2.4	IWJBVMJWSPZNJH-UQGZVRACSA-N	Organic compounds	Organic oxygen compounds	Organooxygen compounds	Carbohydrates and carbohydrate conjugates	Sugar acids and derivatives	Glucuronic acid derivatives	Glucuronides	O-glucuronides
pHILIC_338.1443_10.3	IWKGAFMTKIYREN-UHFFFAOYSA-N	Organic compounds	Organic oxygen compounds	Organooxygen compounds	Carbohydrates and carbohydrate conjugates	Glycosyl compounds	O-glycosyl compounds
nRPLC_329.0874_4.8	IWMUXTZLTOTAQO-UHFFFAOYSA-N	Organic compounds	Organic oxygen compounds	Organooxygen compounds	Carbohydrates and carbohydrate conjugates	Glycosyl compounds	Phenolic glycosides
pHILIC_295.2127_6.2	IXFAFGFZFQHRLB-UHFFFAOYSA-N	Organic compounds	Organic oxygen compounds	Organooxygen compounds	Ethers	Dialkyl ethers
pRPLC_385.1711_5.1	IXOASERJLNPXSS-UHFFFAOYSA-N	Organic compounds	Organic oxygen compounds	Organooxygen compounds	Carbohydrates and carbohydrate conjugates	Glycosyl compounds	O-glycosyl compounds
pHILIC_181.0971_1.4	JANBBPTXDKFOQR-UHFFFAOYSA-N	Organic compounds	Organic oxygen compounds	Organooxygen compounds	Carbonyl compounds	Ketones	Aryl ketones	Phenylketones	Alkyl-phenylketones
pHILIC_306.0931_10.8	JJWYIMQKLTVAGZ-SYCVNHKBSA-N	Organic compounds	Organic oxygen compounds	Organooxygen compounds	Carbohydrates and carbohydrate conjugates	Glycosyl compounds	O-glycosyl compounds
nRPLC_356.1169_10.4	JOSHUAQJVMGTGS-UHFFFAOYSA-N	Organic compounds	Organic oxygen compounds	Organooxygen compounds	Carbohydrates and carbohydrate conjugates	Glycosyl compounds	Phenolic glycosides
nHILIC_283.0822_6.2	JPAUCQAJHLSMQW-XPORZQOISA-N	Organic compounds	Organic oxygen compounds	Organooxygen compounds	Carbohydrates and carbohydrate conjugates	Glycosyl compounds	Phenolic glycosides
nRPLC_135.0297_2.1	JPIJQSOTBSSVTP-PWNYCUMCSA-N	Organic compounds	Organic oxygen compounds	Organooxygen compounds	Carbohydrates and carbohydrate conjugates	Sugar acids and derivatives
pRPLC_288.1073_6.1	JRCWYCAEAZEYNW-UHFFFAOYSA-N	Organic compounds	Organic oxygen compounds	Organooxygen compounds	Carbohydrates and carbohydrate conjugates	Glycosyl compounds	Cyanogenic glycosides
nRPLC_313.0562_3.9	JSCWDKKMLIQCMR-CDHFTJPESA-N	Organic compounds	Organic oxygen compounds	Organooxygen compounds	Carbohydrates and carbohydrate conjugates	Glycosyl compounds	Phenolic glycosides
pHILIC_282.1194_1.2	JUBGLICOZRKBCO-KNWYLTHMSA-N	Organic compounds	Organic oxygen compounds	Organooxygen compounds	Carbohydrates and carbohydrate conjugates	Glycosyl compounds	C-glycosyl compounds
nHILIC_173.0455_3.9	JXOHGGNKMLTUBP-HSUXUTPPSA-N	Organic compounds	Organic oxygen compounds	Organooxygen compounds	Alcohols and polyols	Cyclic alcohols and derivatives	Cyclitols and derivatives	Shikimic acids and derivatves
pRPLC_161.0267_4.5	JYMIRUWYSKOKRU-UHFFFAOYSA-N	Organic compounds	Organic oxygen compounds	Organooxygen compounds	Carbonyl compounds	Acyloins
pHILIC_265.1184_5.5	JYWNYMJKURVPFH-UHFFFAOYSA-N	Organic compounds	Organic oxygen compounds	Organooxygen compounds	Carbonyl compounds	Ketones	Aryl ketones	Phenylketones	Alkyl-phenylketones
pRPLC_355.113_6.8	KAPIKUHBALFONG-UHFFFAOYSA-N	Organic compounds	Organic oxygen compounds	Organooxygen compounds	Carbonyl compounds	Ketones	Aryl ketones	Phenylketones	Alkyl-phenylketones
nHILIC_195.0333_5.3	KGSURTOFVLAWDC-RUTHBDMASA-N	Organic compounds	Organic oxygen compounds	Organooxygen compounds	Carbohydrates and carbohydrate conjugates	Monosaccharides
pRPLC_329.159_9.6	KKDBPBRQLCHZDX-UHFFFAOYSA-N	Organic compounds	Organic oxygen compounds	Organooxygen compounds	Carbohydrates and carbohydrate conjugates	Glycosyl compounds	Phenolic glycosides
nRPLC_213.0169_2.1	KKZFLSZAWCYPOC-VPENINKCSA-N	Organic compounds	Organic oxygen compounds	Organooxygen compounds	Carbohydrates and carbohydrate conjugates	Monosaccharides	Pentoses	Pentose phosphates
nHILIC_245.0432_7.4	KLPBNGZTTQNYHR-KVQBGUIXSA-N	Organic compounds	Organic oxygen compounds	Organooxygen compounds	Carbohydrates and carbohydrate conjugates	Monosaccharides	Monosaccharide phosphates
nHILIC_339.1084_5.5	KPYQJVYNSWDFQU-QPJJXVBHSA-N	Organic compounds	Organic oxygen compounds	Organooxygen compounds	Carbohydrates and carbohydrate conjugates	Glycosyl compounds	Phenolic glycosides
pRPLC_376.1596_6.4	KURSRHBVYUACKS-CLTKARDFSA-N	Organic compounds	Organic oxygen compounds	Organooxygen compounds	Carbohydrates and carbohydrate conjugates	Glycosyl compounds	O-glycosyl compounds
pRPLC_302.0858_2.6	KUWPCJHYPSUOFW-SVNGYHJRSA-N	Organic compounds	Organic oxygen compounds	Organooxygen compounds	Carbohydrates and carbohydrate conjugates	Glycosyl compounds	Phenolic glycosides
pRPLC_310.0916_4.9	KUYNOZVWCFXSNE-BYNIDDHOSA-N	Organic compounds	Organic oxygen compounds	Organooxygen compounds	Carbohydrates and carbohydrate conjugates	Sugar acids and derivatives	Glucuronic acid derivatives	Glucuronides	O-glucuronides
nRPLC_358.0776_5.6	LABCALMTQNDOAI-RPRRTJJHSA-N	Organic compounds	Organic oxygen compounds	Organooxygen compounds	Carbohydrates and carbohydrate conjugates	Glycosyl compounds	Cyanogenic glycosides
pRPLC_85.0648_4.3	LABTWGUMFABVFG-ARJAWSKDSA-N	Organic compounds	Organic oxygen compounds	Organooxygen compounds	Carbonyl compounds	Alpha,beta-unsaturated carbonyl compounds	Alpha,beta-unsaturated ketones	Enones
pRPLC_251.0997_2.3	LAKOUYZWWLMCSL-IEMWZLDZSA-N	Organic compounds	Organic oxygen compounds	Organooxygen compounds	Carbohydrates and carbohydrate conjugates	Glycosyl compounds	C-glycosyl compounds
nHILIC_343.0669_7.3	LDPLFHGGZNSKDS-UHFFFAOYSA-N	Organic compounds	Organic oxygen compounds	Organooxygen compounds	Alcohols and polyols	Cyclic alcohols and derivatives	Cyclitols and derivatives	Quinic acids and derivatives
pRPLC_565.199_7.6	LGQKSQQRKHFMLI-BIDIDBDVSA-N	Organic compounds	Organic oxygen compounds	Organooxygen compounds	Carbohydrates and carbohydrate conjugates	Glycosyl compounds	O-glycosyl compounds
nRPLC_286.0693_8.2	LJBUJRWZZYUNKX-RLMOJYMMSA-N	Organic compounds	Organic oxygen compounds	Organooxygen compounds	Carbohydrates and carbohydrate conjugates	Monosaccharides	Hexoses
nRPLC_365.1237_11	LNWJAAMNXBMBCE-UXBLZVDNSA-N	Organic compounds	Organic oxygen compounds	Organooxygen compounds	Carbohydrates and carbohydrate conjugates	Glycosyl compounds	Phenolic glycosides
nRPLC_313.0926_5.2	LPRNQMUKVDHCFX-UHFFFAOYSA-N	Organic compounds	Organic oxygen compounds	Organooxygen compounds	Carbohydrates and carbohydrate conjugates	Glycosyl compounds	Phenolic glycosides
nHILIC_417.1768_7.2	LRRKTNFBBSNZEN-UHFFFAOYSA-N	Organic compounds	Organic oxygen compounds	Organooxygen compounds	Carbohydrates and carbohydrate conjugates	Glycosyl compounds	O-glycosyl compounds
pRPLC_253.1795_9.4	LSSIJCQOMTUIIN-UHFFFAOYSA-N	Organic compounds	Organic oxygen compounds	Organooxygen compounds	Carbonyl compounds	Acyloins
nRPLC_125.097_9.8	LVBXEMGDVWVTGY-VOTSOKGWSA-N	Organic compounds	Organic oxygen compounds	Organooxygen compounds	Carbonyl compounds	Aldehydes	Medium-chain aldehydes
pHILIC_257.1131_2.8	MAKBMGXNXXXBFE-TURQNECASA-N	Organic compounds	Organic oxygen compounds	Organooxygen compounds	Carbohydrates and carbohydrate conjugates	Glycosyl compounds	Glycosylamines
pRPLC_364.1962_10.2	MIBAUVZDWWWONW-HFVZKWEFSA-N	Organic compounds	Organic oxygen compounds	Organooxygen compounds	Carbohydrates and carbohydrate conjugates	Glycosyl compounds	Glycosylamines
pRPLC_285.1329_8.6	MLRIJUWUQTVDQE-UHFFFAOYSA-N	Organic compounds	Organic oxygen compounds	Organooxygen compounds	Carbohydrates and carbohydrate conjugates	Glycosyl compounds	O-glycosyl compounds
nHILIC_163.0613_4.5	MPCAJMNYNOGXPB-SLPGGIOYSA-N	Organic compounds	Organic oxygen compounds	Organooxygen compounds	Carbohydrates and carbohydrate conjugates	Monosaccharides
pHILIC_252.1089_2	MSFSPUZXLOGKHJ-LEISLEKSSA-N	Organic compounds	Organic oxygen compounds	Organooxygen compounds	Carbohydrates and carbohydrate conjugates	Sugar acids and derivatives
pHILIC_180.0866_8.3	MSWZFWKMSRAUBD-HOWGCPQDSA-N	Organic compounds	Organic oxygen compounds	Organooxygen compounds	Carbohydrates and carbohydrate conjugates	Monosaccharides	Hexoses
pHILIC_86.0601_1.6	MWFMGBPGAXYFAR-UHFFFAOYSA-N	Organic compounds	Organic oxygen compounds	Organooxygen compounds	Alcohols and polyols	Tertiary alcohols
pRPLC_368.097_5.2	MYFHOUJDPFBJLH-XGJKELJWSA-N	Organic compounds	Organic oxygen compounds	Organooxygen compounds	Carbohydrates and carbohydrate conjugates	Glycosyl compounds	Phenolic glycosides
pHILIC_340.1024_7.1	NECCHCPFFUXUOB-DKBOKBLXSA-N	Organic compounds	Organic oxygen compounds	Organooxygen compounds	Carbohydrates and carbohydrate conjugates	Glycosyl compounds	Phenolic glycosides
pRPLC_297.1692_9	NESRXFGQJARQNM-UHFFFAOYSA-N	Organic compounds	Organic oxygen compounds	Organooxygen compounds	Alcohols and polyols	Tertiary alcohols
pRPLC_269.1381_10.7	NKEIHMMKFOXWAO-UHFFFAOYSA-N	Organic compounds	Organic oxygen compounds	Organooxygen compounds	Ethers	Acetals	Ketals
nRPLC_297.0611_6.8	NLOPFVNXNMEEDI-UNLLLRGISA-N	Organic compounds	Organic oxygen compounds	Organooxygen compounds	Carbohydrates and carbohydrate conjugates	Sugar acids and derivatives	Glucuronic acid derivatives	Glucuronides	O-glucuronides
nRPLC_466.2522_11.9	NLVFBUXFDBBNBW-PBSUHMDJSA-N	Organic compounds	Organic oxygen compounds	Organooxygen compounds	Carbohydrates and carbohydrate conjugates	Aminosaccharides	Aminoglycosides	Aminocyclitol glycosides	2-deoxystreptamine aminoglycosides
pHILIC_394.1717_5.5	NUKMOAMTVXXKKG-UHFFFAOYSA-N	Organic compounds	Organic oxygen compounds	Organooxygen compounds	Carbohydrates and carbohydrate conjugates	Glycosyl compounds	Cyanogenic glycosides
pRPLC_400.1417_9.1	NZQNGCULBWTLGQ-UHFFFAOYSA-N	Organic compounds	Organic oxygen compounds	Organooxygen compounds	Carbohydrates and carbohydrate conjugates	Glycosyl compounds	Phenolic glycosides
pRPLC_327.1433_11.2	NZZJDBVBBHYGQX-NSCUHMNNSA-N	Organic compounds	Organic oxygen compounds	Organooxygen compounds	Carbohydrates and carbohydrate conjugates	Glycosyl compounds	Phenolic glycosides
nHILIC_87.0088_4.8	OAKURXIZZOAYBC-UHFFFAOYSA-N	Organic compounds	Organic oxygen compounds	Organooxygen compounds	Carbonyl compounds	1,3-dicarbonyl compounds
pRPLC_280.1176_8.6	OBJREHLZEIEGDU-UHFFFAOYSA-N	Organic compounds	Organic oxygen compounds	Organooxygen compounds	Carbohydrates and carbohydrate conjugates	Glycosyl compounds	Phenolic glycosides
nRPLC_341.0871_6.3	OHEYCHKLBCPRLZ-DUXPYHPUSA-N	Organic compounds	Organic oxygen compounds	Organooxygen compounds	Carbohydrates and carbohydrate conjugates	Glycosyl compounds	Phenolic glycosides
nHILIC_429.1767_5.2	OKUGUNDXBGUFPA-UHFFFAOYSA-N	Organic compounds	Organic oxygen compounds	Organooxygen compounds	Carbohydrates and carbohydrate conjugates	Glycosyl compounds	O-glycosyl compounds
pRPLC_267.0971_5.3	OLDFCABASJKCEZ-IGPDFVGCSA-N	Organic compounds	Organic oxygen compounds	Organooxygen compounds	Carbohydrates and carbohydrate conjugates	Glycosyl compounds	C-glycosyl compounds
nHILIC_120.9965_3.2	OLQOVQTWRIJPRE-UHFFFAOYSA-N	Organic compounds	Organic oxygen compounds	Organooxygen compounds	Carbohydrates and carbohydrate conjugates	Monosaccharides
pRPLC_181.0527_2.5	OLVVOVIFTBSBBH-KVTDHHQDSA-N	Organic compounds	Organic oxygen compounds	Organooxygen compounds	Carbohydrates and carbohydrate conjugates	Monosaccharides	Pentoses
pRPLC_456.187_8.1	ONVGARFWQRCLML-UHFFFAOYSA-N	Organic compounds	Organic oxygen compounds	Organooxygen compounds	Carbohydrates and carbohydrate conjugates	Glycosyl compounds	O-glycosyl compounds
nRPLC_203.0559_4.3	OPIUUJWCOWMEJN-UHFFFAOYSA-N	Organic compounds	Organic oxygen compounds	Organooxygen compounds	Carbonyl compounds	Ketones	Cyclic ketones	Cyclohexenones
nRPLC_413.1085_8.3	OQZAGOJJVQJMIE-ZTPQVCSDSA-N	Organic compounds	Organic oxygen compounds	Organooxygen compounds	Carbohydrates and carbohydrate conjugates	Glycosyl compounds	Phenolic glycosides
pHILIC_330.0595_7	OUBCNLGXQFSTLU-UHFFFAOYSA-N	Organic compounds	Organic oxygen compounds	Organooxygen compounds	Carbonyl compounds	Ketones	Aryl ketones	Phenylketones	Alkyl-phenylketones
pRPLC_226.1283_4.1	OUBSZQOZVSSBQR-SHGPDSBTSA-N	Organic compounds	Organic oxygen compounds	Organooxygen compounds	Carbohydrates and carbohydrate conjugates	Monosaccharides	Hexoses
nHILIC_211.0824_6.1	OXQKEKGBFMQTML-UHFFFAOYSA-N	Organic compounds	Organic oxygen compounds	Organooxygen compounds	Carbohydrates and carbohydrate conjugates	Sugar alcohols
pHILIC_98.0601_1.3	PBCLOVRWBLGJQA-UHFFFAOYSA-N	Organic compounds	Organic oxygen compounds	Organooxygen compounds	Alcohols and polyols	Secondary alcohols
nRPLC_321.0823_4.8	PBUKNNGDHZLXKG-UHFFFAOYSA-N	Organic compounds	Organic oxygen compounds	Organooxygen compounds	Carbohydrates and carbohydrate conjugates	Disaccharides
nRPLC_349.1854_11.9	PHDIOUHOXBJRFB-UHFFFAOYSA-N	Organic compounds	Organic oxygen compounds	Organooxygen compounds	Carbohydrates and carbohydrate conjugates	Glycosyl compounds	O-glycosyl compounds
pRPLC_195.0876_7	PHLKBLKTWMSFGF-UHFFFAOYSA-N	Organic compounds	Organic oxygen compounds	Organooxygen compounds	Alcohols and polyols	Secondary alcohols
nHILIC_177.0405_7.9	PHOQVHQSTUBQQK-SQOUGZDYSA-N	Organic compounds	Organic oxygen compounds	Organooxygen compounds	Carbohydrates and carbohydrate conjugates	Monosaccharides	Hexoses	Gluconolactones
pRPLC_492.1703_9.4	PHPOPZGUOBMSPZ-WCPLMUQYSA-N	Organic compounds	Organic oxygen compounds	Organooxygen compounds	Carbohydrates and carbohydrate conjugates	Glycosyl compounds	Phenolic glycosides
pRPLC_453.1749_9.7	PIBJAPSKIWUIOI-ZBVAOOHKSA-N	Organic compounds	Organic oxygen compounds	Organooxygen compounds	Carbohydrates and carbohydrate conjugates	Glycosyl compounds	O-glycosyl compounds
pRPLC_109.0318_2.5	PJUIMOJAAPLTRJ-GSVOUGTGSA-N	Organic compounds	Organic oxygen compounds	Organooxygen compounds	Alcohols and polyols	Polyols	1,2-diols
pRPLC_191.1429_9.3	POIARNZEYGURDG-FNORWQNLSA-N	Organic compounds	Organic oxygen compounds	Organooxygen compounds	Carbonyl compounds	Alpha,beta-unsaturated carbonyl compounds	Alpha,beta-unsaturated ketones	Enones
pRPLC_359.1324_8.7	PSBKCHXAPMSDFN-UHFFFAOYSA-N	Organic compounds	Organic oxygen compounds	Organooxygen compounds	Carbohydrates and carbohydrate conjugates	Glycosyl compounds	Phenolic glycosides
pRPLC_358.1128_6.5	PXMFPPFHRQZIHO-UHFFFAOYSA-N	Organic compounds	Organic oxygen compounds	Organooxygen compounds	Carbohydrates and carbohydrate conjugates	Glycosyl compounds	Phenolic glycosides
nHILIC_149.0455_6.7	PYMYPHUHKUWMLA-VPENINKCSA-N	Organic compounds	Organic oxygen compounds	Organooxygen compounds	Carbohydrates and carbohydrate conjugates	Monosaccharides	Pentoses
nRPLC_310.0752_8.7	QAZIHHJTZPNRCM-UHFFFAOYSA-N	Organic compounds	Organic oxygen compounds	Organooxygen compounds	Carbohydrates and carbohydrate conjugates	Glycosyl compounds	Phenolic glycosides
nRPLC_431.1194_8	QDXPYWCJJZAQEN-UHFFFAOYSA-N	Organic compounds	Organic oxygen compounds	Organooxygen compounds	Carbohydrates and carbohydrate conjugates	Glycosyl compounds	O-glycosyl compounds
pRPLC_395.2056_11.6	QFXWNTWJLHHEKX-UHFFFAOYSA-N	Organic compounds	Organic oxygen compounds	Organooxygen compounds	Carbohydrates and carbohydrate conjugates	Glycosyl compounds	O-glycosyl compounds
pRPLC_205.1222_10.4	QJAPFSSVKIZTMR-UHFFFAOYSA-N	Organic compounds	Organic oxygen compounds	Organooxygen compounds	Carbonyl compounds	Ketones	Aryl ketones	Phenylketones	Alkyl-phenylketones
pRPLC_263.0732_2.1	QMGYPNKICQJHLN-UHFFFAOYSA-M	Organic compounds	Organic oxygen compounds	Organooxygen compounds	Carbohydrates and carbohydrate conjugates	Monosaccharides	Hexoses
nRPLC_333.1187_6.8	QOVMZMFNTIUFLU-UHFFFAOYSA-N	Organic compounds	Organic oxygen compounds	Organooxygen compounds	Ethers	Alkyl aryl ethers
pHILIC_248.0956_7.7	QWOPEBCGKASVQP-QXOHVQIXSA-N	Organic compounds	Organic oxygen compounds	Organooxygen compounds	Carbohydrates and carbohydrate conjugates	Monosaccharides
nHILIC_165.0405_7.9	QXKAIJAYHKCRRA-JJYYJPOSSA-N	Organic compounds	Organic oxygen compounds	Organooxygen compounds	Carbohydrates and carbohydrate conjugates	Sugar acids and derivatives
nHILIC_105.0193_8	RBNPOMFGQQGHHO-UHFFFAOYSA-N	Organic compounds	Organic oxygen compounds	Organooxygen compounds	Carbohydrates and carbohydrate conjugates	Sugar acids and derivatives
pRPLC_415.1463_6.4	RBNRMSRJWILJMU-UHFFFAOYSA-N	Organic compounds	Organic oxygen compounds	Organooxygen compounds	Carbohydrates and carbohydrate conjugates	Glycosyl compounds	O-glycosyl compounds
pRPLC_322.1491_8.7	RBZIIHWPZWOIDU-IJZUXERNSA-N	Organic compounds	Organic oxygen compounds	Organooxygen compounds	Carbohydrates and carbohydrate conjugates	Aminosaccharides
pHILIC_235.1189_1.8	RHAXSHUQNIEUEY-UHFFFAOYSA-N	Organic compounds	Organic oxygen compounds	Organooxygen compounds	Ethers	Alkyl aryl ethers
nRPLC_673.2315_2.3	RPSBVJXBTXEJJG-LURNZOHQSA-N	Organic compounds	Organic oxygen compounds	Organooxygen compounds	Carbohydrates and carbohydrate conjugates	Sugar acids and derivatives	Sugar amino acids and derivatives	Pyranoid amino acids and derivatives	Neuraminic acids and derivatives
nRPLC_355.0666_4.9	RQRINYISXYAZKL-UHFFFAOYSA-N	Organic compounds	Organic oxygen compounds	Organooxygen compounds	Carbohydrates and carbohydrate conjugates	Monosaccharides	Monosaccharide phosphates
nRPLC_345.1189_7.2	RWIINOLFQCPJMH-UHFFFAOYSA-N	Organic compounds	Organic oxygen compounds	Organooxygen compounds	Carbohydrates and carbohydrate conjugates	Glycosyl compounds	Phenolic glycosides
nHILIC_503.1621_9.8	RXVWSYJTUUKTEA-CGQAXDJHSA-N	Organic compounds	Organic oxygen compounds	Organooxygen compounds	Carbohydrates and carbohydrate conjugates	Oligosaccharides
pRPLC_383.1919_4.7	RYNMENUEBZLOQZ-UHFFFAOYSA-N	Organic compounds	Organic oxygen compounds	Organooxygen compounds	Carbohydrates and carbohydrate conjugates	Glycosyl compounds	O-glycosyl compounds
pRPLC_311.1475_9.1	SCUFESRLGCQXRX-DCDXPUDHSA-N	Organic compounds	Organic oxygen compounds	Organooxygen compounds	Alcohols and polyols	Cyclic alcohols and derivatives	Cyclitols and derivatives	Quinic acids and derivatives
pRPLC_343.1383_7.8	SFLMUHDGSQZDOW-IHWYPQMZSA-N	Organic compounds	Organic oxygen compounds	Organooxygen compounds	Carbohydrates and carbohydrate conjugates	Glycosyl compounds	Phenolic glycosides
pRPLC_179.1177_8	SGDIDUFQYHRMPR-UHFFFAOYSA-N	Organic compounds	Organic oxygen compounds	Organooxygen compounds	Carbonyl compounds	Ketones	Aryl ketones	Aryl alkyl ketones
nRPLC_315.1082_9.5	SIMPNXWTAVEOTO-UHFFFAOYSA-N	Organic compounds	Organic oxygen compounds	Organooxygen compounds	Carbohydrates and carbohydrate conjugates	Glycosyl compounds	Phenolic glycosides
nRPLC_228.0278_10.1	SKCBPEVYGOQGJN-TXICZTDVSA-N	Organic compounds	Organic oxygen compounds	Organooxygen compounds	Carbohydrates and carbohydrate conjugates	Monosaccharides	Pentoses	Pentose phosphates
nHILIC_165.0768_4.2	SKCKOFZKJLZSFA-UHFFFAOYSA-N	Organic compounds	Organic oxygen compounds	Organooxygen compounds	Carbohydrates and carbohydrate conjugates	Monosaccharides	Hexoses
pRPLC_389.2163_9.4	SMBCGBWABYMHIN-AATRIKPKSA-N	Organic compounds	Organic oxygen compounds	Organooxygen compounds	Carbohydrates and carbohydrate conjugates	Glycosyl compounds	O-glycosyl compounds
pRPLC_261.0978_4.3	SPFOGLIFWSAONR-UHFFFAOYSA-N	Organic compounds	Organic oxygen compounds	Organooxygen compounds	Carbohydrates and carbohydrate conjugates	Glycosyl compounds	O-glycosyl compounds
pHILIC_310.1131_8.5	SQVRNKJHWKZAKO-YRMXFSIDSA-N	Organic compounds	Organic oxygen compounds	Organooxygen compounds	Carbohydrates and carbohydrate conjugates	Sugar acids and derivatives	Sugar amino acids and derivatives	Pyranoid amino acids and derivatives	Neuraminic acids and derivatives
nRPLC_489.1974_9.4	STVIMSVCYHRGIY-UHFFFAOYSA-N	Organic compounds	Organic oxygen compounds	Organooxygen compounds	Carbohydrates and carbohydrate conjugates	Glycosyl compounds	Phenolic glycosides
nRPLC_327.1081_8.4	SWESETWDPGZBCR-UHFFFAOYSA-N	Organic compounds	Organic oxygen compounds	Organooxygen compounds	Carbohydrates and carbohydrate conjugates	Glycosyl compounds	Phenolic glycosides
pHILIC_366.139_8.3	SXLFMZWGFIBWMJ-QTGWYDPFSA-N	Organic compounds	Organic oxygen compounds	Organooxygen compounds	Carbohydrates and carbohydrate conjugates	Glycosyl compounds	O-glycosyl compounds
pRPLC_361.1489_7.8	SXOCFAICCRYBCD-UHFFFAOYSA-N	Organic compounds	Organic oxygen compounds	Organooxygen compounds	Carbohydrates and carbohydrate conjugates	Glycosyl compounds	O-glycosyl compounds
pHILIC_102.0914_7.9	SZBGXBOFCGNPEU-UHFFFAOYSA-N	Organic compounds	Organic oxygen compounds	Organooxygen compounds	Carbonyl compounds	Aldehydes	Alpha-hydrogen aldehydes
pRPLC_249.1694_9.9	TXGXIVBQPNUSRY-DDHJBXDOSA-N	Organic compounds	Organic oxygen compounds	Organooxygen compounds	Carbohydrates and carbohydrate conjugates	Monosaccharides	Hexoses
nRPLC_257.1028_7.2	TXTNKDRGVWKECN-UHFFFAOYSA-N	Organic compounds	Organic oxygen compounds	Organooxygen compounds	Ethers	Acetals	Ketals
pHILIC_277.093_5.5	TYWXNGXVSZRXNA-NVZSGMJQSA-N	Organic compounds	Organic oxygen compounds	Organooxygen compounds	Carbohydrates and carbohydrate conjugates	Glycosyl compounds	O-glycosyl compounds
nRPLC_437.145_9.5	UCHJBTMJIHWPDI-UHFFFAOYSA-N	Organic compounds	Organic oxygen compounds	Organooxygen compounds	Carbohydrates and carbohydrate conjugates	Glycosyl compounds	Phenolic glycosides
pRPLC_459.0848_2.5	UFEODZBUAFNAEU-UHFFFAOYSA-N	Organic compounds	Organic oxygen compounds	Organooxygen compounds	Ethers	Diarylethers
pHILIC_512.197_11.3	UGHZPGYGEJKBOY-LMHWPNOYSA-N	Organic compounds	Organic oxygen compounds	Organooxygen compounds	Carbohydrates and carbohydrate conjugates	Glycosyl compounds	O-glycosyl compounds
pHILIC_238.0921_9.9	UKKRCTOBKMVJGX-STUHELBRSA-N	Organic compounds	Organic oxygen compounds	Organooxygen compounds	Carbohydrates and carbohydrate conjugates	Glycosyl compounds	C-glycosyl compounds
nRPLC_475.197_10.5	UKPVUEBWITXZRF-CDIKDJIESA-N	Organic compounds	Organic oxygen compounds	Organooxygen compounds	Carbohydrates and carbohydrate conjugates	Glycosyl compounds	C-glycosyl compounds
nHILIC_121.0506_4.4	UNXHWFMMPAWVPI-UHFFFAOYSA-N	Organic compounds	Organic oxygen compounds	Organooxygen compounds	Carbohydrates and carbohydrate conjugates	Sugar alcohols
pRPLC_209.1534_11	UPRXEFYRIACHQZ-AATRIKPKSA-N	Organic compounds	Organic oxygen compounds	Organooxygen compounds	Carbonyl compounds	Alpha,beta-unsaturated carbonyl compounds	Alpha,beta-unsaturated ketones	Enones
nRPLC_263.0897_9.6	UQKBNLXZEGBQAF-RLMOJYMMSA-N	Organic compounds	Organic oxygen compounds	Organooxygen compounds	Carbohydrates and carbohydrate conjugates	Monosaccharides	Hexoses
nRPLC_441.1593_7.4	UQYIWBRIELHTMI-UHFFFAOYSA-N	Organic compounds	Organic oxygen compounds	Organooxygen compounds	Carbohydrates and carbohydrate conjugates	Oligosaccharides
pHILIC_271.1037_10.2	USEZWDIVUDJKCA-UHFFFAOYSA-N	Organic compounds	Organic oxygen compounds	Organooxygen compounds	Carbohydrates and carbohydrate conjugates	Glycosyl compounds	C-glycosyl compounds
pRPLC_371.134_7.2	USFDIQKRDRIDPN-ARJAWSKDSA-N	Organic compounds	Organic oxygen compounds	Organooxygen compounds	Carbohydrates and carbohydrate conjugates	Glycosyl compounds	Phenolic glycosides
nRPLC_89.0066_4.6	USVCRBGYQRVTNK-UHFFFAOYSA-N	Organic compounds	Organic oxygen compounds	Organooxygen compounds	Carbonyl compounds	Ketones
pRPLC_411.2006_10.4	UTBLUTBCAVVCIO-UHFFFAOYSA-N	Organic compounds	Organic oxygen compounds	Organooxygen compounds	Carbohydrates and carbohydrate conjugates	Glycosyl compounds	O-glycosyl compounds
pRPLC_195.1226_5.7	UWHCKJMYHZGTIT-UHFFFAOYSA-N	Organic compounds	Organic oxygen compounds	Organooxygen compounds	Ethers	Dialkyl ethers	Polyethylene glycols
pRPLC_129.0909_7.3	VAIFYHGFLAPCON-UHFFFAOYSA-N	Organic compounds	Organic oxygen compounds	Organooxygen compounds	Carbonyl compounds	Ketones
pRPLC_225.0867_3.1	VCKPUUFAIGNJHC-UHFFFAOYSA-N	Organic compounds	Organic oxygen compounds	Organooxygen compounds	Carbonyl compounds	Ketones	Aryl ketones	Phenylketones	Alkyl-phenylketones
pRPLC_388.1233_8.3	VKCKUXJIUMKEJF-UHFFFAOYSA-N	Organic compounds	Organic oxygen compounds	Organooxygen compounds	Carbohydrates and carbohydrate conjugates	Glycosyl compounds	O-glycosyl compounds
pRPLC_309.0819_7	VMBZDIQDNQIPAL-UHFFFAOYSA-N	Organic compounds	Organic oxygen compounds	Organooxygen compounds	Carbohydrates and carbohydrate conjugates	Glycosyl compounds	O-glycosyl compounds
pRPLC_384.1647_11	VMTHKXYSTHHGCH-UHFFFAOYSA-N	Organic compounds	Organic oxygen compounds	Organooxygen compounds	Carbohydrates and carbohydrate conjugates	Glycosyl compounds	Phenolic glycosides
nRPLC_359.098_3.3	VMWCOZPKGQMCRO-UICVJNQZSA-N	Organic compounds	Organic oxygen compounds	Organooxygen compounds	Carbohydrates and carbohydrate conjugates	Glycosyl compounds	Phenolic glycosides
nRPLC_277.0924_7	VOJAALAAOYUSCT-ZCLKDUABSA-N	Organic compounds	Organic oxygen compounds	Organooxygen compounds	Carbohydrates and carbohydrate conjugates	Sugar acids and derivatives	Glucuronic acid derivatives	Glucuronides	O-glucuronides
nHILIC_399.095_8.8	VQHXMQYHVVQQFP-CXWHQSFFSA-N	Organic compounds	Organic oxygen compounds	Organooxygen compounds	Carbohydrates and carbohydrate conjugates	Glycosyl compounds	Phenolic glycosides
pRPLC_387.1642_9.1	VSVYJUYJFLYYSI-ZZKPYRMYNA-O	Organic compounds	Organic oxygen compounds	Organooxygen compounds	Carbohydrates and carbohydrate conjugates	Sugar acids and derivatives	Glucuronic acid derivatives	Glucuronides	N-glucuronides
nRPLC_111.0814_8.6	VVGOCOMZRGWHPI-ARJAWSKDSA-N	Organic compounds	Organic oxygen compounds	Organooxygen compounds	Carbonyl compounds	Aldehydes	Medium-chain aldehydes
nRPLC_423.0938_4.6	VYGJDASIWDWDAM-UHFFFAOYSA-N	Organic compounds	Organic oxygen compounds	Organooxygen compounds	Carbohydrates and carbohydrate conjugates	Glycosyl compounds	Phenolic glycosides
pRPLC_369.1288_7.2	WALNNKZUGHYSCT-QBYCBOKUSA-N	Organic compounds	Organic oxygen compounds	Organooxygen compounds	Carbohydrates and carbohydrate conjugates	Sugar acids and derivatives	Glucuronic acid derivatives	Glucuronides	O-glucuronides
nRPLC_371.1009_8.8	WAYOKHSZGNFKSX-JGVJERAOSA-N	Organic compounds	Organic oxygen compounds	Organooxygen compounds	Carbohydrates and carbohydrate conjugates	Glycosyl compounds	Thioglycosides
nHILIC_207.051_2.5	WGLLPAPKWFDHHV-RLZVPWTLSA-N	Organic compounds	Organic oxygen compounds	Organooxygen compounds	Carbohydrates and carbohydrate conjugates	Sugar acids and derivatives	Glucuronic acid derivatives
nHILIC_300.0393_5.6	WHCJUIFHMJFEFZ-UIAUGNHASA-N	Organic compounds	Organic oxygen compounds	Organooxygen compounds	Carbohydrates and carbohydrate conjugates	Aminosaccharides	Amino sugars	Acylaminosugars
nHILIC_329.1606_5	WMHJCSAICLADIN-UHFFFAOYSA-N	Organic compounds	Organic oxygen compounds	Organooxygen compounds	Carbohydrates and carbohydrate conjugates	Glycosyl compounds	O-glycosyl compounds
nHILIC_401.1453_5.1	WOGBNISMMIOPAZ-UHFFFAOYSA-N	Organic compounds	Organic oxygen compounds	Organooxygen compounds	Carbohydrates and carbohydrate conjugates	Glycosyl compounds	O-glycosyl compounds
pHILIC_193.0971_1.1	WOOSCPWOYYLIHS-UHFFFAOYSA-N	Organic compounds	Organic oxygen compounds	Organooxygen compounds	Carbonyl compounds	Ketones	Aryl ketones	Aryl alkyl ketones
pRPLC_201.1596_2.9	WPBJCXUUUSDQJO-UHFFFAOYSA-N	Organic compounds	Organic oxygen compounds	Organooxygen compounds	Carbonyl compounds	Aldehydes	Alpha-hydrogen aldehydes
nHILIC_179.0558_7.5	WQZGKKKJIJFFOK-SVZMEOIVSA-N	Organic compounds	Organic oxygen compounds	Organooxygen compounds	Carbohydrates and carbohydrate conjugates	Monosaccharides	Hexoses
pRPLC_384.1871_5	WSELIHNWDGFXRQ-UFZVAZPKSA-N	Organic compounds	Organic oxygen compounds	Organooxygen compounds	Carbohydrates and carbohydrate conjugates	Glycosyl compounds	Glycosylamines
pHILIC_237.1484_2.6	WTKMNNYAWXFDHL-UHFFFAOYSA-N	Organic compounds	Organic oxygen compounds	Organooxygen compounds	Carbonyl compounds	Ketones	Cyclic ketones	Cyclohexenones
pHILIC_202.0664_9.1	WTRWBYGUMQEFFI-UHFFFAOYSA-N	Organic compounds	Organic oxygen compounds	Organooxygen compounds	Carbonyl compounds	Ketones	Aryl ketones	Phenylketones	Aryl-phenylketones
nHILIC_269.0666_6.7	WVHAUDNUGBNUDZ-XSEVDRKVNA-N	Organic compounds	Organic oxygen compounds	Organooxygen compounds	Carbohydrates and carbohydrate conjugates	Glycosyl compounds	Phenolic glycosides
nHILIC_204.9812_1.1	WVMJEBICTINBRO-UHFFFAOYSA-N	Organic compounds	Organic oxygen compounds	Organooxygen compounds	Carbonyl compounds	Aldehydes	Aryl-aldehydes
nHILIC_352.086_1	WVUZLAMBBZISKM-UHFFFAOYSA-N	Organic compounds	Organic oxygen compounds	Organooxygen compounds	Carbohydrates and carbohydrate conjugates	Glycosyl compounds	Phenolic glycosides
nRPLC_287.0769_5	WXTPOHDTGNYFSB-UHFFFAOYSA-N	Organic compounds	Organic oxygen compounds	Organooxygen compounds	Carbohydrates and carbohydrate conjugates	Glycosyl compounds	Phenolic glycosides
pRPLC_156.0654_4	XBTXTLKLSHACSS-PHDIDXHHSA-N	Organic compounds	Organic oxygen compounds	Organooxygen compounds	Alcohols and polyols	Secondary alcohols
pRPLC_181.1221_8.7	XBYJEPZKXGPIKK-UHFFFAOYSA-N	Organic compounds	Organic oxygen compounds	Organooxygen compounds	Ethers	Acetals	Ketals
pRPLC_345.1175_7.9	XERRGONJPVYTDB-UHFFFAOYSA-N	Organic compounds	Organic oxygen compounds	Organooxygen compounds	Carbohydrates and carbohydrate conjugates	Glycosyl compounds	Phenolic glycosides
pRPLC_377.1448_6.8	XIMYPIWCALSSQZ-UHFFFAOYSA-N	Organic compounds	Organic oxygen compounds	Organooxygen compounds	Carbohydrates and carbohydrate conjugates	Glycosyl compounds	O-glycosyl compounds
pHILIC_178.1073_8.3	XJSPDRFMLGJORM-UHFFFAOYSA-N	Organic compounds	Organic oxygen compounds	Organooxygen compounds	Carbohydrates and carbohydrate conjugates	Monosaccharides	Hexoses
pRPLC_223.169_10	XSCYYIVXGBKTOC-UHFFFAOYSA-N	Organic compounds	Organic oxygen compounds	Organooxygen compounds	Alcohols and polyols	Polyols	1,2-diols
nRPLC_353.0875_6.4	XTZWWMZDVUKEDJ-UHFFFAOYSA-N	Organic compounds	Organic oxygen compounds	Organooxygen compounds	Carbohydrates and carbohydrate conjugates	Glycosyl compounds	Phenolic glycosides
pRPLC_382.1351_5.5	XXNWSGSWDRDYLR-NVZZXFSUSA-N	Organic compounds	Organic oxygen compounds	Organooxygen compounds	Carbohydrates and carbohydrate conjugates	Sugar acids and derivatives	Sugar amino acids and derivatives	Pyranoid amino acids and derivatives
pRPLC_336.1648_10.2	YCJYNBLLJHFIIW-UHFFFAOYNA-N	Organic compounds	Organic oxygen compounds	Organooxygen compounds	Alcohols and polyols	Cyclic alcohols and derivatives	Cyclitols and derivatives	Aminocyclitols and derivatives
pRPLC_113.0597_6.3	YDRSQRPHLBEPTP-PHDIDXHHSA-N	Organic compounds	Organic oxygen compounds	Organooxygen compounds	Alcohols and polyols	Polyols	1,2-diols
nHILIC_477.1624_4.4	YFKTUCLAEHYWLL-MSLMYCKWSA-N	Organic compounds	Organic oxygen compounds	Organooxygen compounds	Carbohydrates and carbohydrate conjugates	Glycosyl compounds	O-glycosyl compounds
pRPLC_179.1282_2.3	YFNKIDBQEZZDLK-UHFFFAOYSA-N	Organic compounds	Organic oxygen compounds	Organooxygen compounds	Ethers	Dialkyl ethers
pHILIC_209.092_1.3	YGPSJZOEDVAXAB-QMMMGPOBSA-N	Organic compounds	Organic oxygen compounds	Organooxygen compounds	Carbonyl compounds	Ketones	Aryl ketones	Phenylketones
nRPLC_177.0766_4.9	YLAMTMNJXPWCQN-UHFFFAOYSA-N	Organic compounds	Organic oxygen compounds	Organooxygen compounds	Carbohydrates and carbohydrate conjugates	Monosaccharides	Hexoses
pRPLC_260.0526_2.1	YMJBYRVFGYXULK-UKFBFLRUSA-N	Organic compounds	Organic oxygen compounds	Organooxygen compounds	Carbohydrates and carbohydrate conjugates	Monosaccharides	Monosaccharide phosphates
pRPLC_357.1037_4.7	YOOPHLDCWPOWDX-UHFFFAOYSA-N	Organic compounds	Organic oxygen compounds	Organooxygen compounds	Carbohydrates and carbohydrate conjugates	Sugar acids and derivatives	Glucuronic acid derivatives	Glucuronides
nRPLC_347.1707_6.5	YOOVLDBPAMVHGW-UHFFFAOYSA-N	Organic compounds	Organic oxygen compounds	Organooxygen compounds	Carbohydrates and carbohydrate conjugates	Glycosyl compounds	O-glycosyl compounds
pHILIC_224.1393_14.9	YUKGJYBQODPVBL-ZETCQYMHSA-N	Organic compounds	Organic oxygen compounds	Organooxygen compounds	Carbonyl compounds	Ketones	Aryl ketones	Aryl alkyl ketones
nRPLC_153.0385_5.7	YXHIINNJOGKPLF-UHFFFAOYSA-N	Organic compounds	Organic oxygen compounds	Organooxygen compounds	Carbonyl compounds	Ketones	Aryl ketones	Aryl alkyl ketones
pHILIC_128.1069_1	ZAJDAGLJUKMNJL-UHFFFAOYSA-N	Organic compounds	Organic oxygen compounds	Organooxygen compounds	Carbonyl compounds	Ketones	Beta-amino ketones
pHILIC_309.1656_14.8	ZAWLGBRDVQURAK-UHFFFAOYSA-N	Organic compounds	Organic oxygen compounds	Organooxygen compounds	Carbohydrates and carbohydrate conjugates	Glycosyl compounds	C-glycosyl compounds
nHILIC_180.055_5	ZCXUVYAZINUVJD-AHXZWLDOSA-N	Organic compounds	Organic oxygen compounds	Organooxygen compounds	Carbohydrates and carbohydrate conjugates	Monosaccharides	Hexoses
pRPLC_441.1746_8.5	ZEMSXERQBUSFBA-YNZHIRHJSA-N	Organic compounds	Organic oxygen compounds	Organooxygen compounds	Carbohydrates and carbohydrate conjugates	Glycosyl compounds	O-glycosyl compounds
nRPLC_367.1048_2.1	ZHBZPCLRULAFBL-HYXAFXHYSA-N	Organic compounds	Organic oxygen compounds	Organooxygen compounds	Alcohols and polyols	Cyclic alcohols and derivatives	Cyclitols and derivatives	Quinic acids and derivatives
pRPLC_462.1598_8.2	ZHVLPKFAODFQST-UHFFFAOYSA-N	Organic compounds	Organic oxygen compounds	Organooxygen compounds	Carbohydrates and carbohydrate conjugates	Glycosyl compounds	Phenolic glycosides
pRPLC_281.099_6.4	ZQTAMPRAONLFQI-HYMLEYLXSA-N	Organic compounds	Organic oxygen compounds	Organooxygen compounds	Carbohydrates and carbohydrate conjugates	Glycosyl compounds	C-glycosyl compounds
nHILIC_415.1611_6	ZRGXCWYRIBRSQA-UHFFFAOYSA-N	Organic compounds	Organic oxygen compounds	Organooxygen compounds	Carbohydrates and carbohydrate conjugates	Glycosyl compounds	O-glycosyl compounds
pRPLC_97.0648_8.5	ZSBWUNDRDHVNJL-UHFFFAOYSA-N	Organic compounds	Organic oxygen compounds	Organooxygen compounds	Carbonyl compounds	Ketones	Cyclic ketones
pHILIC_266.0977_9.2	ZSJLQEPLLKMAKR-GKHCUFPYSA-N	Organic compounds	Organic oxygen compounds	Organooxygen compounds	Carbohydrates and carbohydrate conjugates	Monosaccharides	Hexoses
pRPLC_369.1552_4.6	ZTHSABILDCCHJR-UHFFFAOYSA-N	Organic compounds	Organic oxygen compounds	Organooxygen compounds	Carbohydrates and carbohydrate conjugates	Glycosyl compounds	Phenolic glycosides
nRPLC_419.1903_12.3	ACGBFWCBVIXTPZ-OQIWPSSASA-N	Organic compounds	Organoheterocyclic compounds	Pyridines and derivatives	Bipyridines and oligopyridines	Bipyridines and oligopyridines
pRPLC_236.1278_10.2	AEEIFNXEUWFZED-VZUCSPMQSA-N	Organic compounds	Organoheterocyclic compounds	Dihydrofurans	Furanones	Butenolides
pHILIC_184.116_1.2	AHPGPUJQEGRVBS-UHFFFAOYSA-N	Organic compounds	Organoheterocyclic compounds	Azoles	Thiazoles	4,5-disubstituted thiazoles
pHILIC_231.0796_1.2	AINAXQHKYSZESH-HAFWLYHUSA-N	Organic compounds	Organoheterocyclic compounds	Thienoimidazolidines		Thienoimidazolidines
pRPLC_321.1714_7.1	AKFPMLBVLWZSQX-CSKARUKUSA-N	Organic compounds	Organoheterocyclic compounds	Indoles and derivatives	N-alkylindoles	N-alkylindoles
pRPLC_291.013_2.5	ALURPXNWYGHPFR-UHFFFAOYSA-N	Organic compounds	Organoheterocyclic compounds	Bi- and oligothiophenes		Bi- and oligothiophenes
pRPLC_300.0885_9	ANTSCNMPPGJYLG-UHFFFAOYSA-N	Organic compounds	Organoheterocyclic compounds	Benzodiazepines	1,4-benzodiazepines	1,4-benzodiazepines
pRPLC_171.1014_8.6	AORCXYMSPVAQIZ-UHFFFAOYSA-N	Organic compounds	Organoheterocyclic compounds	Heteroaromatic compounds		Heteroaromatic compounds
nRPLC_383.1529_9.8	APYXQTXFRIDSGE-UHFFFAOYSA-N	Organic compounds	Organoheterocyclic compounds	Indoles and derivatives	N-alkylindoles	N-alkylindoles
nRPLC_415.1428_10.6	AQEYCNKFBRLUOT-UHFFFAOYSA-N	Organic compounds	Organoheterocyclic compounds	Indoles and derivatives	N-alkylindoles	N-alkylindoles
pRPLC_136.0392_5.7	ASSKVPFEZFQQNQ-UHFFFAOYSA-N	Organic compounds	Organoheterocyclic compounds	Benzoxazoles	Benzoxazolones	Benzoxazolones
pRPLC_474.1725_5.4	AUFGTPPARQZWDO-YUZLPWPTSA-N	Organic compounds	Organoheterocyclic compounds	Pteridines and derivatives	Pterins and derivatives	Tetrahydropteroic acids and derivatives	Tetrahydrofolic acids and derivatives	Tetrahydrofolic acids
pHILIC_101.1074_1.7	AUKXFNABVHIUAC-YFKPBYRVSA-N	Organic compounds	Organoheterocyclic compounds	Pyrrolidines		Pyrrolidines
pRPLC_382.1788_5.7	AWMNWCNUTIFHRJ-JLPGSUDCSA-N	Organic compounds	Organoheterocyclic compounds	Diazanaphthalenes	Benzodiazines	Quinazolines	Quinazolinamines
pRPLC_205.0859_8.6	AXICIBPYBONRSP-UHFFFAOYSA-N	Organic compounds	Organoheterocyclic compounds	Benzopyrans	1-benzopyrans	2,2-dimethyl-1-benzopyrans
nRPLC_277.1441_11.6	AXODOWFEFKOVSH-UHFFFAOYSA-N	Organic compounds	Organoheterocyclic compounds	Benzopyrans	1-benzopyrans	1-benzopyrans
pRPLC_227.1274_10	AXRIHSJZHOTGAE-UHFFFAOYSA-N	Organic compounds	Organoheterocyclic compounds	Isobenzofurans		Isobenzofurans
pRPLC_141.0181_13.3	AYFXPGXAZMFWNH-ONEGZZNKSA-N	Organic compounds	Organoheterocyclic compounds	Dihydrofurans	Furanones	Butenolides
nRPLC_148.973_3	AYGMEFRECNWRJC-UHFFFAOYSA-N	Organic compounds	Organoheterocyclic compounds	Dithiolanes	Dithiolanecarboxylic acids	1,2-dithiolanecarboxylic acids	1,2-dithiolane-4-carboxylic acids
pRPLC_264.0532_6.7	AYKGPCNWPACUQV-UHFFFAOYSA-N	Organic compounds	Organoheterocyclic compounds	Quinolines and derivatives	Quinolones and derivatives	Hydroquinolones
pHILIC_120.0444_5.3	BCMCBBGGLRIHSE-UHFFFAOYSA-N	Organic compounds	Organoheterocyclic compounds	Benzoxazoles		Benzoxazoles
pHILIC_130.0651_6.1	BCNUXXXHEIUHJB-UHFFFAOYSA-N	Organic compounds	Organoheterocyclic compounds	Indoles and derivatives		Indoles and derivatives
nRPLC_465.1035_6.6	BEIGFKLRGRRJJA-JLHYYAGUSA-O	Organic compounds	Organoheterocyclic compounds	Diazanaphthalenes	Benzodiazines	Phthalazines	Phthalazinones
pRPLC_225.1119_9.6	BFQQKLXDPGTJKC-UHFFFAOYSA-N	Organic compounds	Organoheterocyclic compounds	Pyrans	Pyranones and derivatives	Pyranones and derivatives
pRPLC_183.1014_8.9	BGJZMKPSRLHMME-UHFFFAOYSA-N	Organic compounds	Organoheterocyclic compounds	Furans	Furoic acid and derivatives	Furoic acid esters
nRPLC_328.1559_11.1	BHLYRWXGMIUIHG-UHFFFAOYSA-N	Organic compounds	Organoheterocyclic compounds	Isoquinolines and derivatives	Benzylisoquinolines	Benzylisoquinolines
pRPLC_251.0846_7.1	BHXCFNZULGNWRA-UHFFFAOYSA-N	Organic compounds	Organoheterocyclic compounds	Indoles and derivatives	Indoles	3-alkylindoles
nHILIC_238.0776_4.4	BILJSHVAAVZERY-UHFFFAOYSA-N	Organic compounds	Organoheterocyclic compounds	Azoles	Pyrazoles	Phenylpyrazoles
pHILIC_143.0815_2.1	BJFPEODODUCJLP-WAYWQWQTSA-N	Organic compounds	Organoheterocyclic compounds	Pyrrolidines	N-alkylpyrrolidines	N-alkylpyrrolidines
pRPLC_253.1542_9.7	BJVVMKUXKQHWJK-UHFFFAOYSA-N	Organic compounds	Organoheterocyclic compounds	Diazines	Pyrimidines and pyrimidine derivatives	Pyrimidones	Barbituric acid derivatives
pHILIC_254.0883_7.6	BMQYVXCPAOLZOK-NJGYIYPDSA-N	Organic compounds	Organoheterocyclic compounds	Pteridines and derivatives	Pterins and derivatives	Biopterins and derivatives
nRPLC_187.0376_2.1	BPBPYQWMFCTCNG-UHFFFAOYSA-N	Organic compounds	Organoheterocyclic compounds	Azoles	Imidazoles	Imidazoles
pRPLC_195.0628_6.3	BPEGJWRSRHCHSN-UHFFFAOYSA-N	Organic compounds	Organoheterocyclic compounds	Imidazotetrazines		Imidazotetrazines
nHILIC_239.9972_3.1	BXPGPYRRSKPDOZ-UHFFFAOYSA-N	Organic compounds	Organoheterocyclic compounds	Indoles and derivatives	Indolecarboxylic acids and derivatives	Indolecarboxylic acids and derivatives
pRPLC_211.0823_6.4	BYXCFUMGEBZDDI-UHFFFAOYSA-N	Organic compounds	Organoheterocyclic compounds	Imidazopyrimidines	Purines and purine derivatives	Xanthines
pRPLC_384.1834_12.2	CAASENZOSQYNPX-WMZHIEFXSA-N	Organic compounds	Organoheterocyclic compounds	Benzopyrazoles	Indazoles	Indazoles
nHILIC_291.0544_2.2	CAGKKYGOGIIIDP-UHFFFAOYNA-N	Organic compounds	Organoheterocyclic compounds	Imidazopyrimidines	Purines and purine derivatives	Purines and purine derivatives
pHILIC_95.0604_7.6	CAWHJQAVHZEVTJ-UHFFFAOYSA-N	Organic compounds	Organoheterocyclic compounds	Diazines	Pyrazines	Pyrazines
pRPLC_342.1729_11	CCDIUVLNHCGSMH-UHFFFAOYSA-N	Organic compounds	Organoheterocyclic compounds	Diazines	Pyrimidines and pyrimidine derivatives	Phenylpyrimidines
nRPLC_268.0976_10.8	CCGUUHSJCGMIMD-UHFFFAOYSA-N	Organic compounds	Organoheterocyclic compounds	Isoquinolines and derivatives	Benzylisoquinolines	Benzylisoquinolines
nRPLC_311.1595_12	CDOZDBSBBXSXLB-UHFFFAOYSA-N	Organic compounds	Organoheterocyclic compounds	Benzothiazines	Phenothiazines	Phenothiazines
pRPLC_319.0655_4.8	CHBRHODLKOZEPZ-UHFFFAOYSA-N	Organic compounds	Organoheterocyclic compounds	Thienodiazepines		Thienodiazepines
pRPLC_366.1752_8.6	CHQOEHPMXSHGCL-UHFFFAOYSA-N	Organic compounds	Organoheterocyclic compounds	Thienoimidazolidines		Thienoimidazolidines
nRPLC_154.9984_3	CHTHALBTIRVDBM-UHFFFAOYSA-N	Organic compounds	Organoheterocyclic compounds	Furans	Furoic acid and derivatives	Furoic acids
pRPLC_373.1235_5.4	CIUMOGWIMXNXSQ-GOSISDBHSA-N	Organic compounds	Organoheterocyclic compounds	Benzothiazoles		Benzothiazoles
nHILIC_174.0169_7.3	CIWBSHSKHKDKBQ-JLAZNSOCSA-M	Organic compounds	Organoheterocyclic compounds	Dihydrofurans	Furanones	Butenolides
nHILIC_175.025_5	CIWBSHSKHKDKBQ-JLAZNSOCSA-N	Organic compounds	Organoheterocyclic compounds	Dihydrofurans	Furanones	Butenolides
pRPLC_238.1071_7.9	CJEFWISJWQNPSZ-GFCCVEGCSA-N	Organic compounds	Organoheterocyclic compounds	Tetrahydroisoquinolines		Tetrahydroisoquinolines
pHILIC_150.0774_1.9	CKOMXBHMKXXTNW-UHFFFAOYSA-N	Organic compounds	Organoheterocyclic compounds	Imidazopyrimidines	Purines and purine derivatives	6-aminopurines	6-alkylaminopurines
pRPLC_319.1288_9.3	CKSIVONWCYACAP-UHFFFAOYSA-N	Organic compounds	Organoheterocyclic compounds	Azoles	Pyrazoles	Phenylpyrazoles
pHILIC_215.1026_2.3	CLCPDSJUXHDRGX-UHFFFAOYSA-N	Organic compounds	Organoheterocyclic compounds	Diazines	Pyrimidines and pyrimidine derivatives	Pyrimidones
nRPLC_231.0129_9.2	CLGIBOHWUJNNKL-UHFFFAOYSA-N	Organic compounds	Organoheterocyclic compounds	Benzofurans	Benzofuranones	Benzofuranones
pRPLC_336.1185_4.6	CLKFNGKDJYMUPK-UHFFFAOYSA-N	Organic compounds	Organoheterocyclic compounds	Quinolines and derivatives	Quinolones and derivatives	Hydroquinolones
pRPLC_327.2162_11.1	CLQUNRBWTPVVAG-UHFFFAOYSA-N	Organic compounds	Organoheterocyclic compounds	Naphthofurans		Naphthofurans
pRPLC_112.0757_4.8	CMFWLOPIOWBYCM-UHFFFAOYSA-N	Organic compounds	Organoheterocyclic compounds	Pyrrolines		Pyrrolines
pHILIC_142.0692_7.6	CMPVUVUNJQERIT-UHFFFAOYSA-N	Organic compounds	Organoheterocyclic compounds	Azoles	Thiazoles	Thiazoles
nHILIC_373.1113_3.6	CMWRPDHVGMHLSZ-GFCCVEGCSA-N	Organic compounds	Organoheterocyclic compounds	Pyridines and derivatives	Bipyridines and oligopyridines	Bipyridines and oligopyridines
pRPLC_307.19_11.4	CNGKBUHOCIWLHJ-ADLMAVQZSA-N	Organic compounds	Organoheterocyclic compounds	Benzopyrans	1-benzopyrans	1-benzopyrans
pHILIC_420.1626_10.8	CNKRZILQBKJWDS-WMFXKJRFSA-N	Organic compounds	Organoheterocyclic compounds	Triazolopyrazines		Triazolopyrazines
nRPLC_327.0959_8.4	COXMGTTXHPRZBO-BBVRLYRLSA-N	Organic compounds	Organoheterocyclic compounds	Pteridines and derivatives		Pteridines and derivatives
nRPLC_194.0681_3.8	CQQNNQTXUGLUEV-UHFFFAOYSA-N	Organic compounds	Organoheterocyclic compounds	Pteridines and derivatives	Pterins and derivatives	Pterins and derivatives
pRPLC_186.0582_3.9	CRTCWNPLKVVXIX-UHFFFAOYSA-N	Organic compounds	Organoheterocyclic compounds	Azoles	Thiazoles	4,5-disubstituted thiazoles
nHILIC_181.9919_1.2	CVHZOJJKTDOEJC-UHFFFAOYSA-N	Organic compounds	Organoheterocyclic compounds	Benzothiazoles		Benzothiazoles
nRPLC_353.1086_4.6	CXQRKICWSCAUGW-UHFFFAOYSA-N	Organic compounds	Organoheterocyclic compounds	Diazines	Pyrimidines and pyrimidine derivatives	Phenylpyrimidines
pHILIC_354.1392_10.4	CZLWCJRHDBTCGQ-UHFFFAOYSA-N	Organic compounds	Organoheterocyclic compounds	Oxazinanes	Morpholines	Phenylmorpholines
pHILIC_81.0448_8.2	CZPWVGJYEJSRLH-UHFFFAOYSA-N	Organic compounds	Organoheterocyclic compounds	Diazines	Pyrimidines and pyrimidine derivatives	Pyrimidines and pyrimidine derivatives
pRPLC_195.1126_6.1	DAMBAJDWLIFTNW-UHFFFAOYSA-N	Organic compounds	Organoheterocyclic compounds	Pyrrolopyridines		Pyrrolopyridines
pHILIC_326.0868_7.1	DDLIGBOFAVUZHB-UHFFFAOYSA-N	Organic compounds	Organoheterocyclic compounds	Benzodiazepines	1,4-benzodiazepines	Imidazo[1,5-a][1,4]benzodiazepines
nRPLC_433.1897_8.6	DETVQFQGSVEQBH-UHFFFAOYSA-N	Organic compounds	Organoheterocyclic compounds	Indoles and derivatives	Indolyl carboxylic acids and derivatives	Indolyl carboxylic acids and derivatives
pHILIC_123.0553_7.8	DFPAKSUCGFBDDF-UHFFFAOYSA-N	Organic compounds	Organoheterocyclic compounds	Pyridines and derivatives	Pyridinecarboxylic acids and derivatives	Pyridinecarboxamides	Nicotinamides
pHILIC_188.0706_5	DFWFIQKMSFGDCQ-UHFFFAOYSA-N	Organic compounds	Organoheterocyclic compounds	Triazines	Aminotriazines	1,3,5-triazine-2,4-diamines
pRPLC_264.1057_7.2	DIOZFKOOIBATNZ-UHFFFAOYSA-N	Organic compounds	Organoheterocyclic compounds	Thiochromenes		Thiochromenes
pRPLC_257.1743_10.5	DKQLZKCYTLXNBN-UHFFFAOYSA-N	Organic compounds	Organoheterocyclic compounds	Lactones	Gamma butyrolactones	Gamma butyrolactones
pHILIC_399.1441_12.7	DLIXREHRECIYQJ-UHFFFAOYSA-N	Organic compounds	Organoheterocyclic compounds	Benzopyrans	1-benzopyrans	Dibenzopyrans	Xanthenes	Xanthones	Pyranoxanthones
pRPLC_277.1179_8	DLVNFMROYKHANV-XQHKEYJVSA-N	Organic compounds	Organoheterocyclic compounds	Azoles	Imidazoles	Substituted imidazoles	Phenylimidazoles
pRPLC_115.039_4.9	DLVYTANECMRFGX-UHFFFAOYSA-N	Organic compounds	Organoheterocyclic compounds	Dihydrofurans	Furanones	Furanones
pRPLC_157.076_7.2	DMCPFOBLJMLSNX-UHFFFAOYSA-N	Organic compounds	Organoheterocyclic compounds	Indoles and derivatives	Indoles	3-alkylindoles
pHILIC_252.0899_7	DOAYWDKFDPSTSV-UHFFFAOYSA-N	Organic compounds	Organoheterocyclic compounds	Benzimidazoles		Benzimidazoles
pRPLC_305.1531_6.3	DOTIMEKVTCOGED-UHFFFAOYSA-N	Organic compounds	Organoheterocyclic compounds	Diazinanes	Piperazines	Phenylpiperazines
nHILIC_335.0493_13.3	DPJRMOMPQZCRJU-UHFFFAOYSA-M	Organic compounds	Organoheterocyclic compounds	Diazines	Pyrimidines and pyrimidine derivatives	Thiamines
nRPLC_260.0716_2.3	DPSPPJIUMHPXMA-UHFFFAOYSA-N	Organic compounds	Organoheterocyclic compounds	Quinolines and derivatives	Quinoline carboxylic acids	Quinoline carboxylic acids
pHILIC_234.077_7.3	DPXXJCMMMXZVSW-UHFFFAOYSA-N	Organic compounds	Organoheterocyclic compounds	Quinolines and derivatives	Quinolones and derivatives	Hydroquinolones
pHILIC_130.0499_1.8	DQAKJEWZWDQURW-UHFFFAOYSA-N	Organic compounds	Organoheterocyclic compounds	Pyrrolidines	Pyrrolidones	Oxoprolines
pHILIC_171.1127_1.8	DSCOHTVBTNDPQA-UHFFFAOYSA-N	Organic compounds	Organoheterocyclic compounds	Pyrrolidines	Pyrrolidones	Pyrrolidine-2-ones
pHILIC_192.0654_6	DUUGKQCEGZLZNO-UHFFFAOYSA-N	Organic compounds	Organoheterocyclic compounds	Indoles and derivatives	Indolyl carboxylic acids and derivatives	Indole-3-acetic acid derivatives
nHILIC_208.0648_2.4	DVLFYONBTKHTER-UHFFFAOYSA-N	Organic compounds	Organoheterocyclic compounds	Oxazinanes	Morpholines	Morpholines
nHILIC_225.0551_7.7	DVZCOQQFPCMIPO-UHFFFAOYSA-N	Organic compounds	Organoheterocyclic compounds	Benzopyrans	1-benzopyrans	Dibenzopyrans	Xanthenes	Xanthones
pRPLC_466.1965_11.9	DXWHHYOVLWSVQD-YDSWVFJZSA-N	Organic compounds	Organoheterocyclic compounds	Pyrroles	Substituted pyrroles	Dipyrrins
nHILIC_541.0287_8.6	DYAIAHUQIPBDIP-AXAPSJFSSA-N	Organic compounds	Organoheterocyclic compounds	Lactams	Beta lactams	Cephems	Cephalosporins
nHILIC_226.0663_4.3	DYLXWYPNDHPRPQ-NTSWFWBYSA-N	Organic compounds	Organoheterocyclic compounds	Azoles	Triazoles	Triazoles
nRPLC_391.1606_10.2	DZZWHBIBMUVIIW-DTORHVGOSA-N	Organic compounds	Organoheterocyclic compounds	Quinolines and derivatives	Quinoline carboxylic acids	Quinoline carboxylic acids
nRPLC_451.2602_16	FAEKWTJYAYMJKF-QHCPKHFHSA-N	Organic compounds	Organoheterocyclic compounds	Piperidines	Phenylpiperidines	Phenylpiperidines
pRPLC_206.0446_5.7	FBZONXHGGPHHIY-UHFFFAOYSA-N	Organic compounds	Organoheterocyclic compounds	Quinolines and derivatives	Quinoline carboxylic acids	Quinoline carboxylic acids
pRPLC_249.0755_7.7	FDLXWTAXBWPMFB-UHFFFAOYSA-N	Organic compounds	Organoheterocyclic compounds	Benzopyrans	2-benzopyrans	2-benzopyrans
pHILIC_240.109_6.2	FEMXZDUTFRTWPE-UHFFFAOYSA-N	Organic compounds	Organoheterocyclic compounds	Pteridines and derivatives	Pterins and derivatives	Biopterins and derivatives
nRPLC_305.0542_4.4	FEVQWBMNLWUBTF-UHFFFAOYSA-N	Organic compounds	Organoheterocyclic compounds	Pyridines and derivatives	Pyridoxamines	Pyridoxamine 5'-phosphates
pRPLC_326.144_5.7	FGGSNQOBRJVAKL-UHFFFAOYSA-N	Organic compounds	Organoheterocyclic compounds	Azoles	Thiazoles	2,4,5-trisubstituted thiazoles
pHILIC_196.0634_6.9	FGVRMLQUWLZGLJ-VFUOTHLCSA-N	Organic compounds	Organoheterocyclic compounds	Thianes		Thianes
pRPLC_184.0875_3	FJTNLJLPLJDTRM-UHFFFAOYSA-N	Organic compounds	Organoheterocyclic compounds	Indoles and derivatives	Pyridoindoles	Alpha carbolines
pRPLC_213.1595_9.8	FJWVEDMJFKIJFB-UHFFFAOYSA-N	Organic compounds	Organoheterocyclic compounds	Piperidines	Piperidinecarboxylic acids and derivatives	Piperidinecarboxylic acids
pRPLC_159.0287_13.4	FMOWGHRAYUFXIG-UHFFFAOYSA-N	Organic compounds	Organoheterocyclic compounds	Dihydrofurans	Furanones	Butenolides
pRPLC_243.1588_11.5	FMXVFWDIAZJILA-UHFFFAOYSA-N	Organic compounds	Organoheterocyclic compounds	Lactones	Gamma butyrolactones	Gamma butyrolactones
nRPLC_283.9867_5.1	FNGKEPQCRRMUOC-UHFFFAOYSA-N	Organic compounds	Organoheterocyclic compounds	Quinolines and derivatives	Quinoline carboxylic acids	Quinoline carboxylic acids
nRPLC_267.087_9.2	FOLRUCXBTYDAQK-UHFFFAOYSA-N	Organic compounds	Organoheterocyclic compounds	Pyranodioxins		Pyranodioxins
nHILIC_187.0071_1	FOOKRXHSBKEWSE-UHFFFAOYSA-N	Organic compounds	Organoheterocyclic compounds	Metalloheterocyclic compounds		Metalloheterocyclic compounds
nHILIC_309.0769_4	FPDAJKRMMGCXCC-UHFFFAOYSA-N	Organic compounds	Organoheterocyclic compounds	Benzopyrans	1-benzopyrans	Dibenzopyrans	Xanthenes	Xanthones	Pyranoxanthones
nHILIC_357.0494_8.1	FQCJFJRLZCIFHB-YNEHKIRRSA-N	Organic compounds	Organoheterocyclic compounds	Indoles and derivatives	N-alkylindoles	N-alkylindoles
nRPLC_352.0929_7.2	FQYJTHIYAQQJAB-UHFFFAOYSA-N	Organic compounds	Organoheterocyclic compounds	Azoles	Oxazoles	Phenyl-1,3-oxazoles
pHILIC_367.2375_2.5	FRPRNNRJTCONEC-UHFFFAOYSA-N	Organic compounds	Organoheterocyclic compounds	Piperidines	Fentanyls	Fentanyls
pRPLC_217.097_6.7	FSNCEEGOMTYXKY-UHFFFAOYSA-N	Organic compounds	Organoheterocyclic compounds	Indoles and derivatives	Pyridoindoles	Beta carbolines
pHILIC_185.0921_1.8	FTOAOBMCPZCFFF-UHFFFAOYSA-N	Organic compounds	Organoheterocyclic compounds	Diazines	Pyrimidines and pyrimidine derivatives	Pyrimidones	Barbituric acid derivatives
nHILIC_492.101_8.3	FTVCONULIKITPZ-UHFFFAOYSA-N	Organic compounds	Organoheterocyclic compounds	Thiadiazines	Benzothiadiazines	1,2,4-benzothiadiazine-1,1-dioxides
pRPLC_199.1076_5	FWJKNZONDWOGMI-UHFFFAOYSA-N	Organic compounds	Organoheterocyclic compounds	Diazines	Pyrimidines and pyrimidine derivatives	Pyrimidones	Barbituric acid derivatives
nHILIC_322.9883_5.9	FXFPQPNUMWQRAO-UHFFFAOYSA-N	Organic compounds	Organoheterocyclic compounds	Benzofurans		Benzofurans
nHILIC_397.1326_1.1	FYMHQCNFKNMJAV-HOTGVXAUSA-N	Organic compounds	Organoheterocyclic compounds	Quinolines and derivatives	Quinoline carboxylic acids	Quinoline carboxylic acids
pRPLC_386.1129_3.9	FZDVNXHYGMEEDT-UHFFFAOYSA-N	Organic compounds	Organoheterocyclic compounds	Indoles and derivatives	Indoles	Indoles
pHILIC_166.0723_3.8	FZWGECJQACGGTI-UHFFFAOYSA-N	Organic compounds	Organoheterocyclic compounds	Imidazopyrimidines	Purines and purine derivatives	Purinones	Hypoxanthines
pHILIC_125.0709_2.9	GCQHUBANENYTLB-UHFFFAOYSA-N	Organic compounds	Organoheterocyclic compounds	Azoles	Imidazoles	Substituted imidazoles	N-substituted imidazoles
nRPLC_313.1476_12.9	GDLIGKIOYRNHDA-UHFFFAOYSA-N	Organic compounds	Organoheterocyclic compounds	Benzazepines	Dibenzazepines	Dibenzazepines
pRPLC_262.1104_6.5	GELALLNTKKLQLM-UHFFFAOYSA-N	Organic compounds	Organoheterocyclic compounds	Azoles	Pyrazoles	Phenylpyrazoles
pRPLC_444.1758_8.2	GFBKORZTTCHDGY-UWVJOHFNSA-N	Organic compounds	Organoheterocyclic compounds	Benzothiopyrans	1-benzothiopyrans	Thioxanthenes
pHILIC_136.0617_1.3	GFFGJBXGBJISGV-UHFFFAOYSA-N	Organic compounds	Organoheterocyclic compounds	Imidazopyrimidines	Purines and purine derivatives	6-aminopurines
pHILIC_144.1382_16.9	GFKFBLJVPWRDEL-HTQZYQBOSA-N	Organic compounds	Organoheterocyclic compounds	Piperidines		Piperidines
nHILIC_323.0442_7.2	GGCAVPJXJISBOA-XLPZGREQSA-N	Organic compounds	Organoheterocyclic compounds	Diazines	Pyrimidines and pyrimidine derivatives	Pyrimidones
pRPLC_383.1441_8.4	GIZYIOOBBUHOBS-UHFFFAOYSA-N	Organic compounds	Organoheterocyclic compounds	Diazanaphthalenes	Benzodiazines	Quinazolines	Quinazolinamines
pRPLC_168.029_2.8	GJAWHXHKYYXBSV-UHFFFAOYSA-N	Organic compounds	Organoheterocyclic compounds	Pyridines and derivatives	Pyridinecarboxylic acids and derivatives	Pyridinecarboxylic acids
nRPLC_431.1554_8.2	GJTCKUKIFXWJKG-UHFFFAOYSA-N	Organic compounds	Organoheterocyclic compounds	Quinolines and derivatives	Phenylquinolines	Phenylquinolines
pRPLC_408.1969_4	GJYCQHGTXMVIBG-MUGJNUQGSA-O	Organic compounds	Organoheterocyclic compounds	Pyrrolidines	Phenylpyrrolidines	Phenylpyrrolidines
pHILIC_161.1_7.2	GKGOLPMYJJXRGD-UHFFFAOYSA-N	Organic compounds	Organoheterocyclic compounds	Oxathianes		Oxathianes
pRPLC_333.0746_5.9	GNBHRKFJIUUOQI-UHFFFAOYSA-N	Organic compounds	Organoheterocyclic compounds	Benzopyrans	1-benzopyrans	Dibenzopyrans	Xanthenes
pRPLC_463.1566_8.4	GNQQJZKGGHOMBD-CCNNFCOFSA-N	Organic compounds	Organoheterocyclic compounds	Diazinanes	Piperazines	Piperazine carboxylic acids and derivatives	Piperazine carboxylic acids
pHILIC_126.0913_1.1	GNZWXNKZMHJXNU-UHFFFAOYSA-N	Organic compounds	Organoheterocyclic compounds	Pyridines and derivatives	Hydropyridines	Tetrahydropyridines
pHILIC_151.0865_4.7	GOIWNSRZUNIIRY-UHFFFAOYSA-N	Organic compounds	Organoheterocyclic compounds	Pyridines and derivatives	Pyridinecarboxylic acids and derivatives	Pyridinecarboxamides	Nicotinamides
pRPLC_190.0861_10.4	GOLXRNDWAUTYKT-UHFFFAOYSA-N	Organic compounds	Organoheterocyclic compounds	Indoles and derivatives	Indolyl carboxylic acids and derivatives	Indolyl carboxylic acids and derivatives
pHILIC_267.0772_1.3	GONNJNYLBPEEPH-UHFFFAOYSA-N	Organic compounds	Organoheterocyclic compounds	Benzazepines	Dibenzazepines	Dibenzazepines
pRPLC_248.0584_4.9	GPXLRLUVLMHHIK-UHFFFAOYSA-N	Organic compounds	Organoheterocyclic compounds	Pyridines and derivatives	Halopyridines	2-halopyridines
pRPLC_306.1351_7.1	GQGXEILPTLCMFO-UHFFFAOYSA-N	Organic compounds	Organoheterocyclic compounds	Quinolines and derivatives	Quinolones and derivatives	Pyranoquinolines
pHILIC_299.16_1.5	GTVPOLSIJWJJNY-UHFFFAOYSA-N	Organic compounds	Organoheterocyclic compounds	Imidazopyrimidines	Purines and purine derivatives	6-aminopurines	6-alkylaminopurines
pRPLC_224.1279_8.5	GVEZIHKRYBHEFX-NQQPLRFYSA-N	Organic compounds	Organoheterocyclic compounds	Epoxides	Oxirane carboxylic acids and derivatives	Oxirane carboxylic acids and derivatives
nRPLC_371.1529_9.2	GYQRHHQPEMOLKH-UHFFFAOYSA-N	Organic compounds	Organoheterocyclic compounds	Pyridines and derivatives	Bipyridines and oligopyridines	Bipyridines and oligopyridines
pHILIC_142.0862_2.9	HAPOVYFOVVWLRS-UHFFFAOYSA-N	Organic compounds	Organoheterocyclic compounds	Pyrrolidines	Pyrrolidones	Pyrrolidine-2-ones
pHILIC_162.0549_1.2	HCUARRIEZVDMPT-UHFFFAOYSA-N	Organic compounds	Organoheterocyclic compounds	Indoles and derivatives	Indolecarboxylic acids and derivatives	Indolecarboxylic acids and derivatives
pHILIC_190.0498_4.6	HCZHHEIFKROPDY-UHFFFAOYSA-N	Organic compounds	Organoheterocyclic compounds	Quinolines and derivatives	Quinoline carboxylic acids	Quinoline carboxylic acids
pHILIC_126.0549_1.6	HDFGOPSGAURCEO-UHFFFAOYSA-N	Organic compounds	Organoheterocyclic compounds	Pyrrolidines	Pyrrolidones	Maleimides
pHILIC_384.147_2.4	HEAIZQNMNCHNFD-UHFFFAOYSA-N	Organic compounds	Organoheterocyclic compounds	Diazines	Pyridazines and derivatives	Phenylpyridazines
pRPLC_166.0498_6.5	HHPDVQLBYQFYFA-UHFFFAOYSA-N	Organic compounds	Organoheterocyclic compounds	Pyridines and derivatives	Pyridinecarboxylic acids and derivatives	Pyridinecarboxylic acids
pRPLC_207.0651_6.4	HMAUJNAGOIPKDG-UHFFFAOYSA-N	Organic compounds	Organoheterocyclic compounds	Benzopyrans	1-benzopyrans	Chromones
pRPLC_409.1632_6.9	HQWHKELJHUFLGD-UHFFFAOYSA-N	Organic compounds	Organoheterocyclic compounds	Benzopyrans	1-benzopyrans	Dibenzopyrans	Xanthenes	Xanthones	8-prenylated xanthones
pRPLC_128.0454_5	HSCOLDQJZRZQMV-UHFFFAOYSA-N	Organic compounds	Organoheterocyclic compounds	Azoles	Imidazoles	Substituted imidazoles	Nitroimidazoles
nHILIC_459.083_5.2	HTCPERSEGREUFC-UHFFFAOYSA-N	Organic compounds	Organoheterocyclic compounds	Diazanaphthalenes	Benzodiazines	Quinazolines	Quinazolinamines
nRPLC_407.1378_9.2	HTIQEAQVCYTUBX-UHFFFAOYSA-N	Organic compounds	Organoheterocyclic compounds	Pyridines and derivatives	Hydropyridines	Dihydropyridines	Dihydropyridinecarboxylic acids and derivatives
nRPLC_479.1166_9.1	HVFLCNVBZFFHBT-ZKDACBOMSA-N	Organic compounds	Organoheterocyclic compounds	Lactams	Beta lactams	Cephems	Cephalosporins	3'-quaternary ammonium cephalosporins
nRPLC_393.1336_6.4	HVXHJNVYRXRHNX-UHFFFAOYSA-N	Organic compounds	Organoheterocyclic compounds	Benzopyrans	1-benzopyrans	Dibenzopyrans	Xanthenes	Xanthones	2-prenylated xanthones
pHILIC_184.0605_1.1	HXACOUQIXZGNBF-UHFFFAOYSA-N	Organic compounds	Organoheterocyclic compounds	Pyridines and derivatives	Pyridinecarboxylic acids and derivatives	Pyridinecarboxylic acids
pRPLC_153.0406_4.2	HXNFUBHNUDHIGC-UHFFFAOYSA-N	Organic compounds	Organoheterocyclic compounds	Imidazopyrimidines	Purines and purine derivatives	Xanthines
nRPLC_279.027_6.1	HXTLALYTXJCGLD-UHFFFAOYSA-N	Organic compounds	Organoheterocyclic compounds	Indoles and derivatives		Indoles and derivatives
pRPLC_347.1233_7.5	HYIMSNHJOBLJNT-UHFFFAOYSA-N	Organic compounds	Organoheterocyclic compounds	Pyridines and derivatives	Hydropyridines	Dihydropyridines	Dihydropyridinecarboxylic acids and derivatives
nHILIC_323.019_6.1	IAVUPMFITXYVAF-XPUUQOCRSA-N	Organic compounds	Organoheterocyclic compounds	Thiophenes	2,3,5-trisubstituted thiophenes	2,3,5-trisubstituted thiophenes
pRPLC_235.1326_10	IBLNKMRFIPWSOY-FNORWQNLSA-N	Organic compounds	Organoheterocyclic compounds	Benzodioxoles		Benzodioxoles
pHILIC_148.0392_1.1	IGGVVGHJSQSLFO-UHFFFAOYSA-N	Organic compounds	Organoheterocyclic compounds	Indoles and derivatives		Indoles and derivatives
nHILIC_111.0087_10.2	IHCCAYCGZOLTEU-UHFFFAOYSA-N	Organic compounds	Organoheterocyclic compounds	Furans	Furoic acid and derivatives	Furoic acids
pHILIC_127.1229_6.6	IHGJZNUBLMAEGL-UHFFFAOYSA-N	Organic compounds	Organoheterocyclic compounds	Pyrrolopyrimidines		Pyrrolopyrimidines
pRPLC_252.1227_8.4	IITCWRFYJWUUPC-UHFFFAOYSA-N	Organic compounds	Organoheterocyclic compounds	Pyridines and derivatives	Pyridinecarboxylic acids and derivatives	Pyridinecarboxylic acids
pRPLC_324.1008_4.7	IITNCTOGXYNNRY-UHFFFAOYSA-N	Organic compounds	Organoheterocyclic compounds	Benzodiazepines	1,4-benzodiazepines	1,2,4-triazolo[4,3-a][1,4]benzodiazepines
pRPLC_251.2002_11.2	IMKJGXCIJJXALX-UHFFFAOYSA-N	Organic compounds	Organoheterocyclic compounds	Naphthofurans		Naphthofurans
pHILIC_152.0566_4.7	IOJBSLDWMHFRAL-UHFFFAOYSA-N	Organic compounds	Organoheterocyclic compounds	Imidazopyrimidines	Purines and purine derivatives	Purinones	Hypoxanthines
nRPLC_285.0798_10.1	IRCMYGHHKLLGHV-UHFFFAOYNA-N	Organic compounds	Organoheterocyclic compounds	Coumarans		Coumarans
pRPLC_113.0346_3.4	ISAKRJDGNUQOIC-UHFFFAOYSA-N	Organic compounds	Organoheterocyclic compounds	Diazines	Pyrimidines and pyrimidine derivatives	Pyrimidones
pRPLC_143.0702_5.2	IUFQZPBIRYFPFD-UHFFFAOYSA-N	Organic compounds	Organoheterocyclic compounds	Dihydrofurans	Furanones	Butenolides
pHILIC_324.1586_17.2	IUZVYLWUISSZCS-UHFFFAOYSA-N	Organic compounds	Organoheterocyclic compounds	Indoles and derivatives	Carbazoles	Carbazoles
pRPLC_148.0756_8.2	IVYPNXXAYMYVSP-UHFFFAOYSA-N	Organic compounds	Organoheterocyclic compounds	Indoles and derivatives	Indoles	3-alkylindoles
pHILIC_338.1749_12.2	JBIMVDZLSHOPLA-LSCVHKIXSA-N	Organic compounds	Organoheterocyclic compounds	Benzoxepines	Dibenzoxepines	Dibenzoxepines
nHILIC_381.1378_1.1	JCCNYMKQOSZNPW-UHFFFAOYSA-N	Organic compounds	Organoheterocyclic compounds	Benzocycloheptapyridines		Benzocycloheptapyridines
pHILIC_183.1128_1.2	JGZSQTNMSGRPHP-VQHVLOKHSA-N	Organic compounds	Organoheterocyclic compounds	Pyrrolidines	N-alkylpyrrolidines	N-alkylpyrrolidines
nRPLC_216.1132_5.7	JILCEWWZTBBOFS-UHFFFAOYSA-N	Organic compounds	Organoheterocyclic compounds	Azoles	Pyrazoles	Phenylpyrazoles
pHILIC_140.1069_12.5	JIYPUEZSSJAXBO-UHFFFAOYSA-N	Organic compounds	Organoheterocyclic compounds	Piperidines	Piperidinones	Piperidinones
pHILIC_295.0582_5.3	JJQPWCPYNJNWID-CSKARUKUSA-N	Organic compounds	Organoheterocyclic compounds	Indoles and derivatives		Indoles and derivatives
pRPLC_390.1211_6.4	JLIRVZVVCCIAKG-UHFFFAOYSA-N	Organic compounds	Organoheterocyclic compounds	Benzisoxazoles		Benzisoxazoles
pHILIC_153.0658_1.2	JLQSXXWTCJPCBC-UHFFFAOYSA-N	Organic compounds	Organoheterocyclic compounds	Pyridines and derivatives	Pyridinecarboxylic acids and derivatives	Pyridinecarboxamides	Nicotinamides
pHILIC_129.1022_1.7	JQTMGOLZSBTZMS-UHFFFAOYSA-N	Organic compounds	Organoheterocyclic compounds	Diazinanes	Piperazines	N-alkylpiperazines	N-methylpiperazines
pHILIC_141.0658_7.6	JSDBKAHWADVXFU-UHFFFAOYSA-N	Organic compounds	Organoheterocyclic compounds	Diazines	Pyrimidines and pyrimidine derivatives	Pyrimidones
nRPLC_189.1038_9.8	JTEJPPKMYBDEMY-UHFFFAOYSA-N	Organic compounds	Organoheterocyclic compounds	Indoles and derivatives	Tryptamines and derivatives	Tryptamines and derivatives
pHILIC_330.1657_6.2	JUHXOBNFTFUPKQ-UHFFFAOYSA-N	Organic compounds	Organoheterocyclic compounds	Diazanaphthalenes	Benzodiazines	Quinazolines	Quinazolinamines
pRPLC_655.2756_12.8	JWFCYWSMNRLXLX-UJJXFSCMSA-N	Organic compounds	Organoheterocyclic compounds	Tetrapyrroles and derivatives	Porphyrins	Porphyrins
nRPLC_432.1256_4.1	KCIOVTSUEXGUFJ-UHFFFAOYSA-N	Organic compounds	Organoheterocyclic compounds	Imidazopyrimidines	Purines and purine derivatives	6-aminopurines
pHILIC_425.2277_7.5	KCWGETCFOVJEPI-UHFFFAOYSA-N	Organic compounds	Organoheterocyclic compounds	Piperidines	Benzylpiperidines	4-benzylpiperidines
pRPLC_306.0638_6.6	KEJORAMIZFOODM-PWSUYJOCSA-N	Organic compounds	Organoheterocyclic compounds	Azolidines	Imidazolidines	Imidazolidinones	Imidazolidinediones	Hydantoins	Phenylhydantoins
nRPLC_266.0357_8	KEZAGSCYYBZMGP-XQGOTRMOSA-L	Organic compounds	Organoheterocyclic compounds	Metalloheterocyclic compounds		Metalloheterocyclic compounds
pHILIC_322.2011_5.4	KJTKYGFGPQSRRA-UHFFFAOYSA-N	Organic compounds	Organoheterocyclic compounds	Piperidines	Phenylpiperidines	Phenylpiperidines
pRPLC_159.0916_4.6	KKKDZZRICRFGSD-UHFFFAOYSA-N	Organic compounds	Organoheterocyclic compounds	Azoles	Imidazoles	Substituted imidazoles	N-substituted imidazoles
pRPLC_163.0752_9.7	KKXKJOBVUSXAFR-UHFFFAOYSA-N	Organic compounds	Organoheterocyclic compounds	Benzoxepines		Benzoxepines
nRPLC_229.0355_10.6	KMPMFKJGGUSVMW-UHFFFAOYSA-N	Organic compounds	Organoheterocyclic compounds	Dihydrofurans		Dihydrofurans
pRPLC_406.1812_2.9	KOHIRBRYDXPAMZ-UHFFFAOYSA-N	Organic compounds	Organoheterocyclic compounds	Benzopyrans	1-benzopyrans	1-benzopyrans
nRPLC_439.0853_3.6	KPHFGOGGKPGLTM-LKEWCRSYSA-N	Organic compounds	Organoheterocyclic compounds	Imidazopyrimidines	Purines and purine derivatives	Xanthines
pHILIC_427.2023_9.2	KPWSJANDNDDRMB-QAQDUYKDSA-N	Organic compounds	Organoheterocyclic compounds	Diazinanes	Piperazines	Phenylpiperazines
pHILIC_239.139_10.9	KQPKPCNLIDLUMF-UHFFFAOYSA-N	Organic compounds	Organoheterocyclic compounds	Diazines	Pyrimidines and pyrimidine derivatives	Pyrimidones	Barbituric acid derivatives
pRPLC_178.0861_6.4	KQROHCSYOGBQGJ-UHFFFAOYSA-N	Organic compounds	Organoheterocyclic compounds	Indoles and derivatives	Hydroxyindoles	Hydroxyindoles
nRPLC_475.1454_7.9	KRGKAARWVPUWSY-UHFFFAOYSA-N	Organic compounds	Organoheterocyclic compounds	Pyridines and derivatives	Phenylpyridines	Phenylpyridines
pRPLC_304.9092_1.9	KSMVNVHUTQZITP-UHFFFAOYSA-N	Organic compounds	Organoheterocyclic compounds	Benzofurans	Dibenzofurans	Chlorinated dibenzofurans	Polychlorinated dibenzofurans
pRPLC_591.317_9.9	KSQFFJKKJAEKTB-UHFFFAOYSA-N	Organic compounds	Organoheterocyclic compounds	Tetrapyrroles and derivatives	Bilirubins	Bilirubins
pHILIC_109.0761_8.1	KVFIJIWMDBAGDP-UHFFFAOYSA-N	Organic compounds	Organoheterocyclic compounds	Diazines	Pyrazines	Pyrazines
pHILIC_235.1076_1.1	KVNPSKDDJARYKK-JTQLQIEISA-N	Organic compounds	Organoheterocyclic compounds	Indoles and derivatives	Tryptamines and derivatives	Serotonins
nRPLC_311.1344_5	KVWDHTXUZHCGIO-UHFFFAOYSA-N	Organic compounds	Organoheterocyclic compounds	Benzodiazepines		Benzodiazepines
nRPLC_139.0592_6.5	KWMRVTDUWMBHRV-UHFFFAOYSA-N	Organic compounds	Organoheterocyclic compounds	Heteroaromatic compounds		Heteroaromatic compounds
pHILIC_175.0865_6.9	KZQYIMCESJLPQH-UHFFFAOYSA-N	Organic compounds	Organoheterocyclic compounds	Azoles	Pyrazoles	Phenylpyrazoles
pRPLC_276.1261_7.5	LCBAQTCTQXHTJG-ZETCQYMHSA-N	Organic compounds	Organoheterocyclic compounds	Pyrrolopyridines		Pyrrolopyridines
pHILIC_221.092_6.2	LDCYZAJDBXYCGN-VIFPVBQESA-N	Organic compounds	Organoheterocyclic compounds	Indoles and derivatives	Tryptamines and derivatives	Serotonins
pRPLC_169.0355_2.6	LEHOTFFKMJEONL-UHFFFAOYSA-N	Organic compounds	Organoheterocyclic compounds	Imidazopyrimidines	Purines and purine derivatives	Xanthines
nRPLC_264.9821_5.1	LGSCWOPNJXNRNT-UHFFFAOYSA-N	Organic compounds	Organoheterocyclic compounds	Benzofurans	Dibenzofurans	Dibenzofurans
pRPLC_148.1119_5.7	LGYCOYCCCKHXGC-UHFFFAOYSA-N	Organic compounds	Organoheterocyclic compounds	Quinolines and derivatives	Hydroquinolines	Hydroquinolines
pRPLC_311.0691_7.9	LJIJJCXFWLORDQ-UHFFFAOYNA-N	Organic compounds	Organoheterocyclic compounds	Benzodiazepines	1,4-benzodiazepines	1,2,4-triazolo[4,3-a][1,4]benzodiazepines
pHILIC_203.0813_6.9	LKYWXXAVLLVJAS-UHFFFAOYSA-N	Organic compounds	Organoheterocyclic compounds	Indoles and derivatives	Indolyl carboxylic acids and derivatives	Indolyl carboxylic acids and derivatives
nRPLC_327.1267_12.7	LMGQGPVCSYOMNS-UHFFFAOYSA-N	Organic compounds	Organoheterocyclic compounds	Benzimidazoles	Phenylbenzimidazoles	Phenylbenzimidazoles
pHILIC_139.0502_2.4	LOIYMIARKYCTBW-UPHRSURJSA-N	Organic compounds	Organoheterocyclic compounds	Azoles	Imidazoles	Substituted imidazoles	Imidazolyl carboxylic acids and derivatives
pHILIC_126.0662_4.3	LRSASMSXMSNRBT-UHFFFAOYSA-N	Organic compounds	Organoheterocyclic compounds	Diazines	Pyrimidines and pyrimidine derivatives	Hydroxypyrimidines
pHILIC_306.1545_10.3	LTAGIBUDYBSPEG-HCDBHUNCSA-N	Organic compounds	Organoheterocyclic compounds	Oxanes		Oxanes
pRPLC_185.0304_2.6	LTQYPAVLAYVKTK-UHFFFAOYSA-N	Organic compounds	Organoheterocyclic compounds	Imidazopyrimidines	Purines and purine derivatives	Xanthines
pHILIC_144.0807_4.3	LUYISICIYVKBTA-UHFFFAOYSA-N	Organic compounds	Organoheterocyclic compounds	Quinolines and derivatives		Quinolines and derivatives
nRPLC_155.0349_6.6	LYJDVGNTDYPSTE-LZCJLJQNSA-N	Organic compounds	Organoheterocyclic compounds	Dihydrofurans	Furanones	Butenolides
pRPLC_223.1327_9.5	LYMNQFZEIGCRGT-SNAWJCMRSA-N	Organic compounds	Organoheterocyclic compounds	Oxepanes		Oxepanes
nRPLC_159.0241_2.1	LZTIMERBDGGAJD-PLNGDYQASA-N	Organic compounds	Organoheterocyclic compounds	Thiazinanes		Thiazinanes
nRPLC_395.1626_10.6	MADRIHWFJGRSBP-YTXKPMTANA-N	Organic compounds	Organoheterocyclic compounds	Benzazepines		Benzazepines
pRPLC_162.0912_8.6	MBBOMCVGYCRMEA-UHFFFAOYSA-N	Organic compounds	Organoheterocyclic compounds	Indoles and derivatives	Indoles	3-alkylindoles
pRPLC_205.0426_5.7	MCKJZUFMGOTAKT-UHFFFAOYSA-N	Organic compounds	Organoheterocyclic compounds	Indoles and derivatives	Indoles	Indoles
pHILIC_292.1576_5.8	MCYUUUTUAAGOOT-UHFFFAOYSA-N	Organic compounds	Organoheterocyclic compounds	Quinolines and derivatives	Aminoquinolines and derivatives	4-aminoquinolines
nHILIC_454.1501_6.4	MEANFMOQMXYMCT-OLZOCXBDSA-N	Organic compounds	Organoheterocyclic compounds	Pteridines and derivatives	Pterins and derivatives	Tetrahydropteroic acids and derivatives	Tetrahydrofolic acids and derivatives	Tetrahydrofolic acids
nRPLC_328.0857_8.6	MEUGUMOVYNSGEW-UHFFFAOYSA-N	Organic compounds	Organoheterocyclic compounds	Benzoxazepines	Dibenzoxazepines	Dibenzoxazepines
pHILIC_180.0879_1.6	MEYMBLGOKYDGLZ-UHFFFAOYSA-N	Organic compounds	Organoheterocyclic compounds	Pyrrolopyrimidines	Pyrrolo[2,3-d]pyrimidines	Pyrrolo[2,3-d]pyrimidines
pRPLC_301.0774_4.8	MFGPUMDDJCTHOI-UHFFFAOYSA-N	Organic compounds	Organoheterocyclic compounds	Imidazopyrimidines	Purines and purine derivatives	Xanthines
pRPLC_144.0477_6.2	MFQABLFJUQNPAC-UHFFFAOYSA-N	Organic compounds	Organoheterocyclic compounds	Azolines	Thiazolines	Thiazolines
pHILIC_164.0705_1	MHVJWSPYMHAALE-HNQUOIGGSA-N	Organic compounds	Organoheterocyclic compounds	Pyridines and derivatives		Pyridines and derivatives
pRPLC_233.0919_7.5	MHWLWQUZZRMNGJ-UHFFFAOYSA-N	Organic compounds	Organoheterocyclic compounds	Diazanaphthalenes	Naphthyridines	Naphthyridine carboxylic acids and derivatives
pHILIC_194.1034_1.1	MJZYTEBKXLVLMY-RXMQYKEDSA-N	Organic compounds	Organoheterocyclic compounds	Imidazopyrimidines	Purines and purine derivatives	6-aminopurines
pRPLC_140.0534_2.5	MLBCDQHOBLVBQD-UHFFFAOYSA-N	Organic compounds	Organoheterocyclic compounds	Azoles	Thiazoles	2,4,5-trisubstituted thiazoles
pRPLC_278.1032_9	MORSAEFGQPDBKM-UHFFFAOYSA-N	Organic compounds	Organoheterocyclic compounds	Heteroaromatic compounds		Heteroaromatic compounds
pRPLC_412.1343_7.2	MQFPIRFODWNQIO-UHFFFAOYSA-N	Organic compounds	Organoheterocyclic compounds	Thiadiazines	Benzothiadiazines	1,2,4-benzothiadiazine-1,1-dioxides
pHILIC_111.0553_1.6	MQSRGWNVEZRLDK-UHFFFAOYSA-N	Organic compounds	Organoheterocyclic compounds	Azoles	Imidazoles	Imidazoles
nHILIC_413.1414_7.6	MTEFFPTUUPAKOV-UHFFFAOYSA-N	Organic compounds	Organoheterocyclic compounds	Diazinanes	Piperazines	Pyridinylpiperazines
nHILIC_333.077_4.2	MURGITYSBWUQTI-UHFFFAOYSA-N	Organic compounds	Organoheterocyclic compounds	Benzopyrans	1-benzopyrans	Dibenzopyrans	Xanthenes
pHILIC_219.1127_1.2	MVAWJSIDNICKHF-UHFFFAOYSA-N	Organic compounds	Organoheterocyclic compounds	Indoles and derivatives	Hydroxyindoles	Hydroxyindoles
pHILIC_154.0722_4	MVYUVUOSXNYQLL-UHFFFAOYSA-N	Organic compounds	Organoheterocyclic compounds	Diazines	Pyrimidines and pyrimidine derivatives	Aminopyrimidines and derivatives
pRPLC_304.1209_10	MWHAHELTVGJGFJ-UHFFFAOYSA-N	Organic compounds	Organoheterocyclic compounds	Imidazopyrimidines	Purines and purine derivatives	6-aminopurines
nHILIC_369.0608_6.2	MWJUVQKVZFIANK-UHFFFAOYSA-N	Organic compounds	Organoheterocyclic compounds	Coumarans		Coumarans
pHILIC_129.0658_1.8	NBAKTGXDIBVZOO-UHFFFAOYSA-N	Organic compounds	Organoheterocyclic compounds	Diazines	Pyrimidines and pyrimidine derivatives	Hydropyrimidines
pRPLC_294.1411_9.3	NBDZLUOYAAVYHF-UHFFFAOYSA-N	Organic compounds	Organoheterocyclic compounds	Azoles	Pyrazoles	Phenylpyrazoles
pRPLC_244.0609_4.9	NBTXJDAHLMMIGY-UHFFFAOYSA-N	Organic compounds	Organoheterocyclic compounds	Benzisoxazoles		Benzisoxazoles
pRPLC_175.1229_5.7	NCIKQJBVUNUXLW-UHFFFAOYSA-N	Organic compounds	Organoheterocyclic compounds	Indoles and derivatives	Tryptamines and derivatives	Tryptamines and derivatives
pRPLC_175.0753_7.7	NGSZDVVHIGAMOJ-BJMVGYQFSA-N	Organic compounds	Organoheterocyclic compounds	Isocoumarans	Isobenzofuranones	Isobenzofuranones
nRPLC_347.1246_7.9	NHPBWKYFMTXWAA-UHFFFAOYSA-N	Organic compounds	Organoheterocyclic compounds	Diazines	Pyrimidines and pyrimidine derivatives	Pyrimidinecarboxylic acids and derivatives
pRPLC_111.0804_8.6	NJXZFRUNHWKHEC-UHFFFAOYSA-N	Organic compounds	Organoheterocyclic compounds	Heteroaromatic compounds		Heteroaromatic compounds
pHILIC_358.1066_12	NNQIJOYQWYKBOW-VMAXQDLPSA-N	Organic compounds	Organoheterocyclic compounds	Lactams	Beta lactams	Cephems	Cephalosporins
pHILIC_286.1146_5.6	NOVJJPLRUMZSDK-UHFFFAOYSA-O	Organic compounds	Organoheterocyclic compounds	Benzothiazoles		Benzothiazoles
pRPLC_251.0224_7.1	NQLPTOOPFMPCHQ-UHFFFAOYSA-N	Organic compounds	Organoheterocyclic compounds	Quinolines and derivatives		Quinolines and derivatives
pHILIC_145.0971_1.4	NQNQKLBWDARKDG-UHFFFAOYSA-N	Organic compounds	Organoheterocyclic compounds	Piperidines	Piperidinecarboxylic acids and derivatives	Piperidinecarboxylic acids
pHILIC_86.0965_5.6	NQRYJNQNLNOLGT-UHFFFAOYSA-N	Organic compounds	Organoheterocyclic compounds	Piperidines		Piperidines
nRPLC_467.2549_12.7	OBMAZJVHPAVADF-UHFFFAOYNA-N	Organic compounds	Organoheterocyclic compounds	Piperidines	Phenylpiperidines	Phenylpiperidines
pRPLC_114.0373_4.6	OBSLLHNATPQFMJ-UHFFFAOYSA-N	Organic compounds	Organoheterocyclic compounds	Azoles	Thiazoles	2,4-disubstituted thiazoles
pRPLC_202.0861_8.3	ODCWYMIRDDJXKW-UHFFFAOYSA-N	Organic compounds	Organoheterocyclic compounds	Triazines	1,3,5-triazines	Halo-S-triazines	Chloro-s-triazines
pRPLC_183.0512_4.5	ODCYDGXXCHTFIR-UHFFFAOYSA-N	Organic compounds	Organoheterocyclic compounds	Imidazopyrimidines	Purines and purine derivatives	Xanthines
pRPLC_187.0963_8.1	ODKYFEYTVOPOOV-UHFFFAOYSA-N	Organic compounds	Organoheterocyclic compounds	Lactones	Gamma butyrolactones	Gamma butyrolactones
nHILIC_340.9305_11.1	ODPOAESBSUKMHD-UHFFFAOYSA-L	Organic compounds	Organoheterocyclic compounds	Pyridines and derivatives	Pyridinium derivatives	Pyridinium derivatives
pRPLC_270.1526_9	OGJATLSJIMPQBD-UHFFFAOYSA-N	Organic compounds	Organoheterocyclic compounds	Azoles	Thiazoles	4,5-disubstituted thiazoles
pHILIC_130.0611_5.5	OHXNZFJZRFHBLX-UHFFFAOYSA-N	Organic compounds	Organoheterocyclic compounds	Azolidines	Imidazolidines	Imidazolidines
pHILIC_200.0916_1.9	OISIGIMXBVOALX-UHFFFAOYSA-N	Organic compounds	Organoheterocyclic compounds	Azepines		Azepines
pHILIC_115.0503_1.6	OIVLITBTBDPEFK-UHFFFAOYSA-N	Organic compounds	Organoheterocyclic compounds	Diazines	Pyrimidines and pyrimidine derivatives	Pyrimidones
pHILIC_146.06_1.1	OLNJUISKUQQNIM-UHFFFAOYSA-N	Organic compounds	Organoheterocyclic compounds	Indoles and derivatives	Indoles	Indoles
nRPLC_461.0723_8.9	OLVCFLKTBJRLHI-AXAPSJFSSA-N	Organic compounds	Organoheterocyclic compounds	Lactams	Beta lactams	Cephems	Cephalosporins
pRPLC_182.0752_5.5	ONZWAEXRMZGFAN-UHFFFAOYSA-N	Organic compounds	Organoheterocyclic compounds	Pyranopyridines		Pyranopyridines
pHILIC_112.0506_1.2	OPTASPLRGRRNAP-UHFFFAOYSA-N	Organic compounds	Organoheterocyclic compounds	Diazines	Pyrimidines and pyrimidine derivatives	Pyrimidones
pRPLC_302.1019_9.6	OQMSMWRXIZYYNR-UHFFFAOYSA-N	Organic compounds	Organoheterocyclic compounds	Quinolines and derivatives	Benzoquinolines	Acridines	Acridones
pRPLC_387.2007_10.3	OQMVLDZJPRSNOG-NRFANRHFSA-N	Organic compounds	Organoheterocyclic compounds	Azoles	Pyrazoles	Phenylpyrazoles
pRPLC_306.1485_10.8	OSBHLKXCNYMURI-UHFFFAOYSA-N	Organic compounds	Organoheterocyclic compounds	Quinolines and derivatives	Quinolones and derivatives	Pyranoquinolines
pRPLC_461.2891_13.4	OTCSBULKTTUVHL-UHFFFAOYSA-N	Organic compounds	Organoheterocyclic compounds	Naphthofurans		Naphthofurans
pRPLC_197.0668_5.9	OTSBKHHWSQYEHK-UHFFFAOYSA-N	Organic compounds	Organoheterocyclic compounds	Imidazopyrimidines	Purines and purine derivatives	Xanthines
nRPLC_354.1376_11.3	OVCDSSHSILBFBN-UHFFFAOYSA-N	Organic compounds	Organoheterocyclic compounds	Quinolines and derivatives	Aminoquinolines and derivatives	4-aminoquinolines
pHILIC_168.0597_1.6	OXVNSOXLMCVHBU-UHFFFAOYSA-N	Organic compounds	Organoheterocyclic compounds	Diazines	Pyrimidines and pyrimidine derivatives	Pyrimidinethiones
pRPLC_360.1835_10.4	OYNURZXTLNNKAP-QGZVFWFLSA-N	Organic compounds	Organoheterocyclic compounds	Diazanaphthalenes	Benzodiazines	Quinazolines	Quinazolinamines
pHILIC_439.1418_9.6	PAWOPJKHTZCKMT-QFIPXVFZSA-N	Organic compounds	Organoheterocyclic compounds	Azoles	Oxazoles	Phenyl-1,3-oxazoles
pRPLC_277.9713_16.3	PBNSPNYJYOYWTA-UHFFFAOYSA-N	Organic compounds	Organoheterocyclic compounds	Metalloheterocyclic compounds	Benzarsazines and derivatives	Benzarsazines and derivatives
pRPLC_134.06_5.9	PCKPVGOLPKLUHR-UHFFFAOYSA-N	Organic compounds	Organoheterocyclic compounds	Indoles and derivatives	Hydroxyindoles	Hydroxyindoles
pHILIC_165.0658_1.2	PETSAYFQSGAEQY-UHFFFAOYSA-N	Organic compounds	Organoheterocyclic compounds	Pyridines and derivatives	3-pyridinecarbonitriles	3-pyridinecarbonitriles
nRPLC_358.0855_5	PGOOUZZLZBIMRI-UHFFFAOYSA-N	Organic compounds	Organoheterocyclic compounds	Quinolines and derivatives	Benzoquinolines	Acridines	Acridones
pRPLC_438.1836_6.3	PLDUPXSUYLZYBN-UHFFFAOYSA-N	Organic compounds	Organoheterocyclic compounds	Benzothiazines	Phenothiazines	Phenothiazines
nRPLC_425.2_13.5	PMXMIIMHBWHSKN-UHFFFAOYSA-N	Organic compounds	Organoheterocyclic compounds	Pyridopyrimidines		Pyridopyrimidines
nRPLC_157.0364_2.1	POJWUDADGALRAB-UHFFFAOYSA-N	Organic compounds	Organoheterocyclic compounds	Azoles	Imidazoles	Imidazoles
pRPLC_222.0759_7.6	PQPVNWBNDOFPBO-UHFFFAOYNA-N	Organic compounds	Organoheterocyclic compounds	Indoles and derivatives	Indolyl carboxylic acids and derivatives	Indolyl carboxylic acids and derivatives
pRPLC_346.1128_5.2	PQSCCWFMTRVFDA-UHFFFAOYSA-N	Organic compounds	Organoheterocyclic compounds	Pyridines and derivatives	3-pyridinecarbonitriles	3-pyridinecarbonitriles
pRPLC_124.0393_6.1	PVNIIMVLHYAWGP-UHFFFAOYSA-N	Organic compounds	Organoheterocyclic compounds	Pyridines and derivatives	Pyridinecarboxylic acids and derivatives	Pyridinecarboxylic acids
nHILIC_224.9876_1.8	PVTVLOMEQYIVFW-UHFFFAOYSA-N	Organic compounds	Organoheterocyclic compounds	Heteroaromatic compounds		Heteroaromatic compounds
pRPLC_338.1347_6.2	PWTBZOIUWZOPFT-UHFFFAOYSA-N	Organic compounds	Organoheterocyclic compounds	Triazines	Aminotriazines	1,3,5-triazine-2,4-diamines
nHILIC_155.0098_6.6	PXQPEWDEAKTCGB-UHFFFAOYSA-N	Organic compounds	Organoheterocyclic compounds	Diazines	Pyrimidines and pyrimidine derivatives	Pyrimidinecarboxylic acids and derivatives	Pyrimidinecarboxylic acids
pRPLC_411.1642_9.1	PYFRREJCFXFNRR-UHFFFAOYSA-N	Organic compounds	Organoheterocyclic compounds	Diazines	Pyrimidines and pyrimidine derivatives	Pyrimidinecarboxylic acids and derivatives
nHILIC_312.8815_11	PZNPMASPRORBMT-UHFFFAOYSA-N	Organic compounds	Organoheterocyclic compounds	Benzofurans	Dibenzofurans	Chlorinated dibenzofurans	Polychlorinated dibenzofurans
pRPLC_474.2228_10.4	QAHWUJQHJPWQGS-UHFFFAOYNA-N	Organic compounds	Organoheterocyclic compounds	Imidazopyrimidines	Purines and purine derivatives	Xanthines
pRPLC_429.1901_9.3	QEERGWNVXZILOR-UHFFFAOYSA-N	Organic compounds	Organoheterocyclic compounds	Benzopyrans	1-benzopyrans	Dibenzopyrans	Xanthenes	Xanthones	8-prenylated xanthones
nRPLC_329.1026_9.1	QEIDPNWKOZPLQZ-UHFFFAOYSA-N	Organic compounds	Organoheterocyclic compounds	Naphthofurans		Naphthofurans
pRPLC_394.1335_6	QFFGVLORLPOAEC-SNVBAGLBSA-N	Organic compounds	Organoheterocyclic compounds	Quinolines and derivatives	Quinoline carboxylic acids	Quinoline carboxylic acids
nRPLC_340.067_4.3	QHSMEGADRFZVNE-UHFFFAOYSA-N	Organic compounds	Organoheterocyclic compounds	Benzodiazepines	1,4-benzodiazepines	Imidazo[1,5-a][1,4]benzodiazepines
pHILIC_205.0971_1.2	QIVBCDIJIAJPQS-VIFPVBQESA-N	Organic compounds	Organoheterocyclic compounds	Indoles and derivatives	Indolyl carboxylic acids and derivatives	Indolyl carboxylic acids and derivatives
nHILIC_411.1847_1.1	QMGUOJYZJKLOLH-UHFFFAOYSA-N	Organic compounds	Organoheterocyclic compounds	Indoles and derivatives	N-alkylindoles	N-alkylindoles
pHILIC_171.0763_5.6	QMHSBFMMOLGPGR-JKUQZMGJSA-N	Organic compounds	Organoheterocyclic compounds	Imidazopyridines		Imidazopyridines
pHILIC_277.0852_7	QPFQYMONYBAUCY-ZKWXMUAHSA-N	Organic compounds	Organoheterocyclic compounds	Biotin and derivatives		Biotin and derivatives
pHILIC_84.0557_4.4	QRZMXADUXZADTF-UHFFFAOYSA-N	Organic compounds	Organoheterocyclic compounds	Azoles	Imidazoles	Substituted imidazoles	Aminoimidazoles
nRPLC_417.0435_4	QTFCKBFCXDAZIU-UHFFFAOYSA-N	Organic compounds	Organoheterocyclic compounds	Benzodioxoles		Benzodioxoles
nRPLC_224.0616_10.5	QTHZTDVLJRQOGF-JTQLQIEISA-M	Organic compounds	Organoheterocyclic compounds	Benzopyrans	1-benzopyrans	1-benzopyrans
nRPLC_397.2049_13.1	QUIQCYFSBGOBKE-UHFFFAOYSA-N	Organic compounds	Organoheterocyclic compounds	Furans	Diphenylfurans	2,3-diphenylfurans
pHILIC_181.0719_1.4	QUNWUDVFRNGTCO-UHFFFAOYSA-N	Organic compounds	Organoheterocyclic compounds	Imidazopyrimidines	Purines and purine derivatives	Xanthines
pHILIC_326.1596_7.4	QVCMHGGNRFRMAD-UHFFFAOYSA-N	Organic compounds	Organoheterocyclic compounds	Pyrrolizines		Pyrrolizines
pRPLC_251.0772_5.2	QVVFNJUJKXWFAU-CECBSOHTSA-N	Organic compounds	Organoheterocyclic compounds	Pyranodioxins		Pyranodioxins
pHILIC_386.2534_7.4	QWCRAEMEVRGPNT-UHFFFAOYSA-N	Organic compounds	Organoheterocyclic compounds	Diazinanes	Piperazines	N-arylpiperazines
pHILIC_168.0655_1.3	RADKZDMFGJYCBB-UHFFFAOYSA-N	Organic compounds	Organoheterocyclic compounds	Pyridines and derivatives	Pyridine carboxaldehydes	Pyridoxals and derivatives
pRPLC_169.1222_9.9	RBHIUNHSNSQJNG-UHFFFAOYSA-N	Organic compounds	Organoheterocyclic compounds	Oxepanes		Oxepanes
pRPLC_332.1521_11.9	RBLKWWBHDUBPFN-UHFFFAOYSA-N	Organic compounds	Organoheterocyclic compounds	Diazines	Pyrimidines and pyrimidine derivatives	Phenylpyrimidines
nHILIC_225.063_4.3	RDZNZFGKEVDNPK-UHFFFAOYSA-N	Organic compounds	Organoheterocyclic compounds	Diazines	Pyrimidines and pyrimidine derivatives	Hydroxypyrimidines
pRPLC_343.1283_8.2	RFAIUXGESYTSKG-UHFFFAOYSA-N	Organic compounds	Organoheterocyclic compounds	Diazanaphthalenes	Benzodiazines	Quinazolines
pHILIC_186.1316_1.1	RFBWQYHRQKASFM-UHFFFAOYSA-N	Organic compounds	Organoheterocyclic compounds	Azolines	Thiazolines	Thiazolines
pRPLC_404.1544_9.9	RGCVKNLCSQQDEP-UHFFFAOYSA-N	Organic compounds	Organoheterocyclic compounds	Benzothiazines	Phenothiazines	Phenothiazines
pRPLC_221.0806_8.1	RGTSAUBIQAKKLC-UHFFFAOYSA-N	Organic compounds	Organoheterocyclic compounds	Benzopyrans	1-benzopyrans	Chromones
pRPLC_424.1993_11.5	RHOOHUMOHVIXEF-UHFFFAOYSA-N	Organic compounds	Organoheterocyclic compounds	Diazinanes	Piperazines	Pyridinylpiperazines
pHILIC_83.0604_1.5	RIKMMFOAQPJVMX-UHFFFAOYSA-N	Organic compounds	Organoheterocyclic compounds	Azoles	Pyrazoles	Pyrazoles
pHILIC_284.1716_11.7	RLANKEDHRWMNRO-UHFFFAOYSA-M	Organic compounds	Organoheterocyclic compounds	Imidazopyrimidines	Purines and purine derivatives	Xanthines
nRPLC_350.1638_12.2	RMHMFHUVIITRHF-UHFFFAOYSA-N	Organic compounds	Organoheterocyclic compounds	Benzodiazepines	1,4-benzodiazepines	1,4-benzodiazepines
pHILIC_303.0708_7.1	ROYOYTLGDLIGBX-UHFFFAOYSA-N	Organic compounds	Organoheterocyclic compounds	Benzodiazepines	1,4-benzodiazepines	1,4-benzodiazepines
pRPLC_197.1283_6.6	RPOATJOHCIPTNJ-UHFFFAOYSA-N	Organic compounds	Organoheterocyclic compounds	Diazines	Pyrazines	Methoxypyrazines
pHILIC_326.0374_4.8	RPUOVNROVSNPBD-UHFFFAOYSA-N	Organic compounds	Organoheterocyclic compounds	Pteridines and derivatives	Pterins and derivatives	Pterins and derivatives
pHILIC_248.0917_5.6	RQEPVMAYUINZRE-GFCCVEGCSA-N	Organic compounds	Organoheterocyclic compounds	Benzoxazines		Benzoxazines
pHILIC_228.1283_3.3	RQVYBGPQFYCBGX-UHFFFAOYSA-N	Organic compounds	Organoheterocyclic compounds	Triazines	1,3,5-triazines	Methylthio-s-triazines
pHILIC_370.2221_7.8	RRGUKTPIGVIEKM-UHFFFAOYSA-N	Organic compounds	Organoheterocyclic compounds	Quinolines and derivatives	Quinolones and derivatives	Hydroquinolones
nRPLC_263.0969_6.9	RSKNEWMEOVQZII-UHFFFAOYSA-N	Organic compounds	Organoheterocyclic compounds	Diazanaphthalenes	Benzodiazines	Quinazolines	Quinazolinamines
pRPLC_204.0654_4.3	RSTKLPZEZYGQPY-UHFFFAOYSA-N	Organic compounds	Organoheterocyclic compounds	Indoles and derivatives	Indolyl carboxylic acids and derivatives	Indolyl carboxylic acids and derivatives
pRPLC_277.0703_5.2	RTYDQIKVNMHQMZ-UHFFFAOYSA-N	Organic compounds	Organoheterocyclic compounds	Naphthopyrans	Naphthopyranones	Naphthopyranones
pRPLC_298.1832_11.8	RUOLKIITSCGKJQ-UHFFFAOYSA-N	Organic compounds	Organoheterocyclic compounds	Azoles	Thiazoles	4,5-disubstituted thiazoles
pHILIC_127.0502_8.2	RWQNBRDOKXIBIV-UHFFFAOYSA-N	Organic compounds	Organoheterocyclic compounds	Diazines	Pyrimidines and pyrimidine derivatives	Hydroxypyrimidines
pHILIC_72.0808_6.3	RWRDLPDLKQPQOW-UHFFFAOYSA-N	Organic compounds	Organoheterocyclic compounds	Pyrrolidines		Pyrrolidines
nRPLC_341.1423_9.8	RZIDZIGAXXNODG-UHFFFAOYSA-O	Organic compounds	Organoheterocyclic compounds	Piperidines	Benzylpiperidines	4-benzylpiperidines
pRPLC_115.0753_6.3	RZTOWFMDBDPERY-UHFFFAOYSA-N	Organic compounds	Organoheterocyclic compounds	Lactones	Delta valerolactones	Delta valerolactones
pRPLC_386.1803_11.7	RZXQBIKGWSLVEK-WOVMCDHWSA-N	Organic compounds	Organoheterocyclic compounds	Thiophenes	Thiophene carboxylic acids and derivatives	Thiophene carboxylic acids
pRPLC_388.1596_8.7	SAADBVWGJQAEFS-UHFFFAOYSA-N	Organic compounds	Organoheterocyclic compounds	Benzodiazepines	1,4-benzodiazepines	1,4-benzodiazepines
pRPLC_331.0953_5.7	SBUKSNPHYWXCDG-CYBMUJFWSA-N	Organic compounds	Organoheterocyclic compounds	Tetrahydroisoquinolines		Tetrahydroisoquinolines
nRPLC_403.103_10.9	SBVZTBIAKFTNIJ-UHFFFAOYSA-N	Organic compounds	Organoheterocyclic compounds	Naphthopyrans	Naphthopyranones	Naphthopyranone glycosides
pHILIC_208.1331_4.6	SCKYRAXSEDYPSA-UHFFFAOYSA-N	Organic compounds	Organoheterocyclic compounds	Pyridines and derivatives	Hydropyridines	Pyridinones
pRPLC_176.0705_8.8	SEOVTRFCIGRIMH-UHFFFAOYSA-N	Organic compounds	Organoheterocyclic compounds	Indoles and derivatives	Indolyl carboxylic acids and derivatives	Indole-3-acetic acid derivatives
nHILIC_369.1739_1	SGHXFHRRWFLILP-XJDXJNMNSA-N	Organic compounds	Organoheterocyclic compounds	Indoles and derivatives	Indoles	3-alkylindoles
pRPLC_150.0549_5.3	SGNZYJXNUURYCH-UHFFFAOYSA-N	Organic compounds	Organoheterocyclic compounds	Indoles and derivatives	Hydroxyindoles	Hydroxyindoles
pRPLC_288.0862_7.3	SGOIRFVFHAKUTI-ZCFIWIBFSA-N	Organic compounds	Organoheterocyclic compounds	Imidazopyrimidines	Purines and purine derivatives	6-aminopurines
nHILIC_377.1454_6.7	SGSVWAYHEWEQET-SCRDCRAPSA-N	Organic compounds	Organoheterocyclic compounds	Pteridines and derivatives	Alloxazines and isoalloxazines	Flavins
pRPLC_159.0763_3.1	SIQZJFKTROUNPI-UHFFFAOYSA-N	Organic compounds	Organoheterocyclic compounds	Azolidines	Imidazolidines	Imidazolidinones	Imidazolidinediones	Hydantoins
nRPLC_523.2181_9.6	SJBDVPKAXKLGPV-UHFFFAOYSA-N	Organic compounds	Organoheterocyclic compounds	Naphthofurans		Naphthofurans
nHILIC_125.0469_2.7	SWELIMKTDYHAOY-UHFFFAOYSA-N	Organic compounds	Organoheterocyclic compounds	Diazines	Pyrimidines and pyrimidine derivatives	Pyrimidones
pRPLC_211.0792_7.5	SYQNUQSGEWNWKV-XUIVZRPNSA-N	Organic compounds	Organoheterocyclic compounds	Dihydrothiophenes		Dihydrothiophenes
pRPLC_129.0545_6.1	TVDPVFPVOHCHQM-UHFFFAOYSA-N	Organic compounds	Organoheterocyclic compounds	Pyrans	Pyranones and derivatives	Dihydropyranones
pRPLC_309.182_10.6	TVZJLAKRXHGVOK-UHFFFAOYNA-N	Organic compounds	Organoheterocyclic compounds	Quinolines and derivatives	Quinolones and derivatives	Hydroxyquinolones
nHILIC_361.1141_8.7	TWYNGDRSMHRPSY-MRXNPFEDSA-N	Organic compounds	Organoheterocyclic compounds	Pyrrolopyridines		Pyrrolopyridines
nRPLC_223.061_6.4	TXTINTVPMBCGKO-XVNBXDOJSA-N	Organic compounds	Organoheterocyclic compounds	Pyrans	Pyranones and derivatives	Dihydropyranones
pRPLC_220.0966_7.2	TXWGINUZLBAKDF-UHFFFAOYSA-N	Organic compounds	Organoheterocyclic compounds	Indoles and derivatives	Indolyl carboxylic acids and derivatives	Indole-3-acetic acid derivatives
pRPLC_156.1382_11.1	TYHJMEIBGDDCPA-UHFFFAOYSA-N	Organic compounds	Organoheterocyclic compounds	Piperidines		Piperidines
pHILIC_595.3488_6.2	TYOWQSLRVAUSMI-FDVSRXAVSA-N	Organic compounds	Organoheterocyclic compounds	Tetrapyrroles and derivatives	Bilirubins	Bilirubins
pHILIC_167.0895_5.9	UAGFAMQTBLSQSU-UHFFFAOYSA-N	Organic compounds	Organoheterocyclic compounds	Heteroaromatic compounds		Heteroaromatic compounds
nRPLC_345.0822_4.8	UBKVMFUMOAWHGB-UHFFFAOYSA-N	Organic compounds	Organoheterocyclic compounds	Benzodiazepines	1,4-benzodiazepines	1,4-benzodiazepines
pHILIC_96.0444_1.1	UBQKCCHYAOITMY-UHFFFAOYSA-N	Organic compounds	Organoheterocyclic compounds	Pyridines and derivatives	Hydropyridines	Pyridinones
nRPLC_381.0965_6.7	UGFXPOLXTFFCRX-UHFFFAOYSA-N	Organic compounds	Organoheterocyclic compounds	Benzopyrans	1-benzopyrans	2,2-dimethyl-1-benzopyrans
nHILIC_231.0598_9.7	UIIUOFPGDKBCEZ-UHFFFAOYSA-N	Organic compounds	Organoheterocyclic compounds	Azoles	Thiazoles	2,4,5-trisubstituted thiazoles
nHILIC_281.0866_9.7	UOJFGEAPSYQDIP-UHFFFAOYSA-N	Organic compounds	Organoheterocyclic compounds	Diazanaphthalenes	Benzodiazines	Quinazolines	Quinazolinamines
pHILIC_211.1076_1.2	UORJNBVJVRLXMQ-UHFFFAOYSA-N	Organic compounds	Organoheterocyclic compounds	Diazines	Pyrimidines and pyrimidine derivatives	Pyrimidones	Barbituric acid derivatives
nRPLC_511.216_10.9	UQFRSHRWRKYNDE-UHFFFAOYSA-N	Organic compounds	Organoheterocyclic compounds	Azoles	Imidazoles	Substituted imidazoles	Phenylimidazoles
nRPLC_397.1685_12	UQHKJRCFSLMWIA-UHFFFAOYSA-N	Organic compounds	Organoheterocyclic compounds	Indoles and derivatives	N-alkylindoles	N-alkylindoles
pRPLC_377.1337_8.3	UQKSYQYWUHUIEH-GFCCVEGCSA-N	Organic compounds	Organoheterocyclic compounds	Thiophenes	Thiophene carboxylic acids and derivatives	Thiophene carboxamides
pRPLC_220.1541_10.7	UQRORFVVSGFNRO-UTINFBMNSA-N	Organic compounds	Organoheterocyclic compounds	Piperidines		Piperidines
pHILIC_302.1961_5.7	URPUECXJHQGUDU-JLHYYAGUSA-N	Organic compounds	Organoheterocyclic compounds	Indoles and derivatives		Indoles and derivatives
pRPLC_358.1679_10.4	UWSMKYBKUPAEJQ-UHFFFAOYSA-N	Organic compounds	Organoheterocyclic compounds	Azoles	Triazoles	Phenyltriazoles	Phenyl-1,2,3-triazoles
pRPLC_134.0963_8.6	UWYZHKAOTLEWKK-UHFFFAOYSA-N	Organic compounds	Organoheterocyclic compounds	Tetrahydroisoquinolines		Tetrahydroisoquinolines
pHILIC_124.087_8.1	UXKNAXNFIYFMIB-UHFFFAOYSA-N	Organic compounds	Organoheterocyclic compounds	Diazines	Pyrimidines and pyrimidine derivatives	Aminopyrimidines and derivatives
pHILIC_229.1299_9.5	UYADDEKIZFRINK-ZCFIWIBFSA-N	Organic compounds	Organoheterocyclic compounds	Lactams	Beta lactams	Monobactams
nHILIC_213.0493_9.6	UZRNJZSSOYHALG-UHFFFAOYSA-N	Organic compounds	Organoheterocyclic compounds	Indoles and derivatives	N-alkylindoles	N-alkylindoles
pHILIC_225.1234_11.5	UZVHFVZFNXBMQJ-UHFFFAOYSA-N	Organic compounds	Organoheterocyclic compounds	Diazines	Pyrimidines and pyrimidine derivatives	Pyrimidones	Barbituric acid derivatives
nHILIC_441.0357_8.3	VAARYSWULJUGST-UHFFFAOYSA-N	Organic compounds	Organoheterocyclic compounds	Pyridines and derivatives	Phenylpyridines	Phenylpyridines
pRPLC_163.06_4	VASLEPDZAKCNJX-UHFFFAOYSA-N	Organic compounds	Organoheterocyclic compounds	Lactones	Gamma butyrolactones	Gamma butyrolactones
nRPLC_373.1686_9.6	VAZMNDXVXVUKFY-JXMROGBWSA-N	Organic compounds	Organoheterocyclic compounds	Diazanaphthalenes	Naphthyridines	Naphthyridines
nRPLC_343.158_10.3	VBASHTSSQNDDAS-CQSZACIVSA-N	Organic compounds	Organoheterocyclic compounds	Pyrroles	Substituted pyrroles	Phenylpyrroles
pHILIC_184.108_14.9	VCJHOFUOIQHNBC-UHFFFAOYSA-N	Organic compounds	Organoheterocyclic compounds	Diazines	Pyrimidines and pyrimidine derivatives	Aminopyrimidines and derivatives
pRPLC_388.196_12.3	VCKUSRYTPJJLNI-UHFFFAOYSA-N	Organic compounds	Organoheterocyclic compounds	Diazinanes	Piperazines	N-arylpiperazines
pHILIC_197.0841_1.7	VHFVKMTVMIZMIK-UHFFFAOYSA-N	Organic compounds	Organoheterocyclic compounds	Diazinanes	Piperazines	Phenylpiperazines
pHILIC_182.0672_5.2	VHPXSVXJBWZORQ-UHFFFAOYSA-N	Organic compounds	Organoheterocyclic compounds	Imidazopyrimidines	Purines and purine derivatives	Purinones	Hypoxanthines
pHILIC_85.0284_7.7	VIHAEDVKXSOUAT-UHFFFAOYSA-N	Organic compounds	Organoheterocyclic compounds	Dihydrofurans	Furanones	Butenolides
pHILIC_597.3646_5	VKGRRZVYCXLHII-UHFFFAOYSA-N	Organic compounds	Organoheterocyclic compounds	Tetrapyrroles and derivatives	Bilirubins	Bilirubins
pHILIC_84.0808_4.8	VLBGIFUKQYTZCN-UHFFFAOYSA-N	Organic compounds	Organoheterocyclic compounds	Pyrrolines		Pyrrolines
nHILIC_528.2639_6.4	VLGAHTYYCHWLNI-YYKZIPJASA-N	Organic compounds	Organoheterocyclic compounds	Benzazepines		Benzazepines
pHILIC_220.0603_2.9	VMFVSNYOKIVXJO-UHFFFAOYSA-N	Organic compounds	Organoheterocyclic compounds	Quinolines and derivatives	Hydroxyquinolines	Hydroxyquinolines
pHILIC_340.1442_4.3	VMLSXFMXUNVCSK-UHFFFAOYSA-N	Organic compounds	Organoheterocyclic compounds	Oxazinanes	Morpholines	Phenylmorpholines
nRPLC_347.0621_8.3	VOJLELRQLPENHL-UHFFFAOYNA-N	Organic compounds	Organoheterocyclic compounds	Benzodiazepines	1,4-benzodiazepines	1,4-benzodiazepines
pHILIC_241.1544_6.8	VQDBNKDJNJQRDG-UHFFFAOYSA-N	Organic compounds	Organoheterocyclic compounds	Pyridines and derivatives	Hydroxypyridines	Hydroxypyridines
pRPLC_83.0491_6.3	VQKFNUFAXTZWDK-UHFFFAOYSA-N	Organic compounds	Organoheterocyclic compounds	Heteroaromatic compounds		Heteroaromatic compounds
nRPLC_323.0769_8.6	VSIFMASDYAMOAN-UHFFFAOYSA-N	Organic compounds	Organoheterocyclic compounds	Azoles	Thiazoles	Thiazolecarboxylic acids and derivatives	Thiazolecarboxamides
pRPLC_242.0657_6.4	VVCAIBZWJDJGJQ-UHFFFAOYSA-N	Organic compounds	Organoheterocyclic compounds	Benzoxazines	Benzoxazinones	Benzoxazinones
pHILIC_157.0971_2.8	VVTVZDUKYJWIDH-SREVYHEPSA-N	Organic compounds	Organoheterocyclic compounds	Azepanes		Azepanes
nHILIC_171.0412_7.8	VWFWNXQAMGDPGG-UHFFFAOYSA-N	Organic compounds	Organoheterocyclic compounds	Azolidines	Imidazolidines	Imidazolidinones	Imidazolidinediones	Hydantoins
pRPLC_200.0552_4.8	VXAPSUDMBNWYNC-UHFFFAOYSA-N	Organic compounds	Organoheterocyclic compounds	Heteroaromatic compounds		Heteroaromatic compounds
pHILIC_223.0747_11.1	WCXDHFDTOYPNIE-RIYZIHGNSA-N	Organic compounds	Organoheterocyclic compounds	Pyridines and derivatives	Halopyridines	2-halopyridines
nRPLC_531.2241_5.3	WDGSJYYXVXQQHP-UHFFFAOYSA-N	Organic compounds	Organoheterocyclic compounds	Benzopyrans	1-benzopyrans	Dibenzopyrans	Xanthenes
pHILIC_180.1018_1.9	WETXYFNVBDLWIW-UHFFFAOYSA-N	Organic compounds	Organoheterocyclic compounds	Tetrahydroisoquinolines		Tetrahydroisoquinolines
pHILIC_227.1389_2.3	WEXRUCMBJFQVBZ-UHFFFAOYSA-N	Organic compounds	Organoheterocyclic compounds	Diazines	Pyrimidines and pyrimidine derivatives	Pyrimidones
nRPLC_399.1294_6.5	WFPIAZLQTJBIFN-DVZOWYKESA-N	Organic compounds	Organoheterocyclic compounds	Benzothiopyrans	1-benzothiopyrans	Thioxanthenes
nRPLC_449.1611_12.3	WGHQJSXSGKUCQL-UHFFFAOYSA-N	Organic compounds	Organoheterocyclic compounds	Benzopyrans	1-benzopyrans	Dibenzopyrans	Xanthenes	Xanthones
pRPLC_457.2037_11.1	WHBIGIKBNXZKFE-UHFFFAOYSA-N	Organic compounds	Organoheterocyclic compounds	Diazinanes	Piperazines	Pyridinylpiperazines
pHILIC_160.0757_6	WHOOUMGHGSPMGR-UHFFFAOYSA-N	Organic compounds	Organoheterocyclic compounds	Indoles and derivatives	Indoles	3-alkylindoles
pRPLC_374.1438_9	WIKYUJGCLQQFNW-UHFFFAOYSA-N	Organic compounds	Organoheterocyclic compounds	Benzothiazines	Phenothiazines	Phenothiazines
nRPLC_217.0295_2.1	WIWSALMJHPGFDY-UHFFFAOYSA-N	Organic compounds	Organoheterocyclic compounds	Azoles	Pyrazoles	Phenylpyrazoles
pRPLC_390.2117_12.6	WNMJYKCGWZFFKR-UHFFFAOYSA-N	Organic compounds	Organoheterocyclic compounds	Diazanaphthalenes	Benzodiazines	Quinazolines	Quinazolinamines
pHILIC_101.071_5.5	WNYADZVDBIBLJJ-UHFFFAOYSA-N	Organic compounds	Organoheterocyclic compounds	Pyrrolidines		Pyrrolidines
pRPLC_135.044_7.5	WNZQDUSMALZDQF-UHFFFAOYSA-N	Organic compounds	Organoheterocyclic compounds	Isocoumarans	Isobenzofuranones	Phthalides
pRPLC_262.1011_4.4	WQZOOPQQADNJEG-UHFFFAOYSA-N	Organic compounds	Organoheterocyclic compounds	Pyridines and derivatives		Pyridines and derivatives
pRPLC_112.0393_4.3	WRHZVMBBRYBTKZ-UHFFFAOYSA-N	Organic compounds	Organoheterocyclic compounds	Pyrroles	Pyrrole carboxylic acids and derivatives	Pyrrole carboxylic acids	Pyrrole 2-carboxylic acids
pRPLC_249.1482_10.2	WTGHQIKMADLFAH-UHFFFAOYSA-N	Organic compounds	Organoheterocyclic compounds	Benzopyrans	1-benzopyrans	1-benzopyrans
nRPLC_410.0408_4.5	WTHNOVFEXONZMI-UHFFFAOYSA-N	Organic compounds	Organoheterocyclic compounds	Azoles	Pyrazoles	Phenylpyrazoles
pRPLC_416.1464_6.9	WUJFGZAAFADPSF-UHFFFAOYSA-N	Organic compounds	Organoheterocyclic compounds	Imidazopyrimidines	Purines and purine derivatives	6-aminopurines
nRPLC_371.0979_5.6	WUOLYUKMMRCXGH-UHFFFAOYSA-N	Organic compounds	Organoheterocyclic compounds	Azoles	Imidazoles	Substituted imidazoles	Phenylimidazoles
pRPLC_200.1109_5	WUTYZMFRCNBCHQ-LHIURRSHSA-N	Organic compounds	Organoheterocyclic compounds	Azaspirodecane derivatives		Azaspirodecane derivatives
nRPLC_234.0769_8.5	WXNZYYXXILQTKX-UHFFFAOYSA-N	Organic compounds	Organoheterocyclic compounds	Benzofurans		Benzofurans
nRPLC_343.2121_11.1	XAHPFDPHEQKYLC-UHFFFAOYSA-N	Organic compounds	Organoheterocyclic compounds	Dioxanes	1,4-dioxanes	1,4-dioxanes
nRPLC_356.0619_5.1	XAXMYHMKTCNRRZ-UHFFFAOYSA-N	Organic compounds	Organoheterocyclic compounds	Benzodiazepines	1,4-benzodiazepines	1,4-benzodiazepines
pHILIC_157.0608_7.8	XBAVGYMDOXCWQU-UHFFFAOYSA-N	Organic compounds	Organoheterocyclic compounds	Diazines	Pyrimidines and pyrimidine derivatives	Pyrimidones
pRPLC_226.0707_5.8	XCSFLMDXLJMLBA-UHFFFAOYSA-N	Organic compounds	Organoheterocyclic compounds	Benzoxazines	Benzoxazinones	Benzoxazinones
nHILIC_254.9816_5.4	XDBMXUKHMOFBPJ-VVJJHMBFSA-N	Organic compounds	Organoheterocyclic compounds	Dihydrofurans	Furanones	Butenolides
nRPLC_377.1086_4.7	XEEQGYMUWCZPDN-UHFFFAOYSA-N	Organic compounds	Organoheterocyclic compounds	Quinolines and derivatives	4-quinolinemethanols	4-quinolinemethanols
pHILIC_244.1113_6.8	XFLVBMBRLSCJAI-ZXFLCMHBSA-N	Organic compounds	Organoheterocyclic compounds	Biotin and derivatives		Biotin and derivatives
pRPLC_206.081_8.8	XGILAAMKEQUXLS-UHFFFAOYSA-N	Organic compounds	Organoheterocyclic compounds	Indoles and derivatives	Indolyl carboxylic acids and derivatives	Indolyl carboxylic acids and derivatives
nRPLC_392.1824_9.6	XJNKUWDMCBZMTG-OAHLLOKOSA-N	Organic compounds	Organoheterocyclic compounds	Imidazopyrimidines	Purines and purine derivatives	Xanthines
nRPLC_360.0697_5.6	XKLZIVIOZDNKEQ-CLQLPEFOSA-N	Organic compounds	Organoheterocyclic compounds	Diazines	Pyrimidines and pyrimidine derivatives	Pyrimidones
nRPLC_486.1877_6.9	XKTFQMCPGMTBMD-FYHMSGCOSA-N	Organic compounds	Organoheterocyclic compounds	Azoles	Thiazoles	2,4-disubstituted thiazoles
pRPLC_99.044_6.1	XPFVYQJUAUNWIW-UHFFFAOYSA-N	Organic compounds	Organoheterocyclic compounds	Heteroaromatic compounds		Heteroaromatic compounds
nRPLC_413.1734_7.4	XPLJEFSRINKZLC-ATVHPVEESA-N	Organic compounds	Organoheterocyclic compounds	Indoles and derivatives	Indolines	Indolines
pRPLC_260.1066_3.5	XPVUWNNWLZFNKK-UHFFFAOYSA-N	Organic compounds	Organoheterocyclic compounds	Metalloheterocyclic compounds		Metalloheterocyclic compounds
pRPLC_558.2508_4.6	XUKUURHRXDUEBC-UHFFFAOYNA-M	Organic compounds	Organoheterocyclic compounds	Pyrroles	Substituted pyrroles	Phenylpyrroles	Diphenylpyrroles
pHILIC_100.0757_1	XUWHAWMETYGRKB-UHFFFAOYSA-N	Organic compounds	Organoheterocyclic compounds	Piperidines	Piperidinones	Piperidinones
[truncated: 194 more rows]
