# Supplementary material for: Prediction of gestational age using urinary metabolites in term and preterm pregnancies
Source: Sci Rep. 2022 May 16;12:8033. doi: 10.1038/s41598-022-11866-6 (PMC9110694; doi:10.1038/s41598-022-11866-6)
Supplement: Supplementary file 3 — Supplementary Information 3. [file 41598_2022_11866_MOESM3_ESM.xlsx]

## Sheet: Sheet1
Table S2. Results from random forest models (Related to Figure 2).
Compound ID	Mode	m/z	RT (min)	RF-imp GA All	P-value GA All	RF-imp GA Preterm	P-value GA Preterm	RF-imp GA Term	P-value GA Term	11UE00066	11UE00099	11UE00374	11UE00455	11UE00490	11UE00631	11UE00742	11UE00848	11UE00904	11UE00971	11UE01104	11UE01121	11UE01127	11UE01266	11UE01294	11UE01391	11UE01476	11UE01855	11UE01876	11UE02004	17-UE00208	17-UE00253	17-UE00283	17-UE00374	17-UE00384	17-UE00394	17-UE00401	17-UE00413	17-UE00563	17-UE00679	17-UE00787	17-UE00789	17-UE00848	17-UE00873	17-UE00922	17-UE01047	17-UE01059	17-UE01072	17-UE01243	17-UE01292
nRPLC_415.1428_10.6	nRPLC	415.143	10.6	94.2166	7.00245e-32	18.8148	9.78958e-13	41.3639	4.68264e-19	65151.9	40455.2	27565.9	10140.6	403.077	18264.4	34821.3	70076.6	103.777	36.295	18063.3	15168.9	107109	14376.4	114959	46781.1	85135.4	18942.8	18134.8	32717.1	1172.48	55995.1	1167.81	919.912	41211.5	110.521	70387.2	50.631	36237.7	52088.3	54.0517	31105.5	45740	3873.95	27255.5	495.217	38556.1	73.2238	39229	46641.2
nRPLC_493.2077_8.1	nRPLC	493.208	8.1	104.359	1.93312e-31	23.7572	1.67673e-12	28.5714	8.08466e-21	151220	85513.6	56378.3	58794.8	0.358339	32490.2	113714	172786	334.11	1122.34	104337	24632	269888	20859.9	384872	101237	234428	26001.8	35224.2	62414.8	1.12469	111609	1369.3	17.1139	176854	2216.2	194861	235.48	54872.6	50101.8	609.413	74675.7	141407	11597.1	102720	407.94	104088	3.18393	114119	121890
nRPLC_463.1969_9.3	nRPLC	463.197	9.3	151.832	4.27749e-31	27.2402	1.35885e-12	17.7183	2.21726e-20	4.2409e+06	3.29887e+06	1.45943e+06	2.18894e+06	39914.4	2.22421e+06	3.9308e+06	6.93054e+06	594539	418718	3.52569e+06	1.55784e+06	6.73e+06	867079	7.44063e+06	3.01335e+06	4.57377e+06	2.25543e+06	2.00757e+06	2.58795e+06	272621	4.95375e+06	1.09243e+06	374970	4.73189e+06	264388	4.8566e+06	368470	3.64671e+06	3.95522e+06	112265	4.07705e+06	6.5988e+06	738417	3.58046e+06	253772	3.2519e+06	172391	4.29788e+06	6.45396e+06
nRPLC_465.2124_9.5	nRPLC	465.212	9.5	31.5287	1.80535e-27	9.13858	4.2471e-11	12.1838	9.16811e-18	50042.7	54248.3	31174.2	23148.2	64.8164	11904.4	45497.5	88050.5	533.614	1189.13	28532.7	13931.9	99841.3	7741.47	75781.2	0.586571	68823.8	5409.2	16944.4	17437.4	1.13756	59807.4	4364.26	17.2713	69550.5	237.923	46628.3	1954.6	38260.2	22315.8	8.79105	31369.6	60709.7	5194.46	26369.5	920.646	31745.5	3.22757	50812.3	66288.8
nHILIC_463.1975_5.5	nHILIC	463.197	5.5	33.0305	2.90403e-26	2.9792	2.80566e-10	9.92193	2.47196e-17	1.81521e+06	1.62766e+06	1.43144e+06	1.67342e+06	85382.5	2.36881e+06	3.53509e+06	4.47903e+06	472121	564430	1.07578e+07	1.43723e+06	3.78047e+06	1.12789e+06	5.46042e+06	1.66668e+06	5.5058e+06	806457	1.29424e+06	2.00373e+06	293531	5.72829e+06	833650	1.08687e+06	3.61929e+06	391789	2.51938e+06	297057	1.60514e+06	1.34769e+06	213548	7.23607e+06	2.37081e+06	466162	4.28921e+06	127816	3.66102e+06	313478	2.02629e+06	8.24964e+06
nRPLC_463.197_9.9	nRPLC	463.197	9.9	54.797	4.94331e-26	8.82325	2.21158e-10	17.6118	1.02841e-17	63206.2	65598.6	34458.5	40838.6	1154.23	58290.2	71422	147065	7109.8	9544.94	82981.2	43614.9	131823	9540.32	131494	60830.6	90364.8	37617.7	32885.8	52932.8	3005.25	128865	10976.5	1871.44	97459.4	636.26	106325	9525.91	56071	56064.8	1855.67	76563.7	85817	10583.1	74531.5	12901.6	67766.2	357.286	77816.7	130193
pRPLC_429.1901_9.3	pRPLC	429.19	9.3	68.0856	8.36888e-26	22.816	6.03414e-10	6.18019	1.21031e-20	58707.4	59335.6	23064	60972	2813.77	37218.9	45683.7	70726.4	13765.2	3696.33	27936.2	12371.9	179394	19128.3	293848	58857.3	74936.6	53499.8	53479.1	47349.9	2702.56	146836	10037.7	593.669	62098.8	86.1748	81584	7912.76	87742	66857.4	2178.67	29478.1	116271	11849.5	51831.8	13519.4	51594.5	1466.28	75357.4	112465
nRPLC_397.1321_7.2	nRPLC	397.132	7.2	18.1172	1.70923e-24	5.19227	7.76846e-09	21.6212	4.57109e-19	68360.9	30034.1	64741.7	18987.8	390.282	17874.7	23429.8	63188.3	1540.29	836.753	35557.6	21012.2	89153.9	6816.19	190292	49256.6	94380.3	14609.7	12954.4	31074.9	285.577	42548.5	5659.02	17.1076	43659.9	400.414	56853	1053.37	34043.4	8169.36	1.48753	34720.7	78218.1	5428.74	33233.4	2942.66	38067.8	205.03	58020.8	40849
nRPLC_461.1814_10.2	nRPLC	461.181	10.2	25.6791	5.84629e-24	29.1062	6.55035e-11	26.8236	2.44498e-15	21404.4	21964	24657.8	15113.4	395.739	16317	26164.4	56131	4406.43	497.882	28527	13202.9	65556.8	729.016	67065.5	32153.6	38743	10907.5	14688.7	15067.9	4308.07	34904	2958.65	6530.97	38547.5	32.9592	29155.8	6883.18	19533	39952.2	2059.05	27401.4	53796.2	9923.93	49296.9	731.316	33195.3	3262.36	25265.6	42507
nRPLC_495.2233_10.1	nRPLC	495.223	10.1	4.66795	8.02485e-24	3.29931	1.70176e-10	24.6585	1.14706e-14	83860.9	59609.5	40525.8	29683	3052.56	24222.1	56856.8	79255.7	2685.61	8727.35	51227	32918.5	117358	15430.3	132518	54307.6	92766.4	20702.4	33224.6	43842.3	8311.52	43060.6	8888.78	54334.8	60837.2	2835.09	48888	5187.65	40452.5	39044.7	2666.08	39845.6	68714.1	12349.9	41528	3516.18	43120.6	2265.06	58424.6	66928.5
nRPLC_271.0731_7.9	nRPLC	271.073	7.9	26.8829	1.71983e-23	7.85317	4.29942e-10	9.44845	3.53045e-16	110477	223746	74843.7	112785	2197.57	159577	318791	370402	21880.9	20080	342840	75992.4	668375	30585	298543	202380	281524	140009	149460	49617.6	26229.3	228093	34353.7	38676.7	415332	23223.8	353732	21485.5	307149	123295	5927.65	244000	416247	47906.9	563126	20851.7	213138	11859.4	428436	320054
nHILIC_271.0734_7.2	nHILIC	271.073	7.2	34.4137	5.36825e-23	8.07771	6.36143e-09	8.13321	9.56743e-17	245247	594787	257163	299928	3865.41	694790	1.04091e+06	616150	11887.7	6145.21	1.83849e+06	185512	1.15072e+06	165145	645450	780711	1.25581e+06	204377	434819	125772	112846	576757	89545.5	11622.5	1.47435e+06	2165.15	1.14926e+06	66215.5	859151	221399	1081.65	398590	905720	145379	3.17846e+06	31854.3	642639	19181.1	1.20395e+06	475093
nRPLC_493.2077_9.4	nRPLC	493.208	9.4	21.186	2.55121e-22	1.78895	2.33551e-08	72.9498	6.20097e-18	57540	35769.8	58906.1	13087.3	673.28	8392.9	54316.6	68800	1037.56	2052.44	23018.2	13523.6	166630	6777.39	247465	51859.5	93399.2	9950.48	14737.3	32363.8	227.55	31574.4	1986.99	232.924	66696.9	245.465	37800.6	466.44	19518.7	15910	239.529	25684	71300.1	9183.67	38778.5	555.17	42154.1	15.1475	38786.7	47986.7
nHILIC_397.1326_1.1	nHILIC	397.133	1.1	2.14847	1.45885e-21	2.57588	2.01272e-08	10.3453	4.84371e-15	1.29767e+06	617442	908583	345735	68692.8	423307	672357	1.04822e+06	159698	67098.7	1.58945e+06	346939	1.66003e+06	235339	3.75251e+06	650442	1.85274e+06	173699	260168	516877	135890	1.02443e+06	71753.4	143112	896293	90386.4	1.24759e+06	147148	691909	463107	90602.2	1.33279e+06	1.02494e+06	239295	1.49284e+06	125676	782827	73049.3	868801	620745
nRPLC_463.197_7.8	nRPLC	463.197	7.8	8.85329	2.21614e-21	39.4088	2.31894e-12	0.346936	3.60708e-11	369093	110591	100022	577562	277.978	285112	903229	718044	101419	175549	634477	477857	694678	131531	1.17297e+06	861449	281690	205521	617388	481132	23759.6	312111	63856.1	31374.2	1.0983e+06	75404.5	955055	103103	261149	350471	32845	781663	573390	102366	2.21732e+06	17337.2	975255	65668.2	759069	939782
pRPLC_271.1691_9.3	pRPLC	271.169	9.3	44.6266	3.14303e-21	42.3658	3.33721e-11	1.76912	7.11059e-11	170438	207405	84177.9	191448	25154.9	138320	163884	212960	58972.8	82623.1	383017	65634.2	501629	86648.4	861451	186140	236619	156693	164472	150857	44271.2	427064	81560.3	470706	192142	111465	233397	54081.4	255838	227549	49646.5	135800	363690	64282.1	261097	47242.7	184031	105834	220922	349822
nRPLC_495.2232_9.9	nRPLC	495.223	9.9	4.04223	6.87149e-21	4.25543	4.96444e-08	59.8681	1.13152e-16	16647.7	20271.6	20020	11097.4	2742.27	4355.94	16496.7	23197.1	94.6863	3419.2	9732.73	17053.2	41685.1	5352.1	33284.5	33644	28054	9938.93	14510.8	18203.7	1393.92	16328.9	664.065	431.793	15528	2452.31	15207.9	778.145	14432.4	15622.8	650.399	8929.39	21168.3	4420.25	11704.5	1701.88	11570.2	428.562	16120.6	16459.9
nRPLC_495.2233_9.6	nRPLC	495.223	9.6	12.4502	2.31588e-20	1.28584	1.64566e-07	27.9781	1.48383e-14	73120.6	44002.3	67313.3	20224.8	1621.87	8105.24	53530.6	61579.4	1339.56	5095.74	46076.9	11957.2	48028.9	6039.79	35451.9	2554.44	68709.6	6632.07	29589.3	15186.8	2722.82	34840	5958.33	17.0064	54242.3	701.874	49357.1	2138.3	29232.6	31037.6	1312.1	22720.4	56691.4	2215.15	22126.5	4720.7	39553.5	346.496	61015.4	61772.3
nRPLC_479.1917_8.7	nRPLC	479.192	8.7	5.41132	3.28935e-19	1.79186	1.40677e-07	2.69967	4.21278e-15	234360	109161	72548.8	108841	2982.86	155830	110930	145309	14789.1	27294.1	277354	108473	200919	57477.3	322355	103811	102207	171348	132150	154864	101638	210657	41336	22763.4	105786	44934.2	373536	18073.3	123332	303732	7677.23	176778	201124	69725	108760	11369.6	93712.7	25300.8	237723	260233
nRPLC_381.1009_7.3	nRPLC	381.101	7.3	8.49161	3.29968e-19	3.14891	1.30725e-07	2.03124	3.90934e-12	98936.2	104186	49987.1	58590.3	17824	46575	66787.7	117467	17964.3	29492.7	98980.9	38097	152539	27646.7	76072.1	71917.4	116380	19608.1	97961.3	28108	24317.1	85303.5	28620.7	4577.67	91646.9	68826.3	122975	19306.7	81289.7	35936.3	10152.1	78309.3	71915.1	17118.5	69685.1	6335.07	61246.2	36956.8	67516.6	128225
nRPLC_461.1814_9.3	nRPLC	461.181	9.3	1.52242	6.30876e-18	0.310113	1.10472e-06	24.2179	8.81011e-14	172383	153895	140598	73830.3	33982.9	159035	228378	358329	29008.2	47287.1	248049	117096	295236	42522	323162	170329	232832	132453	137267	105367	43913.1	310827	111257	92355.3	197507	30279	245058	110495	129953	150258	17458.5	145466	208578	62025.7	160067	106375	127059	33609.9	218176	344595
nRPLC_505.2441_11.6	nRPLC	505.244	11.6	2.69411	1.51956e-16	1.10692	2.43302e-08	0.0940133	2.79094e-09	36244.8	46395.5	53413.4	37239.1	6192.92	14331.1	110656	39193.5	12770.3	26096.5	23645.9	33426.1	133296	20822.6	109248	71031.5	145269	53266	53469.6	48413	1747.45	117732	31507.3	892.1	63102.9	5728.31	164054	4943.17	71520.3	16680.4	5920.92	101755	119384	62300.1	39681.1	4396.09	83274.9	2414.88	108995	110148
nRPLC_461.1815_8.3	nRPLC	461.182	8.3	0.55147	2.20454e-16	6.23827	5.45013e-10	0.114798	6.48262e-09	34105.2	13115.3	16488.3	37595.3	238.988	25236.4	72667.4	63737.4	8935.84	21496.9	80093.8	57764.3	37282	8028.54	97324.9	65070.3	23050.5	35100.4	64752.8	38938.2	2612.23	45751.6	13609.1	824.575	91174	2650.65	116698	14205.9	21554.2	36702.4	2523.48	74313.7	50985.8	9578.02	190781	9576.13	62063.6	5867.79	94032.6	109475
nRPLC_481.2438_12.1	nRPLC	481.244	12.1	0.335924	2.40542e-16	0.512017	2.00061e-06	0.405584	1.2045e-10	367163	320321	271537	93582.5	75906.8	185996	431719	409012	99756.3	122472	312739	218664	373959	95611.5	514239	276996	510489	310142	203767	202221	94208.3	282324	81428.2	169964	310591	45160.8	567567	76276.5	184075	197317	19641.6	195886	470015	155543	263207	123744	192111	106551	292105	272193
nRPLC_463.1972_9	nRPLC	463.197	9	0.540204	2.53304e-16	2.5283	1.20646e-06	1.17072	2.94885e-12	17932.7	21703.9	13720.5	28598.4	226.632	17593.1	24420.5	47107.1	2379.39	6243.77	33520.8	9720.62	30172.7	4107.69	12906.6	306.907	15615.1	4395.91	21592.2	7965.92	1846.72	16082.9	5797.94	17.8425	32124.4	2340.91	46086.4	4955.95	27424.4	15781.2	782.2	21364.4	44783.8	8139.77	38966.8	5685.66	22439.1	179.89	23406.4	35170.3
nRPLC_495.2234_9	nRPLC	495.223	9	0.415677	5.1538e-16	0.218177	2.54455e-06	0.833014	9.71054e-11	29901.7	27472.9	22251	13981.5	2725.96	5475.05	25399.1	34370.9	628.022	7326.38	20247.1	15267.4	54966.4	14971.9	58348.5	0.589878	46316.2	6995.21	22653.8	28430.8	5410.26	26476.9	4043.03	16.9038	23282.8	1707.33	21572.5	3616.6	16973.6	24605.5	3539.71	13124.5	28714	6845.2	10689.3	3186.27	15563.7	5354.74	33566.6	33464.3
nHILIC_463.1975_6.8	nHILIC	463.197	6.8	1.22089	6.87785e-16	5.71844	8.06122e-09	0.0933493	2.99562e-08	80680.8	36021.6	59874.8	330049	66.5929	217354	739052	334946	80580.7	122976	1.30869e+06	293932	186631	139102	978281	314391	279688	61294	328266	214227	19539.7	268882	39389.4	48686.1	661559	44759.9	329401	30055	96297.6	89914.8	19484.4	1.04832e+06	154079	45481.3	2.36785e+06	3706.51	614759	73143.3	313831	570207
nRPLC_429.1914_14.2	nRPLC	429.191	14.2	0.0994385	2.48934e-15	0.219252	7.98502e-06	0.0777362	1.08416e-12	19937.8	34135.8	11298	25975.1	4204.19	72840.7	16876	38616.4	9487.33	3471.95	16798.1	14098.6	45593.9	1240.89	21954.2	26420.8	20155.6	13281.3	8011.62	14704.8	1.11357	14350.7	3984.93	16.5735	34051.8	4.28764	36426.2	1884.71	12442	9154.05	1.5012	3755.03	31730.7	18394.3	21301.5	5159.21	20191.2	3.03203	24946	17949.1
nRPLC_477.2126_10.1	nRPLC	477.213	10.1	1.22003	1.67566e-14	0.162115	9.55789e-06	1.0264	1.5588e-10	131375	106152	152148	50859.9	37395.8	55115.2	194965	127654	39005.3	49705.6	229426	131295	229309	43300.1	229541	113500	214533	125216	95177.8	127885	33474.7	165300	32809.5	46083.7	153646	17140.9	294439	41859.6	117853	93542.9	13796	98017	136462	81498.3	114715	36316.4	107204	45019.6	188154	117382
pRPLC_479.2267_9.8	pRPLC	479.227	9.8	1.08599	4.09095e-14	0.215336	5.46603e-05	0.503647	1.64372e-11	45940.8	45447.6	38118.4	28705.9	16495.5	10222.4	31319.8	25768.6	2391.45	10462.6	15637.1	13322.6	91796.1	18667.8	141634	24357.3	52784.8	29287.7	43006.1	35475.9	15315.8	70389.2	1668.74	539.892	24498.4	6188.21	59329.1	14478.5	51914.8	29722	4478.02	11382.1	50793.2	13394.4	30054.9	20059.4	22154.2	15855.8	38416.2	35166.9
nRPLC_477.2125_9.7	nRPLC	477.212	9.7	2.95861	5.23458e-14	0.32906	0.000443553	1.86723	3.45154e-14	144398	115450	156696	49722.5	36972.9	20969.3	155664	124577	16596.4	50099	180699	74196.8	182274	26527.9	182490	97593.8	153529	73008.3	123179	119688	68782.1	160103	31455.2	27628	129358	44999.8	197381	100814	158085	94899.6	11281.7	137668	150778	60717.2	113727	319350	99058.3	37228.5	183304	125180
nRPLC_461.1815_8.5	nRPLC	461.182	8.5	0.510565	1.62945e-13	0.108016	2.65267e-06	0.0826132	2.5272e-09	41355.8	23978.1	24497.6	24765.7	2462.23	20854.6	52300.3	75137.5	9564.79	23331.3	64040.2	69139.9	35637.9	11347	74634.7	113592	36754.4	53076.1	68038.5	27077.8	2376.43	81987	24870.1	17960.6	47624	3655.92	76323	21754.4	28371	49843.4	2622.4	53586.2	57282.2	16117.5	69653.5	35741.2	31756.4	10156.2	97579.7	165409
nHILIC_381.1015_2.8	nHILIC	381.101	2.8	0.427126	2.10879e-13	0.0251469	0.000626171	0.696849	4.81733e-14	1.43643e+06	1.62969e+06	611909	1.15094e+06	127.062	1.09018e+06	1.1294e+06	1.31692e+06	628775	197768	3.05625e+06	40035	2.47153e+06	711863	114229	1.90012e+06	2.68886e+06	119193	506173	343877	1.14716e+07	1.44556e+06	166364	245793	981434	146699	2.36535e+06	3204.5	1.49757e+06	659179	32635.6	903164	747764	457724	2.36416e+06	71295.3	1.03641e+06	22614.9	3.18342e+06	2.78401e+06
pRPLC_479.2267_10.1	pRPLC	479.227	10.1	0.0796964	6.14118e-13	0.139137	2.6453e-05	0.115126	1.61953e-08	18115.4	29286.2	24230.6	24892.7	6310.93	9439.03	27757.8	12815.2	7843.22	1288.04	12680.1	12518.6	66416.2	14653.4	96636.4	22068.9	29487.8	29178.4	23547.7	12762.8	4286.15	47707.4	1294.62	16.3778	17036.6	272.539	40658.2	3066.02	34202.8	21166.2	342.778	1946.97	30921.8	12963.7	11393.1	4446.99	17316.7	5704.45	32246.4	12233.2
nRPLC_271.0731_8.8	nRPLC	271.073	8.8	0.145611	6.14943e-13	0.229403	1.67884e-06	0.0379781	7.19128e-08	18185.2	26718.5	11856.1	15054.4	1196.84	23643.7	28607.2	44063.9	8072.52	17225.2	43337.2	10440.9	51992.6	4660.18	23558.6	18985.3	34611.4	15169.7	13469.3	9150.16	5733.65	27676.8	20272	21851.7	50949.4	5732.87	59342.4	6779.16	31616.9	14231.1	5487.51	38011.1	35154.9	9087.68	69371.6	5776.8	33641.5	15693.6	43690.4	54085.3
pRPLC_507.2579_11.6	pRPLC	507.258	11.6	4.8721	9.34541e-13	1.16624	2.12167e-06	0.65952	1.60965e-07	13165	20964.8	18645.1	20332	7053.87	10436.6	30973.2	8702.86	6117.77	9154.19	4148.43	4753.47	79756	15097	104163	35268.3	50689.9	25093.5	34304	23058.3	6873.19	86416.6	5276.69	1040.71	19476.8	2191.02	68257.5	7678.19	47610.2	6760.1	5953.36	12098.3	59791.2	28332.8	5684.98	1830.6	29879.9	5538.19	38628.1	41890.9
nRPLC_365.106_9	nRPLC	365.106	9	0.0543264	7.5323e-12	0.227618	8.82233e-06	0.08229	2.68576e-08	313258	218479	87971.4	241934	20064.9	192993	86538.2	174540	54575.1	14783	521533	77628.7	205868	48974.2	213692	129189	407405	102952	101496	47708	60327.1	126075	58036.9	313225	238308	22360.7	1.29497e+06	41577.6	335537	80424.8	8518.17	218611	224628	175974	324363	33810.9	159309	45517.4	306205	395290
nRPLC_491.1921_10.6	nRPLC	491.192	10.6	0.546392	1.06526e-11	2.48151	1.28376e-05	0.808524	3.13489e-07	16346.6	15342.4	18822.7	21879.3	3119.95	17545.8	11409.2	22248.3	6704.99	2680.77	5975.3	15771.9	27950.9	5730.42	24559.2	28791.8	47706.3	10841.4	7303.56	33098.6	682.346	13207.3	3726.98	16.8088	18710.6	3.94978	30815.6	5058.83	14809.8	6812.99	863.388	21585.7	25584.8	23978.3	13950.8	3485.84	10718	3.09361	10053.1	13036.9
nRPLC_381.101_8.7	nRPLC	381.101	8.7	0.221368	1.10784e-10	0.254591	4.99551e-05	0.0773192	1.00373e-07	16610	14114.2	15088.1	22825.2	439.262	21519	9513.13	12937.9	6326.1	167.104	17672.4	1785.96	33573.9	3646.63	10334.5	25221.3	25670.7	12735	12277.7	5722.32	3065.71	4979.64	3554.36	1004.08	24258.5	4314.16	65521.2	979.199	21470.4	7849.89	1506.07	14333.2	23783.8	10239.1	40625.9	19424.2	8444.79	647.466	21680.9	32460.5
nRPLC_365.1059_9.3	nRPLC	365.106	9.3	0.0297413	1.90068e-10	1.1599	2.1243e-05	0.00349753	1.80602e-07	60391.1	46447.7	42904	89838.1	21668.9	65468.3	29484.3	72036.9	16136.7	14195	161293	36365.2	84620.9	13663.1	40900.2	52036.4	60786.7	36359.1	39055.8	19313.5	19686.1	22706.8	29525.6	29932.3	85191.2	17754.1	245614	28305.5	61453.4	26959.6	5405.46	67033.6	67590.9	25871	109605	32016.8	50052.8	17142.4	60928.4	165286
nHILIC_365.1063_1	nHILIC	365.106	1	0.0935599	2.10103e-10	0.0763698	0.000309025	0.391668	1.13708e-07	1.27812e+06	1.47568e+06	760110	810648	84112.8	868043	592601	1.02855e+06	455538	70785.5	5.68116e+06	142757	1.22402e+06	141770	787569	609751	2.58436e+06	514220	276381	93831.5	89670.6	1.07806e+06	263472	2.43542e+06	1.70083e+06	124186	5.44609e+06	227790	1.26575e+06	91480.6	47966.1	1.4644e+06	260035	735203	3.34376e+06	79866.2	1.38795e+06	183885	1.03363e+06	5.25719e+06
nRPLC_505.2441_11	nRPLC	505.244	11	0.281483	1.52695e-09	0.276777	0.000149516	0.0177963	1.633e-06	34400.2	40925.4	82201.1	47293.7	19203	14550.3	82540	28324	19375.2	30420.9	67299.4	31252.3	159803	25650.9	122190	85521.2	139506	39903.7	47273.7	44852.7	1700.73	120431	26712.3	780.534	68968	6813.42	79347.6	10799.3	68831.8	16371.3	25426.8	63085.7	99471	54785.6	89992.9	1235.92	71518.3	9540.54	69058.5	60191.9
pRPLC_133.0647_9.3	pRPLC	133.065	9.3	0.175954	2.363e-09	0.28507	6.81943e-05	0.0709761	5.11547e-06	8763.65	10373.7	7590.81	9717.1	4428.25	9701.96	10736.9	9684.88	10015.1	6398.47	19479.5	5481.82	19535.1	9726.66	37570.4	9820.22	14174.8	19307.3	12738.4	8810.16	5741.88	17106.8	9418.59	25314.1	19135.9	8816.27	16448.1	13637.8	12144.5	11916.3	8350.18	9170.33	15448.8	9738.99	14951.4	6904.9	14052.4	10000.2	25981	24697.7
pRPLC_303.195_10.1	pRPLC	303.195	10.1	0.0478275	1.62403e-08	0.238474	6.4145e-06	0.00874325	0.000357218	38430.4	44075.8	50438.9	41975.4	25867.9	28803.9	61709.9	32450.7	22831	35975.2	190239	36140.9	92765.5	26631.4	172201	63631.1	62811.5	49234.1	49711.2	39181.5	21719.8	78481.1	21822.4	188755	36617	48824.5	62580.1	19911.7	51911.4	39684.5	17021	40368.3	51115.3	29749.3	84282.6	17160.6	41800.6	45938.6	48283.5	48245.8
nRPLC_371.1529_9.2	nRPLC	371.153	9.2	0.015203	2.5867e-08	0.0193459	0.00348922	0.00856748	1.88733e-07	54379.4	33076.1	57214.4	19288.8	20248.5	29354.1	30496.3	63920.7	18717.8	11815.4	115090	46656.2	49800.4	5867.06	11214.9	4167.32	7253.85	8428.45	33082.1	1452.72	16115.5	25836.8	28209.3	17186.6	55729.6	10717.9	116560	22568	44500.5	49912.6	5804.55	32588.5	52471.7	4860.84	79551	28879.9	30522.2	6369.45	54618.4	89821.2
nRPLC_463.1971_8.9	nRPLC	463.197	8.9	0.0481725	2.62379e-08	0.139326	7.99328e-05	0.00558794	0.000138029	38012.7	18576.3	15121.6	73243.5	12383.6	33165.2	69453.6	67913.7	16527.6	41311.9	50515.2	44268	54374.1	9231.87	68753.5	45395.3	21832.5	33283.4	43349.4	49322.9	14513.6	25462.6	42616.3	19401	155272	28659.5	130556	35035.2	41559.8	59824.2	21499.1	81299.7	70545.6	20824.8	158786	78783.4	112857	33665.4	254430	115021
nRPLC_365.1059_9.2	nRPLC	365.106	9.2	0.00963629	3.16865e-08	0.0776949	0.00100614	0.00617975	5.85461e-07	28278.3	23440	13683.1	33307.5	767.183	6573.05	5993.01	25481.9	2773.38	284.415	61723	18877.4	19905.8	7520.51	9461.17	20732.5	17085.1	13605.4	6629.14	2697.24	4880.67	6868	7002.85	17423.3	28266.4	1376.22	123723	7635.04	43815.4	7691.55	139.019	25606.7	22249.6	4991.64	35063.5	3965.41	12433.6	8313.18	24056	98721.4
nHILIC_541.2657_6.5	nHILIC	541.266	6.5	0.0908542	6.0726e-08	0.187239	0.00219036	0.080552	1.30717e-05	481464	608083	683664	816713	1.04153e+06	888508	528273	493780	209836	1.0726e+06	9.82628e+06	880197	741079	552675	447639	265079	702530	262839	829581	619006	2.04409e+06	390103	504631	5.9577e+06	303794	916990	288422	941651	272507	240670	741907	911894	487202	819221	519191	845532	386480	1.2559e+06	569819	472664
pRPLC_299.2365_11.2	pRPLC	299.236	11.2	0.0558093	7.36575e-08	0.0152876	0.00338437	0.153001	2.69208e-06	83563.3	136615	59086.4	143844	51622.5	93711.9	99416.8	81898.9	27679	48772	129860	55852.1	197576	69109	211504	66473	99465.5	90896	122884	49853.6	43577.2	136673	19031.9	31059.6	45614.4	30874.2	97877.1	30892.8	132433	82552.1	45021.8	64918.9	144282	57151.2	69931.6	30934.6	63806.2	56456.3	56279.2	101707
nHILIC_385.133_2.1	nHILIC	385.133	2.1	0.148463	9.3641e-08	2.26666	0.000195926	0.00687767	0.000110561	161298	99027.1	163135	747.621	322.807	53152.6	60249	214773	7230.56	3701.22	65186.3	1826.28	390020	1915.53	770.831	60360.5	162058	1904.09	53542.4	0.878136	5718.75	326762	13260	17.0555	37950.8	13135.6	318268	428466	175976	401552	105067	570280	342808	103019	600587	65265.1	66349	193905	192078	227538
pRPLC_369.1724_12.3	pRPLC	369.172	12.3	0.380564	1.3336e-07	0.0115687	0.00323827	0.673306	6.05795e-06	18013.6	6956.44	5468.35	12152.3	5148.54	7320.01	9862.15	7420.03	8074.76	1958.08	10662.4	3750.95	50886.5	12345.5	78397.4	14159	25158.9	28146.7	6376.08	8592.44	5322.42	24798.1	5096.61	709.908	18669.3	120.935	30110.8	4787.81	26109.2	4884.52	3424.36	4332.85	30501	20535.8	24440	3179.88	8049.35	612.754	23936	9565.4
pRPLC_333.2419_11.1	pRPLC	333.242	11.1	0.0418432	1.50441e-07	0.0635492	0.00070472	0.0112826	7.64932e-05	70069.5	121437	41402.5	193559	36454.4	52882.6	79537.8	40193.1	31867.8	29379.6	76146.8	48078.2	90588.2	29466.6	86090.2	60346.4	49488.5	46000.5	77011.6	35956.4	10190.2	66056.4	16897.9	39645.6	33512.8	21051.7	89311.6	18114.2	62360.2	55309.6	26728.7	20243.5	63827.3	44070.6	46762.8	13411.5	46186	24078	46142.2	57351.9
nRPLC_447.2023_10.7	nRPLC	447.202	10.7	0.0254032	2.39052e-07	0.258496	0.000890182	0.00197181	0.000168896	26088.3	22990.8	22167	25901.5	21522.5	21218.9	22431.4	43401.7	20718.5	13474	131614	32223.3	72207.1	3795.68	11805.7	21215.7	17978.2	25044.8	23372.5	25758.2	12040.2	15566	11780.1	8844	44338.7	11756	73033.3	18829.6	11630.8	17224.4	6241.11	12729	23390.5	7840.03	37221.3	12359	19819.9	3137.79	15551.7	54301.2
nRPLC_495.2232_9.5	nRPLC	495.223	9.5	0.0316563	4.36629e-07	1.01037	0.000264631	0.00350745	0.00189797	23219.3	16074.2	15827.6	17833.9	2084.92	11908.7	20324.8	25858.9	905.709	18752.9	10816.8	22684.7	34136.2	7986.88	29121.2	10100.8	26644.2	7531.19	18887.4	32595.4	10464.1	22217.1	2263.17	9055.71	23620.6	20396.2	17989.7	13482.6	16366.9	35441.9	15934.7	16630	31779.3	9687.47	18179.5	20760.4	15902.6	6981.02	23570.9	30095.9
nRPLC_541.2649_10.5	nRPLC	541.265	10.5	0.0735161	8.32474e-07	0.229655	0.000164736	0.00153394	0.00269672	4.96441e+06	5.21125e+06	5.14285e+06	5.47444e+06	4.33061e+06	3.27138e+06	3.52793e+06	3.24454e+06	1.21313e+06	4.4901e+06	1.55439e+07	4.39513e+06	4.04305e+06	1.9001e+06	1.90316e+06	2.30375e+06	2.61888e+06	3.44532e+06	5.76931e+06	5.22709e+06	6.93117e+06	1.44132e+06	3.41399e+06	8.12081e+06	1.49833e+06	5.67551e+06	2.30814e+06	5.83532e+06	1.78768e+06	2.62983e+06	4.01109e+06	1.61919e+06	3.00541e+06	3.9464e+06	2.46702e+06	2.57069e+06	2.18829e+06	2.47438e+06	3.05062e+06	3.54792e+06
pRPLC_585.3011_10.5	pRPLC	585.301	10.5	0.0505973	1.02284e-06	0.0656165	0.00024665	0.00352634	0.00159497	27327.8	29205.8	28123	52789.5	32046.6	13102.9	13802.7	3923.82	3211.98	18596.1	86815.2	12008.5	8140.49	19001.1	18052.4	6740.85	7790.79	9839.98	46683.1	29570.7	52040.4	4860.28	10808.1	47801.4	1503.14	17310.5	5501.77	25601.2	12305.3	5440.62	26519.8	156.93	2273.28	18452.4	268.057	4690.86	11877.1	11884.2	7941.31	17685
nRPLC_413.2001_12.9	nRPLC	413.2	12.9	0.066085	1.60362e-06	0.0297111	0.00420049	0.01011	4.09997e-05	332136	366975	142751	339284	160481	418324	190961	218044	119699	123077	397199	359888	220949	62615.2	236265	194892	251405	289070	178374	156976	89849.9	173491	247663	116743	198905	94243.3	563660	187028	240347	326574	75012.8	275946	261384	176658	192666	158908	185430	93139	224740	176189
nRPLC_349.111_11.2	nRPLC	349.111	11.2	0.0780888	2.58378e-06	0.493548	0.000167777	0.0060764	0.0030594	40411.3	22918.6	7535.16	198531	19664.7	98492.2	10406.6	29968.4	17331.8	10544.3	1.26311e+06	8996.7	45225.7	11504.3	125356	174979	89765.7	131959	15747.3	4685.14	6489.21	1395.14	540.055	97447.7	216534	6732.09	1.36675e+06	58577.4	30995.3	2897.18	425.51	126637	13432	45934.7	313828	3330.12	79990.3	25128.7	13081.7	370280
nRPLC_291.1082_8.7	nRPLC	291.108	8.7	0.136247	2.70922e-06	0.397161	0.0114142	0.0286104	5.88354e-05	353942	191553	118760	186667	130144	287299	276236	275968	136485	137278	296805	310825	228326	148496	147667	333132	136954	102198	364939	122259	90162.1	178383	125421	123451	189496	109721	109005	95339.2	115474	136003	71602.8	149974	252688	354113	124254	52456	143887	74530	78681.6	190072
nRPLC_493.2073_10.1	nRPLC	493.207	10.1	0.0263893	5.01976e-06	3.42029	6.90569e-05	0.036775	0.0234677	18427	13857.2	22913.5	19750	8479.77	81728.2	13769.3	19566.2	11955.6	11803.9	20811.6	62872.6	19689.1	61063.4	92636.2	70958.5	169328	25261.7	11652.9	26514.8	5599.48	7649.58	5690.28	4669.68	23170.3	2536.76	43155.6	6690.27	13740.3	15455.8	5962.09	15590.7	20382.9	31612.9	28568.5	10462.1	21005.2	7107.75	14920.2	21102.3
nRPLC_599.2242_10.5	nRPLC	599.224	10.5	0.0339096	5.85294e-06	0.575427	0.000116103	0.00800372	0.00701247	29626.2	24929.4	30899.1	58136.5	15995.1	15220.2	39367.3	22532.6	13158.4	32064.6	208330	29801	10491.9	25168.7	9091.03	9907.24	20240.7	3405.9	34325.2	23250.5	43668.1	3310.09	14171.6	50472.4	5690.26	129177	985.108	15680.9	2029.63	276.16	33403.4	6746.46	1593.84	11591.8	13430.3	396.039	13545.7	19201.4	128.426	15190.4
nRPLC_481.2437_11.9	nRPLC	481.244	11.9	0.0295126	8.75022e-06	0.0101692	0.0587237	0.00878277	2.94926e-05	1.07905e+06	1.02623e+06	1.74154e+06	408967	334443	653777	1.14113e+06	920697	202837	850022	1.55884e+06	837353	591063	471171	1.08451e+06	720383	1.18178e+06	1.27505e+06	1.27017e+06	1.20624e+06	877894	746801	421607	747107	727205	388806	1.09662e+06	503882	853679	914975	252197	722388	825972	613114	408504	384087	596301	471625	1.31778e+06	1.01215e+06
pRPLC_481.2423_10.4	pRPLC	481.242	10.4	0.0482474	9.39908e-06	0.0262448	0.0259223	0.560517	5.99769e-05	49745.1	49633.3	70361.4	46489.8	43594	25493	43926	29741.5	24937.3	24776.5	62260.1	33451.7	103571	35822.9	143386	37321.2	77717.9	61739.6	54751.4	37016.5	26639.8	71494	10121.8	24477.2	36349.8	14132.4	96159.3	24304.7	57987.5	23435.8	16670.9	10077.8	47624.2	60738.1	52944.6	25578.3	25243.6	32663.8	49474.1	39382.6
nRPLC_365.1059_11.4	nRPLC	365.106	11.4	0.047891	1.1333e-05	0.762042	2.92513e-05	0.00471932	0.0279404	11660.5	518.05	309.804	10696.6	9075.47	17171.7	1530.05	27632.9	3559.26	46865.5	56972.4	7103.63	40622.8	168.674	15599.4	25538.6	23020	32720.8	1228.36	14764.4	390.94	914.322	167.317	138.359	30495.3	7264.87	39119.5	11011.7	5271.9	3635.38	4413.12	16635.8	7087.39	1134.91	19503.1	41983.8	8952.75	1398.39	2670.09	25386.2
nRPLC_479.2281_11.6	nRPLC	479.228	11.6	0.025378	1.35968e-05	0.0484231	0.18196	0.114541	2.42266e-06	1.07268e+06	870699	1.08689e+06	240441	218204	523637	860335	865816	193548	362679	1.87496e+06	595073	942194	459073	1.31523e+06	411441	1.34234e+06	1.00081e+06	1.09337e+06	1.20173e+06	645607	913192	433648	842283	523009	444748	736448	252456	715724	897967	216915	464585	591078	324247	283632	442904	349406	512897	1.27984e+06	966983
nRPLC_495.2232_9.1	nRPLC	495.223	9.1	0.510242	1.4908e-05	0.0292159	0.0228759	0.11842	9.46003e-05	39510.6	35469.3	76556.4	29526.5	11092.7	1913.16	43275	27401.6	26917.1	20555.6	14629.9	9705.77	33216.8	14625.8	28823.3	1984.89	1044.23	1326.7	17876.6	22538.6	13885.9	27833.6	9097.77	17.1731	21920.6	3659.05	27584.7	7971.04	18864.2	13853	9545.62	26340.6	19968.6	79656	17711.4	9553.9	16719.5	309.896	27927.8	13819.2
pRPLC_287.2436_2.3	pRPLC	287.244	2.3	0.100638	1.63528e-05	0.0672522	0.00157473	0.00603234	0.00729803	671580	986029	686773	732576	396991	590725	249183	241392	227132	104648	685800	153632	1.51865e+06	231095	1.26634e+06	760115	391008	663071	829765	377136	57056.1	266355	573183	17516.7	122150	156485	185548	78958.8	1.30632e+06	425853	201196	32100.7	623096	133271	766354	95556.3	190185	220925	714188	232287
nHILIC_477.2132_5.7	nHILIC	477.213	5.7	0.136046	1.97752e-05	0.012055	0.00847507	0.0785157	0.000702362	55916.7	66132.5	115333	40942.2	51478.7	46394.5	120793	113470	81132.8	83923	887587	81993.6	122278	55658	97943.6	93248.7	197154	47455.7	84439.4	105906	59652.1	98034.7	30057.5	214038	117402	53111.2	262850	44670.2	64374.5	45309.9	12468.1	171104	105924	77540.3	168756	58310.5	48840.2	59521.8	155875	86695.2
pRPLC_489.2475_10.5	pRPLC	489.248	10.5	0.0567953	2.24555e-05	0.0683624	0.00280812	0.0230827	0.00369357	27056.2	32933.4	28283.7	49289.7	39456.6	14142.9	11671.5	6003.19	6744.43	15752.5	47412.6	9191.69	16703.4	16572.3	17163.2	8671.12	7751.95	16211.8	50209.8	25260.3	50505.3	6026.91	10366.4	28006.7	3153.01	14257.9	8751.95	29664.1	14581.1	12260	23242.1	224.199	8519.86	19877.3	3602.06	10227.2	8086.29	10651.4	11737.8	13048.2
pRPLC_335.2576_12.3	pRPLC	335.258	12.3	2.6731	2.29578e-05	0.146895	0.0178536	0.147805	0.000435339	42280.2	99177.5	31729.9	77046.1	6354.25	31010.7	34721.9	25854.3	6156.18	6341.64	30279.3	22847.1	31469.7	27934	40313.2	19257.2	22156.4	34308.9	53321.4	19346.9	9318.98	54083.2	14478.6	7259.3	10324	12603.1	24975	5826.59	54736.3	61947.5	13598.9	4773.65	26458.8	9343.09	15846.3	5840.7	17782.2	13532.3	20433.4	19768.6
nRPLC_479.2282_10.4	nRPLC	479.228	10.4	0.145253	2.6119e-05	0.0138457	0.0595724	0.0461368	9.13337e-05	415778	345908	535024	184160	217490	175461	406633	334207	137179	267748	928765	589824	550414	162667	393509	253043	524647	425421	334192	339653	260333	317637	160003	276003	305967	167958	681651	234105	295857	241306	106489	222088	282135	363003	323050	157313	183475	206604	480950	322107
nRPLC_541.265_10.7	nRPLC	541.265	10.7	0.0488066	3.90349e-05	0.0733199	0.00155386	0.0196091	0.0086817	1.03508e+06	1.05584e+06	610571	822580	1.11164e+06	810082	631595	960666	440551	953265	1.97801e+06	792452	824325	383004	478862	945013	830112	755194	723462	1.27661e+06	1.0991e+06	590857	913011	1.63966e+06	472459	1.22451e+06	724817	1.47367e+06	404412	574829	1.06035e+06	409784	1.41174e+06	1.48577e+06	552334	1.38785e+06	326813	918481	584533	809411
nRPLC_477.2129_10.6	nRPLC	477.213	10.6	0.0623795	4.03108e-05	0.00757843	0.0343798	0.0405192	0.000236957	39567	31472.3	57532.8	27316.5	15912.3	21401	36936.4	32252.1	9983.43	25987.4	47638.9	53669.7	32633.8	12073.4	33117.4	37395.3	46122.1	36731.3	29736	32271.7	17717	20749.1	3876.46	5428.65	28603.8	6707.46	59822.1	14665.9	32059.8	15668.9	6868.88	21497.3	31669.4	40324.1	44061.6	27328.2	14179.4	7988.26	50064	31046.4
pRPLC_315.2317_10.6	pRPLC	315.232	10.6	0.142127	4.55147e-05	0.123592	0.00474453	0.003915	0.00338074	8386.78	29579.9	10507.4	36848.9	4581.33	16197.6	19164.1	4646.27	3879.16	7223.39	11530.9	11036.9	25048.3	13342.9	24061.8	11746.2	8276.46	20193.8	18331	11132.9	3132.35	22382.4	7232.33	11923.8	53348.2	6638.2	14982.4	4401.81	40762.3	32939	13563.8	6080.06	12238.7	8627.84	4515.72	4166.56	18049	7009.37	9087.62	7920.6
pRPLC_507.2581_10.5	pRPLC	507.258	10.5	0.00980095	5.71143e-05	0.0126368	0.00753591	0.00444869	0.00263661	51056.8	62420.6	49721.5	92055.3	64614.3	36042.3	28284.9	20279.1	12782.7	33143.1	111308	24210.6	50224.3	36171.5	45379	25097.9	21521.1	35496.9	94258.3	50013	79449.2	23064.8	22017.6	61219	9591.2	42744.5	22854.4	56029.8	29713.1	23122.2	57990	2022.81	26316.5	36510.2	17668.2	23056.1	17706.1	33993.3	23730.9	33697.9
pRPLC_317.2483_11.2	pRPLC	317.248	11.2	0.0846305	5.79748e-05	0.113971	0.0168303	0.142784	0.000820103	69791.7	155353	73782.2	146719	59957.5	89283.1	101572	85409	37552.2	92829.5	335580	71969.6	128221	80102.1	134847	62222.3	119603	70180.8	93423	61080.4	51205.3	112806	50498.4	368596	274966	94640.5	64780.6	47481.8	89168.8	77255.5	52939.1	94104.2	154186	59146	188163	22145.9	99341.9	97715.4	55418.4	105573
nHILIC_539.25_6.4	nHILIC	539.25	6.4	0.0196826	5.96622e-05	0.0113334	0.0248404	0.00400071	0.000548903	1.01416e+06	1.4883e+06	1.66575e+06	1.54913e+06	1.48195e+06	2.1517e+06	2.22437e+06	2.35093e+06	1.37092e+06	3.64962e+06	1.91779e+07	1.67945e+06	1.45309e+06	2.4006e+06	1.19623e+06	1.43669e+06	3.19106e+06	753993	1.51982e+06	1.89749e+06	4.11074e+06	1.72775e+06	1.87318e+06	1.39044e+07	1.10752e+06	4.88869e+06	1.71686e+06	2.47917e+06	630200	757817	4.70469e+06	4.40802e+06	2.27027e+06	3.06323e+06	3.50036e+06	2.71164e+06	823947	5.83545e+06	1.15848e+06	2.31989e+06
nRPLC_461.2177_11.6	nRPLC	461.218	11.6	0.0209955	6.29365e-05	0.00823006	0.163071	0.00451299	5.90633e-06	115095	91207.6	114983	77877.7	57151.4	56836.7	106951	95051.7	32726.9	77609.9	321443	104808	99020.3	43254.2	75095.1	54273.2	98284.8	117057	83915.5	64363.7	93570.3	54585.8	51079.1	75717.6	122767	69461.8	177116	73011.1	101984	77661.6	35894.2	62603.3	60951.1	83173.2	95850.9	65563.4	52067	50460.1	158141	80413.8
nRPLC_413.2_12.5	nRPLC	413.2	12.5	0.121136	7.04605e-05	0.018339	0.0120995	0.0201021	0.00101051	302472	155806	90343.1	453023	221249	552649	136209	278945	94217.6	136006	984757	281011	165076	82906.2	277865	153361	172186	222242	124772	93035.3	84569.4	105523	68232.8	377007	116361	143590	1.23088e+06	97898.5	179346	216947	76478.3	329373	333083	123965	251104	162513	106412	106497	71191.8	206112
nHILIC_211.0612_5.7	nHILIC	211.061	5.7	0.158917	7.07872e-05	0.0420713	0.0101432	0.00153977	0.00269672	141365	162936	1.22602e+06	726113	154111	600827	182329	184471	244070	321959	1.37011e+06	373373	31012.8	421637	279049	359880	281766	142111	554649	307822	173467	65997.5	214308	342998	399517	398427	143313	332471	167873	66960.5	618001	685184	154832	401765	228337	760924	289663	285215	352209	455867
pRPLC_329.2106_10.8	pRPLC	329.211	10.8	0.0126068	7.52081e-05	0.0111546	0.017421	0.00470181	0.00239498	53875.4	67472.5	48650.8	98540.2	79233	61957.9	54956.8	63347.9	41108	68604.7	105732	31375.8	89615.2	58811.3	100518	62697.4	62101.1	72260.4	99514.4	78649.2	92478.3	78627.3	54793.1	119782	33653.9	76844.3	63442	111988	39687.4	56707.3	161399	19221.4	109457	93897	56894.8	93282.7	29057	120919	52351.5	91028.5
nRPLC_481.2439_12.3	nRPLC	481.244	12.3	0.266217	9.70612e-05	0.00644903	0.222542	0.121984	1.63511e-05	12695.6	11887.3	17945.4	9616.82	8701.5	10346.3	14702.1	14187.2	1977.67	9093.04	9877.91	18354.2	15165.7	3586.8	12443.7	17855.2	18243.5	15435.7	12170.8	15874	8438.15	8613.35	5963.53	1952.71	14176.3	6447.79	17132.8	6933.97	12157.7	8657.97	3715.14	9007.98	11232.3	10003.3	8489.17	12713.8	7344.78	3106.8	14504	10166.3
nRPLC_491.2648_13.1	nRPLC	491.265	13.1	0.108206	0.000101004	0.0323998	0.035609	0.00912648	0.000555835	38949	62776.6	18557.7	58676.4	24303.8	23070.7	80270.7	58166.6	21127.4	36869.9	94756	43427.7	80484	14239.9	57690.5	27487.4	28473.9	35976.7	28647.1	27428.8	6170.93	31506.5	22654.7	6139.87	40469	16611.1	37782.6	12335	12728.1	23490	11296.6	14300	37262.5	28612.5	43301	9213.4	43097.8	5030.97	26933.3	16222.7
nRPLC_541.2649_11.5	nRPLC	541.265	11.5	0.00634169	0.00010169	0.00839988	0.00715283	0.00186321	0.00478997	1.61241e+06	1.98126e+06	817506	1.78715e+06	2.76527e+06	3.01275e+06	1.09937e+06	1.95266e+06	590691	2.9544e+06	3.18005e+06	2.39312e+06	4.79565e+06	733928	1.37528e+06	1.12163e+06	1.9747e+06	1.57216e+06	949727	2.05765e+06	2.77394e+06	983792	1.20557e+06	3.72198e+06	1.12568e+06	1.36186e+06	1.16469e+06	3.30974e+06	968766	573965	1.48873e+06	1.17342e+06	2.89155e+06	2.13459e+06	991605	2.24708e+06	954899	1.86773e+06	982324	1.4386e+06
nRPLC_397.2049_14.4	nRPLC	397.205	14.4	0.0557418	0.000109003	0.710781	0.000316883	0.0397084	0.046414	52259.8	50955.7	1538.6	78487.6	63036.6	190908	7329.61	22726.1	8102.17	48224	108397	89316.1	49837.1	15959.4	116655	97954.9	93650.1	91060.5	13455.6	53361.1	5784.45	9306.37	7198.89	5767.79	4926.82	3573.76	195257	26000.7	48233.2	10672.4	8192.56	79847.9	50185	109615	100264	30774.7	71364.1	18286.1	9557.21	9197.55
nRPLC_175.0611_6.7	nRPLC	175.061	6.7	0.0243445	0.000117063	0.0743099	0.00116719	0.00744407	0.021521	2.38023e+06	873773	733173	345757	1.25303e+06	601225	589221	717246	301192	354960	709350	2.34233e+06	942925	833311	542912	2.62809e+06	926422	237500	870092	879783	1.05847e+06	280867	502193	1.2936e+06	130471	3.29443e+06	64058	1.16341e+06	77790.6	187478	4.87841e+06	171678	344124	2.17114e+06	487181	676084	303766	587756	304232	1.19643e+06
pRPLC_335.2576_12.6	pRPLC	335.258	12.6	0.0288	0.000120238	0.0178834	0.00138053	0.0751133	0.0283727	12099.8	18198.7	9602.02	20554.7	15232.2	14949.8	10337.9	13711.3	10831.2	9173.29	35230.3	10159.1	34148.6	12499.5	46902.6	15140	14930	31070.6	10652.8	11861.4	7991.94	30771.2	8870.32	28517.2	10117.7	16026.9	22795.5	9392.09	24205.3	28956.7	11100.6	8585.3	69087.8	14563.9	17682.7	22787.6	15829.2	16598.9	26006.3	17983
pRPLC_530.3225_12.5	pRPLC	530.322	12.5	0.0064504	0.000121112	0.0274151	0.0152204	0.00467089	0.00418682	8000.3	29268.2	6908.18	20471.2	2002.55	7678.59	10761.5	5872.65	778.865	5209.64	12.8476	3875.74	10502.6	9458.01	10892.9	8234.5	5971.77	18048.4	12117.7	9127.25	995.839	21048.8	2489.24	16.1377	5304.4	3856.16	9135.41	2170.63	22941.5	21076.7	2185.51	9942.55	22356.3	15418.9	5948.51	3847.47	9232.19	891.242	20925	11412.8
pRPLC_299.2365_12.7	pRPLC	299.236	12.7	0.027203	0.000124112	0.0514196	0.0120744	0.0128313	0.00631046	49611.9	65194.2	40131.4	107599	66253.2	105951	26986.1	67513.8	43499.7	33372	19389.1	23292.1	121043	62085	147142	64591	58016.3	95437.2	45208.8	53527.4	30349.2	201917	26893.6	10063.3	36730.3	10789.9	94066.7	32805.1	140932	101164	27450.2	22504.9	369847	82043.1	30781.8	66901.8	80892.4	41380.9	52487.5	72146.6
nRPLC_479.2281_11.4	nRPLC	479.228	11.4	0.0218765	0.000132504	0.0201641	0.184428	0.00792065	6.72626e-05	288625	290146	676555	102633	87590.4	154313	318952	317980	81707.1	161340	962881	293309	460413	209084	489047	206746	350155	483831	587773	392630	323000	343485	165247	224794	150905	228810	251806	126464	215937	381444	106903	151105	223706	110414	197586	133809	125331	218038	376762	341792
nRPLC_295.1199_11.6	nRPLC	295.12	11.6	0.31727	0.000138718	0.0507198	0.0779469	0.479534	0.000320464	23579.6	67089.1	24925	18683.2	9507.22	89406.2	45265.2	52493	20514.3	13248.1	46819.6	223487	61994.6	33393.9	84998.5	20685.7	47297.7	72931	22683	21841.1	22176.7	197514	43624.6	7866.35	9697.83	9155.06	22817.8	23532.5	63770.4	207199	16127.2	35087	134692	21348.1	27975	26157.7	22372.6	17909.2	18579.5	22116.2
pRPLC_208.133_5.6	pRPLC	208.133	5.6	0.0299464	0.000146242	0.0332711	0.141062	0.122449	0.000324729	8928.82	36223.1	9829.28	14392	50914.2	12752.7	18260.3	10772.7	37785.2	273352	103992	19367.6	31246.7	28242.9	24601.4	10773.9	16461.7	20434.5	7121.57	19427	47824.6	17241.3	12511.7	132945	10988	39121.1	7072.89	14605	16519.9	6601.82	232625	41736.9	10223.7	50094.6	41677.6	8775.29	23891.2	44099.4	8480.45	18278.1
nRPLC_155.0349_6.6	nRPLC	155.035	6.6	0.0382041	0.000152507	0.0123627	0.00526947	0.0227365	0.0129448	16044.6	10830.8	29517.6	12495	15330.5	10434.3	20840.7	13085.9	15912.1	21479.6	21346.2	14170.9	14296.2	7935.14	9666.2	7002.02	10683.1	11792.5	20598.2	18217.1	22445.4	7818.23	24453.9	31825.9	13097.9	21808.1	5109.32	7779.07	21078.5	17899.2	19514.4	19055.7	8205.46	12658.1	24852.2	18847	18885.9	19786.9	11816.3	12635.7
pRPLC_331.2263_10.7	pRPLC	331.226	10.7	0.0338126	0.000159584	0.00568764	0.0554701	0.00777029	0.000587099	174596	198167	117787	245312	301929	154688	149241	120032	119175	169118	428318	98921.9	236378	141460	297803	188800	181649	122588	202594	234465	188264	212663	114072	561264	78268	216889	113437	226349	101094	90907.3	308234	68317.4	250168	243801	212602	205420	86239.9	270281	72643.7	159533
nRPLC_479.228_14.4	nRPLC	479.228	14.4	0.289976	0.000162837	0.247661	0.00174402	0.00845399	0.0382933	2702.48	7400.16	2253.48	12362.4	6621.11	24827.7	3779.45	1752.26	1147.3	1149.17	5402.94	9836.37	15603.6	647.743	3880.91	9069.88	9229.54	13398.3	935.472	3454.83	14884.7	37263.9	1484.52	1787.44	10416	2595.93	10503	63932.8	17764	142431	24075.9	29982.9	62948.7	23684.2	55216.9	13419.6	17988.7	18540.4	1092.05	9580.17
pRPLC_315.2318_10.9	pRPLC	315.232	10.9	0.0180318	0.00016902	0.0304203	0.00603424	0.00239482	0.00505672	21519.3	32554.6	12929.5	26951.3	24554	11839.1	17395.3	6710.43	20702.4	28174.2	32892	8908.91	43536.5	19806.7	12371.6	10010.5	8871.57	7492.44	20538.1	11548.2	14401.8	8780.07	5123.08	25771.4	11949.4	9514.11	12729.9	23467.3	17401.5	6499.62	18131.9	4472.97	17979.9	14353.7	4471.86	8733.01	10075.5	9257.72	11082.8	10665
nRPLC_493.2802_13.3	nRPLC	493.28	13.3	0.0361692	0.000170264	0.0140367	0.143111	0.025306	0.000202052	5.52141e+06	8.24436e+06	1.88123e+06	8.52778e+06	2.89688e+06	8.6539e+06	6.41425e+06	9.52248e+06	3.37843e+06	5.43832e+06	1.26108e+07	7.45992e+06	5.19322e+06	1.73714e+06	6.02591e+06	6.18512e+06	8.78995e+06	6.56125e+06	4.41012e+06	3.76547e+06	1.44631e+06	9.4145e+06	2.18805e+06	2.58237e+06	7.30979e+06	1.68494e+06	1.07806e+07	2.5761e+06	2.25323e+06	2.0792e+06	2.50296e+06	5.1137e+06	7.17747e+06	8.42637e+06	8.97615e+06	2.38225e+06	8.17391e+06	2.02678e+06	5.22703e+06	4.62385e+06
pRPLC_360.1913_7.6	pRPLC	360.191	7.6	0.0132732	0.000180672	0.0794909	0.00920219	0.0241334	0.012101	44741.6	46741.2	44337.7	62287.3	77299.2	41090.9	36431	33931.4	18336.7	13221.5	16351.7	21962.7	187105	31473.7	110697	111420	26548.2	56357.3	172812	32953.3	13264.1	60023.2	3135.57	16.4754	14750.1	6531.96	59628.9	14719.2	68467.1	67189.7	22405.9	377.499	148859	28044	7158.98	40447.2	47718.2	3757.39	76763.7	16117.9
nRPLC_461.1814_11	nRPLC	461.181	11	0.00922111	0.000190431	0.349851	0.0036364	0.00439822	0.00834004	42185.9	9144.9	20455.3	68001.6	36373.4	79364.2	54592.1	146135	51966.9	148895	323576	119664	162549	3481.8	201086	63578.2	59361	95170.7	19585.4	117299	3090.99	31124.4	9154.79	16828.6	142921	32954.2	114270	133235	13961.7	28257.3	22592.5	185238	87209.3	30900.5	153136	115468	81780.7	11812.7	46257.6	280469
nRPLC_539.2492_10.8	nRPLC	539.249	10.8	0.0160761	0.000202895	0.0190255	0.00747775	0.00851418	0.0126398	3.40607e+06	4.32541e+06	3.08365e+06	3.39439e+06	3.24699e+06	3.64238e+06	3.92207e+06	5.84457e+06	1.7007e+06	4.69732e+06	8.25768e+06	3.35588e+06	4.07264e+06	1.89046e+06	2.30094e+06	3.39308e+06	3.95531e+06	4.06763e+06	4.15729e+06	4.75992e+06	5.54019e+06	2.78668e+06	3.80605e+06	6.7295e+06	1.99006e+06	6.06095e+06	3.94345e+06	7.32937e+06	1.64913e+06	2.83445e+06	6.43752e+06	2.38768e+06	7.54536e+06	6.73037e+06	3.47434e+06	6.13269e+06	1.58845e+06	4.51519e+06	2.34431e+06	5.16184e+06
nHILIC_175.0611_6.4	nHILIC	175.061	6.4	0.0463376	0.000211713	0.0215365	0.00747775	0.0211218	0.0178854	917411	371513	603398	192907	905335	402960	149342	272525	230329	241995	805848	924715	362198	710372	107539	3.01874e+06	494024	46851.3	817161	308534	1.39098e+06	92576.9	258066	626863	116283	1.58807e+06	98318.9	501030	53287.9	123623	1.66776e+06	315466	436948	2.44318e+06	302240	844223	91307.7	182537	298982	119242
nHILIC_541.2658_6.6	nHILIC	541.266	6.6	0.0127827	0.000230114	0.0104131	0.213537	0.00292308	9.86972e-05	220047	401878	393732	664528	530445	557057	423796	921321	408032	1.2729e+06	6.01918e+06	792302	477890	962663	465313	416005	676394	218810	697196	810782	845918	360637	303178	2.28344e+06	374201	2.00268e+06	345013	646440	151783	171172	861657	1.12333e+06	572911	887824	933132	552625	353248	1.32439e+06	230821	549490
pRPLC_541.2639_11.5	pRPLC	541.264	11.5	0.031139	0.000251903	0.00697832	0.00548693	0.00734797	0.0129869	211152	218963	80275.3	235417	532313	279608	273028	234657	133999	395513	386085	75821.7	442130	141779	355190	193022	322595	117033	194523	279088	391453	244789	156213	691313	137257	192906	210231	443905	173070	52554.1	311189	77674.6	282275	441017	169289	422370	95394.2	438126	125781	255214
nRPLC_461.2179_11.7	nRPLC	461.218	11.7	0.0125252	0.000258421	0.00501825	0.137847	0.0104265	0.000267645	17628.9	17324.1	21639.9	8574.7	14999.4	9856.27	12610.9	17550.4	8377.8	17701.5	38456.2	24201.6	14163.6	5456.15	9420.54	11628.9	22635.6	34108.2	13431.5	10948	8225.61	10219.3	12481.3	10761.9	21998.4	8057.39	65387.4	14317.6	12773.5	13576.5	4061.17	10175.5	13756	19266.1	17766.5	13742.8	5145.26	8563.07	35093.9	24191.2
nRPLC_413.1999_11.4	nRPLC	413.2	11.4	0.0167284	0.000262048	0.00960953	0.013302	0.0169245	0.00569107	517001	163986	70163.1	380104	133774	172618	76281.9	89817.4	40842.6	87510.2	565442	129897	83264.2	170696	256706	124962	173560	388085	93787	96308.4	61950.4	55004.9	27654.9	188507	61858.7	23731.1	1.25932e+06	60325.2	152698	143549	11086.3	162686	121491	153064	119212	38243.2	77357.5	93819.3	102712	161311
nRPLC_621.2533_10.8	nRPLC	621.253	10.8	0.0143167	0.000264538	0.00893612	0.00667344	0.00550519	0.0150691	132949	56094.8	93844.6	142297	66025	138776	249641	263471	89828.6	295866	759032	197001	59176.5	122413	156582	76773.8	236404	59775.4	145266	181921	242838	189854	130458	609482	72436.2	437044	38977.1	153415	29380.4	15804.5	379556	164185	21657.5	110018	241668	21157	95557.9	328261	13435.1	302315
nRPLC_315.0718_4.6	nRPLC	315.072	4.6	0.0526713	0.000268103	0.763391	0.0004517	0.00333447	0.129487	230754	35041.9	110930	188000	60383.9	287863	167856	250624	339931	100814	123698	67005.4	103291	90735.1	19060.4	202336	109525	73907.3	25146.8	40079.8	210997	46762.4	302042	136000	38761.6	93705.7	20013.9	23945.7	81590	22227.7	70046.4	74085.7	24756.5	150700	98743.2	2.12601e+06	59272.4	58427.6	81320.4	65241.5
nRPLC_499.307_13.4	nRPLC	499.307	13.4	0.0188134	0.000307149	0.0109187	0.171578	0.0196341	0.00024061	12420.1	15154.2	4839.76	16918.6	5024.12	20094.6	13971	29213.5	4967.89	8210.29	5500.19	16996.8	14814.3	5200.67	11591.3	11661.2	22033.9	13696.1	7305.92	8681.98	3148.68	14919.7	6089.12	18.4414	13263.9	6624.05	11295.6	9496.21	8126.28	8463.9	6550.81	13645.6	21938.9	16377.7	14587	7573.92	12205.1	7030.05	12110.5	13821.1
pRPLC_313.2161_10.5	pRPLC	313.216	10.5	0.00378166	0.000320153	0.00761134	0.0272424	0.0171323	0.00716242	141723	181272	138668	269849	170345	120765	85983.5	65376.7	77090.2	96513.8	322530	75669.3	174182	116489	173667	79187.4	79739.4	123247	244667	144996	191451	78746.4	65517.1	229066	44930.5	138397	69384.7	156500	99714.6	75781.8	167021	26037.3	139643	113318	72685.8	95523.8	67904.3	111400	81063.7	122254
nRPLC_479.1944_9.1	nRPLC	479.194	9.1	1.93408	0.000335215	0.233703	0.0375532	0.0787155	0.00399105	67875.8	79354.5	65829.1	75794.3	27529.8	49280.9	33408.9	62081.3	24650.3	48069	66979.7	150256	58165	16204.1	63944.9	66531.5	54492.5	16570.3	57610.4	34523.4	28272.4	31632.6	54228.6	8658.65	58961.3	15480.8	98128.3	29920.9	26384.7	55413	14906.2	45905.2	88514.2	8359.78	50722.3	30363.4	39868.8	32045.9	123846	75778.5
pRPLC_151.0389_5.8	pRPLC	151.039	5.8	0.0856248	0.000338776	0.235675	0.0146201	0.00261754	0.00811253	603949	453165	811042	986862	382739	548093	361119	245484	226856	384775	392491	98626.3	110674	353541	936343	836778	560247	397225	478379	700510	355005	183354	210215	958289	139818	126020	161845	181466	97232.4	108260	512398	164646	160975	581569	240213	288550	183984	611640	243004	164763
nRPLC_475.1387_7.5	nRPLC	475.139	7.5	0.110864	0.000396537	0.0118666	0.0499317	0.00451543	0.0014103	13448.1	20289.6	278.742	55511.4	14.8904	16535.6	1916.69	317.928	1.528	2.90995	15.0224	81290.9	61737.8	350.426	1696.89	50253.5	129.587	6335.32	18425.2	32997.1	361.789	1114.64	1.75686	18.1417	24962	3.89361	29034	1768.19	59659.3	54152.2	1.4058	3.42737	39151	713.769	6.30057	28407.2	1508.86	3.3792	60674.6	27.5954
nRPLC_441.1584_10.9	nRPLC	441.158	10.9	0.0114445	0.000434639	0.0404141	0.00440489	0.00475648	0.00346446	584296	447407	637863	412825	319021	808538	426806	407012	238656	372419	1.28546e+06	1.28459e+06	1.98233e+06	78155.6	866417	451170	429689	425715	344046	328722	177972	312607	246581	335878	315981	269689	594029	527833	804471	668680	129295	685844	1.26409e+06	375552	687268	730559	311649	256764	408926	262146
nHILIC_175.0612_7.5	nHILIC	175.061	7.5	0.0379054	0.000438164	0.00563024	0.0227683	0.0115203	0.00971444	667296	458605	380249	304991	793731	192869	148201	535140	323060	462804	1.24746e+06	1.51454e+06	428288	961753	170118	1.95932e+06	633708	104896	927859	923155	523080	380015	359194	531970	113139	1.22269e+06	117110	1.29385e+06	100047	281311	1.97322e+06	596370	489020	2.33917e+06	442967	404857	204109	379878	338726	389186
nRPLC_142.066_6.2	nRPLC	142.066	6.2	0.0314053	0.000458141	0.0107118	0.0254707	0.00208233	0.00889246	38212	34730.6	7561.69	29037.6	46926.9	44028.3	26926.8	16492.1	44082.4	203110	157630	59008	37061.7	47751.3	14550.1	2557.83	12255.7	29782	8164.08	52904.4	97232	15717.5	102322	245194	18223.4	90094.5	18462.1	72589.4	39132.1	9398.6	90334.7	85507.5	5225.93	21988.1	221755	42545	13071.1	78656.8	70993.1	53239
pRPLC_255.2104_10.5	pRPLC	255.21	10.5	0.0222523	0.000463584	0.00518391	0.171578	0.00492178	0.000835059	20143.8	30102.1	15056.4	40605.1	41156.8	18450.9	10367.7	10722.8	10646.7	23541.1	61594.7	14749.2	33229.7	15144.7	31587.2	21209.7	17438.2	17323.7	23026.4	30464	19921.3	15317.4	9907.57	39529.3	7924.06	21889.2	10994.1	21692.1	11061.8	7354.78	25632	1523.4	23334.5	18339.8	33410.9	13207.5	9052.68	26774.7	10092.6	14418.4
pRPLC_338.0866_6.4	pRPLC	338.087	6.4	0.0281585	0.000466621	0.169671	0.0080243	0.0046866	0.0370554	11842.7	2054.62	1005.8	105615	4351.63	17044.6	18976.9	7805.36	2182.06	9564.71	17211.7	8963.95	4226.57	21294.9	101944	65079.5	25937.1	14663.4	148629	13478.9	6677.57	9971.09	5729.65	4322.87	46022.1	14717	21143.8	15232.3	35003.2	23768.1	6320.69	6501.67	49771.6	6245.04	12218.3	8763.39	17947.4	8586.36	7028.05	14522.2
nRPLC_186.0558_6.2	nRPLC	186.056	6.2	0.021593	0.000467559	0.0303382	0.0268209	0.00643746	0.00789957	63404.6	56870	12883.6	48122.6	77532.7	74626.3	46452.6	28159.4	74393.7	337332	267154	98553.7	61874.3	79566.6	25716.8	4733.63	21142.3	49047	14065.7	88696.6	163344	27529.8	169870	412284	30624.4	150273	31161.1	120058	63355.1	15991.8	148791	139899	8836.5	36264.1	370753	69818.6	22674	130423	116293	88667.3
pRPLC_474.2689_11.7	pRPLC	474.269	11.7	0.0423127	0.000488395	0.0103594	0.0504271	0.0908095	0.00220583	11929	29021.5	8934.32	52503.8	15991.1	10577.4	8208.82	10397.6	7034.09	5632.33	3683.21	8227.43	21840.7	6341.28	14730.4	9144.01	10922.4	7644.14	19134.6	15618.6	4514.37	76063.1	5138.31	16.1543	54403.3	3190.25	31577.5	3376.54	79350	17159.3	6789.25	6000.63	22257.5	23452	19207.7	2872.82	26886.7	753.039	47120.5	16212.7
nRPLC_621.2532_11.5	nRPLC	621.253	11.5	0.0174717	0.000488883	0.0104954	0.00305591	0.00298127	0.0249434	58873	20279.6	14679.8	36835.1	45269.9	52342.4	124203	99703.9	27025.9	179160	277135	47495.4	39708.5	29612.2	58889.7	16608.3	128527	11005.6	28754.4	74672.6	108186	53562.9	55736.7	354598	42090.3	107926	13301.1	79296.5	16116.6	909.99	81359.8	74503.1	8152.55	55477.3	85220.6	16666.3	36789.4	119130	6152.34	93361.7
nRPLC_195.0488_7.5	nRPLC	195.049	7.5	0.026661	0.000541709	0.0357509	0.0405807	0.00563462	0.0132418	150242	107549	361549	137038	152241	105880	142358	239910	140349	112402	379088	138971	72148.5	83402.9	47113.9	498234	196554	42204.3	82809.5	165029	64552.5	52574.1	196145	74821.9	12536.9	160968	13776	36781.6	22428.8	15017.5	213095	46621.8	21865.9	77333.1	66279.9	29176.3	45080.6	54898.9	55005.3	73951.2
pRPLC_301.2159_10.5	pRPLC	301.216	10.5	0.0307833	0.000552554	0.00308058	0.0949171	0.00156782	0.00161978	42418.3	63535.8	47119.2	102945	66699.7	41794.2	27473.8	27105.5	17744.1	37542.5	78090.5	37001	80318.7	39783.5	91621.3	85095.2	41890.5	46405.4	95084.5	56921.4	54563.8	48584.7	20126.9	49178.7	23530.6	61051.4	34085.7	58243.8	36913.8	37798.3	75782.3	8597.08	62900.7	40605.3	23199.6	39129.6	23780.9	56762.5	37007	42428.6
nRPLC_283.068_4.2	nRPLC	283.068	4.2	0.0402393	0.000584565	0.0919989	0.00212918	0.00262695	0.127668	40330.6	30172.9	48853.4	31833.7	20068.1	41305.1	46180.5	55733.4	30877.1	50361.9	143571	52514.9	29668.6	24657.7	28243.2	21723.4	38141.6	28014.7	26463.1	35304.4	37044.7	30880.2	30984.9	81963.2	31294	70867.6	14830.9	40389.2	25520.9	21838.9	37708.8	61699.5	20361.4	24299	32920.1	12917.9	35901.9	30334.7	19794.9	29560.9
nRPLC_236.0926_7.9	nRPLC	236.093	7.9	0.00823752	0.000586873	0.288613	0.00309775	0.00657251	0.0538758	172069	39278.8	62439.4	463004	37683.4	113087	128142	169561	56315.3	107934	151393	546060	77918.4	109019	190784	107459	71033.2	152580	99277.3	93020.6	101661	447606	53721.9	133951	376804	122033	89408.1	304861	132168	690844	78911.6	361194	585185	50230.9	247684	72984.4	322119	58871.5	124798	188158
pRPLC_226.0707_5.8	pRPLC	226.071	5.8	0.0606988	0.000606244	0.157923	0.0139123	0.00273946	0.014942	477062	323059	631696	694264	275289	401080	278696	198013	171125	297299	276990	70881.2	76481	263125	669346	592542	435726	289027	346465	560104	259920	144446	166451	716330	71835	94882.8	118496	111205	62926.3	76965.4	388149	123494	105530	408855	168555	102341	124326	476948	176590	116071
nRPLC_537.2868_13.3	nRPLC	537.287	13.3	0.0171728	0.000642498	0.0111406	0.30725	0.00384393	0.00026053	18493.3	23375.9	5274.63	26497.2	9020.4	31092.6	19356.2	37333	10367.7	18935	28079.1	27969.5	15417.6	4461.38	24465.6	20952.5	33407.7	21115.1	15111	14145.2	3093.17	38009.3	6871.07	22.1313	18738.9	1152.81	28722.6	8959.69	7860.16	6652.49	6869.44	17724.1	13603.7	22373.8	35588.6	5092.99	31922.9	2762.06	15314	15728.6
nHILIC_224.0564_6.3	nHILIC	224.056	6.3	0.0320535	0.000644543	0.0228409	0.0348059	0.00132032	0.00637095	397929	327409	960643	721493	202680	678156	417226	324917	299000	726769	1.33568e+06	243249	76959.4	501599	469304	733496	969471	197777	347062	664349	517472	174016	275105	1.78501e+06	193571	310970	166245	131622	73725.7	86920.3	543374	966167	97481.9	541843	437142	183878	179013	683081	220893	181881
nRPLC_445.1872_10.6	nRPLC	445.187	10.6	0.0180089	0.000674625	0.0738482	0.0213267	0.00210111	0.0140474	275452	181092	484723	236463	207417	522372	227350	524330	185828	266577	1.34167e+06	625701	380863	35275.3	448432	356836	197013	178607	263428	188737	397631	206129	151143	367579	918354	119981	901836	504992	298382	311469	110227	421093	353241	195436	1.06098e+06	429480	428502	61616.5	222159	744650
nRPLC_479.2282_12	nRPLC	479.228	12	0.0116171	0.000680727	0.0326857	0.568002	0.0053932	7.01309e-05	33003	23497.6	38561.4	14447.8	10274.8	17647.1	23535.4	30291.2	7900.65	16636.5	55085.9	24980.4	29137.1	13387.6	38814.8	21412.8	39054.6	31684.2	31675.8	37497.8	20622.6	26865.2	13790	23458.8	18418	12538.9	25646.3	13107.8	20380.3	27300.1	7638.3	15684.3	22292.3	17645.7	10065	15153.2	11945.9	16193.7	38541.3	30842.7
pRPLC_299.2365_11.7	pRPLC	299.236	11.7	0.0070322	0.00068805	0.0415269	0.0936898	0.130415	0.00114791	335620	726676	228733	1.11855e+06	350299	330090	279082	276436	175960	209107	587157	296019	406585	214557	817206	280869	230489	291019	433377	184209	138596	364364	121491	285758	264075	169997	352116	136106	385218	258593	153066	114610	257632	277781	360851	98825.9	227705	168031	229651	275641
nRPLC_224.0561_5.7	nRPLC	224.056	5.7	0.136925	0.000691906	0.0913226	0.0109915	0.00192633	0.0215642	2.18237e+06	1.14821e+06	2.27881e+06	1.56434e+06	526781	1.43861e+06	1.37707e+06	1.10319e+06	506288	1.41396e+06	1.48494e+06	479092	216743	615421	1.12071e+06	1.2775e+06	1.74281e+06	930027	703734	1.99685e+06	998769	319998	946697	2.69417e+06	240801	415344	240415	333831	88075.8	145764	994527	934023	235539	1.53586e+06	734594	186024	505023	1.19451e+06	655590	449411
nRPLC_167.0348_7	nRPLC	167.035	7	0.059235	0.000712693	0.250924	0.0154663	0.00359147	0.0192168	220837	78521.3	287182	161370	68024.1	159762	254322	81158	130001	429029	498937	113858	57408.9	188224	92375.5	282994	308484	116097	56180.9	158620	141990	99049.3	133664	294607	116335	142929	95204.7	136705	81034.8	3495.42	194279	190440	68644.5	284258	198970	57653.6	219597	369348	119919	73795.4
pRPLC_247.1438_6.1	pRPLC	247.144	6.1	0.0932988	0.000773118	0.0381817	0.056781	0.0164614	0.00722148	1.13585e+06	1.41389e+06	249639	1.61817e+06	2.43897e+06	1.22419e+06	616867	292948	1.21632e+06	3.01305e+06	1.77805e+06	727423	1.60339e+06	1.73915e+06	1.02768e+06	181457	312139	1.61777e+06	481323	1.32783e+06	2.00324e+06	711176	1.43244e+06	3.69821e+06	503603	1.51608e+06	792875	1.76527e+06	1.88236e+06	655192	2.63592e+06	701315	438038	871969	3.16116e+06	1.98914e+06	292952	2.11763e+06	2.151e+06	1.20432e+06
nRPLC_379.2121_11.8	nRPLC	379.212	11.8	0.0341169	0.000779467	0.0179322	0.0669307	0.00800097	0.00546123	43721.2	46446.5	54319.4	53655.5	16738.6	47938	52797.5	29925.2	31449.8	76679	336459	58335.2	17288.8	34045	39075.7	17557.7	55346	46946.9	55650.4	40932.9	76050.6	39375.9	51393.3	321819	25250.4	85141.9	25405.8	35823.2	22252	31896.8	40404.3	74463.1	10398.6	33566.2	93590.2	28618.5	47763.1	70806.3	44206.4	57846.1
nRPLC_583.3122_12.6	nRPLC	583.312	12.6	0.369126	0.000800913	0.0120372	0.0432542	0.227282	0.00419735	95761.2	159886	114724	99753.4	44401.9	108871	152119	100705	40439.2	227585	31403.6	136661	222791	16426.1	24950.9	32067.6	54111.3	96458.9	27135.5	138430	64086.7	39748.1	47833.6	9016.87	114766	29429.6	59747.7	13048.2	745233	86851.7	66150.8	129452	321447	16514.5	53318.2	722070	118068	41679.7	131299	269290
nRPLC_463.1971_10.1	nRPLC	463.197	10.1	0.00749488	0.000841401	0.0526824	0.00687865	0.00280615	0.0294217	80421.4	12598.4	40540.2	29319.7	3442.35	15495	21995.9	44988.6	2242.19	19079.4	1940.4	12185.6	28304.3	473.143	37167.4	41136.7	12873.9	35422.2	15297.5	21128.2	20329.6	14971.7	33295.6	1624.31	49555.6	9966.85	41911.7	57402.2	18740.6	35162.5	8772.26	51512.3	79040.3	6429.9	37338.8	15856.3	38815.9	40640.2	60219.5	44232.8
pRPLC_331.2263_10.6	pRPLC	331.226	10.6	0.010813	0.000891346	0.0042082	0.0612025	0.00127494	0.00445167	309231	405462	318831	599224	385052	296734	268117	229368	174268	319383	1.02854e+06	199564	438491	277983	439146	249363	232545	251634	557136	328582	392443	272274	188107	911930	122108	406295	193766	375678	187595	198460	458656	132022	251080	279458	486454	175936	200816	324121	147607	257081
nRPLC_397.1512_8.5	nRPLC	397.151	8.5	0.0172771	0.000934428	0.0255876	0.0858199	0.00464779	0.00257084	50339.5	37831.3	54340.4	41307.6	26445.7	35419.2	41372.4	43073.7	23153.3	22193.8	60742.5	46831.5	41727.2	16245.7	47980.8	53250.7	41144.6	38145.9	37132.8	50115.7	34498	22203.7	20904.6	23627.9	23585	25915.9	25146.8	29868.6	29753.1	40743.2	23435.3	32114.3	29022.9	37975.1	21645.8	22753.9	21986.7	15364.2	32876.8	29681.6
nRPLC_397.1499_10.1	nRPLC	397.15	10.1	0.0172613	0.000975713	0.0070687	0.0137296	0.00796293	0.0290315	8056.67	11223.8	64381	14321.3	9390.02	5826.1	4505.15	4805.45	5872.77	1982.46	3140.33	23760.9	9695.95	19886.4	13082.7	22280.5	6305.28	16887.7	16742.3	12803.6	8521.72	5446.81	23966.2	10440.9	13719	2472.94	18026	8543.44	15384.2	36682.5	6886.97	8061.03	14598.3	2971.97	2928	11352	15307.8	11232.9	14928.6	16822.2
nRPLC_329.0874_4.8	nRPLC	329.087	4.8	0.0686174	0.00098984	0.191911	0.0085678	0.00226653	0.0312319	38768.2	33406.6	75103.6	77096	66042.3	37544.1	52694	83237.3	44245.2	37812.3	82943.9	36332.1	20920.2	34899.6	659.882	182903	122167	8552.88	27178.8	140449	73228.7	14576.3	25721.7	316345	25714.9	49484.2	59491.2	31927	12813.3	5667.67	35393.2	27725.5	9578.96	84186.1	35278.7	5737.53	26584.3	134049	121389	48384.5
nRPLC_349.1854_11.9	nRPLC	349.185	11.9	0.0243651	0.000998735	0.0231916	0.30075	0.00370511	0.000715376	2684.3	224109	74702.8	111016	3600.08	68205.8	113304	101857	49379.7	82792.6	104425	119833	60711.4	28021.7	49022.2	43959.4	66971.4	89223.9	55327.6	32786.9	36559.1	37603.9	116145	41364.8	137605	53474.6	58994	48129	93812	75158.6	35785.5	56297.8	47488.7	5796.94	58112.3	32019.7	70176.6	44876.4	126836	104607
pRPLC_347.2213_11.5	pRPLC	347.221	11.5	0.0209868	0.00102369	0.0171325	0.0484689	0.00874993	0.0162382	255833	316545	106421	312729	734386	307925	301531	248595	165192	434427	423249	86153.9	664126	154241	414162	187402	358065	194733	240216	317552	471691	251838	188990	733470	164770	207069	288957	557268	251983	126973	345284	91121.4	497377	583544	191771	694448	114186	487538	204251	282653
pRPLC_261.1442_7.9	pRPLC	261.144	7.9	0.00991913	0.00111078	0.00300036	0.0588175	0.00251528	0.00569795	10676.4	11549	7552.67	10052.6	27522.7	5345.54	4265.05	8483.04	5366.78	8112.89	2408.88	2548.84	615705	6232.71	9294.29	81879.1	9884.01	19775.4	14335	10833	7856.87	14157.1	11084.9	5896.87	7866.3	8192.08	19566.3	13928	28874.3	32416	9255.4	1864.16	18048.7	16008.9	10256.7	72452.3	11855.8	10540.8	16884.9	12183
pRPLC_333.242_12.2	pRPLC	333.242	12.2	0.0220666	0.00118684	0.0366077	0.0242005	0.00338883	0.026368	15810.4	30652.4	15641.7	38286.3	19318.7	13851.2	30397.2	10114.5	9194.27	18968.8	2336.59	8834.69	55993.9	8124.35	57442.1	37088.7	18368.5	23503.4	27426.3	16885.8	9207.87	30277.6	7453.61	1985.57	9824.73	2550.87	45999.8	10800.2	29326.3	17166.3	19189.4	951.413	45290.2	28106.2	9040.69	9678.68	20345.3	7399.73	27036.7	15838.1
nHILIC_493.2808_4.9	nHILIC	493.281	4.9	0.0469464	0.00124043	0.00860754	0.0660504	0.00958297	0.00369357	776170	2.47478e+06	362290	2.99171e+06	845138	3.14205e+06	1.92456e+06	2.95204e+06	902368	1.68706e+06	5.42567e+06	2.30894e+06	1.15172e+06	956546	1.89979e+06	2.54584e+06	3.15654e+06	958086	1.40316e+06	1.13598e+06	523194	2.74658e+06	511416	578434	2.85053e+06	359839	5.18507e+06	600758	597716	445522	976393	3.15846e+06	4.40085e+06	3.64183e+06	3.45413e+06	756012	1.76501e+06	665663	1.75227e+06	1.00454e+06
nHILIC_157.0506_2.2	nHILIC	157.051	2.2	0.00793345	0.0012761	0.0238679	0.022704	0.00250837	0.025164	971857	188013	554219	351555	277499	314210	325739	262945	790078	315775	967166	456790	369701	317383	136360	3.84394e+06	938602	29148.9	359404	128639	296604	159365	259756	327653	85128	631731	46220.5	117372	31065.3	135091	581812	290820	186764	542850	296433	86633.8	275978	215244	87213.7	187520
nHILIC_333.077_4.2	nHILIC	333.077	4.2	0.0387388	0.00133793	0.0245753	0.0092121	0.00426467	0.110686	415573	526931	272627	603311	419005	401755	464729	761691	446652	699650	1.39653e+06	519606	159014	481819	26339	352452	379525	158714	437571	416742	364777	202813	316770	405179	118242	364841	125437	387442	240916	219068	583193	470625	90035	741976	439484	161806	296832	175588	551756	199885
nRPLC_277.0924_7	nRPLC	277.092	7	0.0164378	0.00143514	0.014404	0.111642	0.00413872	0.00390115	44261.8	18443.4	55428.5	43123.1	14079.4	71476.1	62406.1	23340.9	36907.3	29202.5	72984.9	135472	23342.4	26985.5	117758	69487.5	34577.4	15382	61231.1	53904.9	19488	100160	10556.7	3520.65	92943	32786.4	19738.2	43200.7	10093.4	3339.18	21319.6	82124.9	678.891	21134.7	46508.5	17285.5	90301.8	27527.8	14705.8	42947.7
nRPLC_477.1761_9.3	nRPLC	477.176	9.3	0.0175654	0.00143906	0.0985789	0.0293277	0.00132305	0.00911798	12336.2	4305	8489.72	16720.3	8536.29	14348.9	17521	34819.1	8120.57	29423.5	44930.4	4881.39	35336.5	601.763	26448	67349	7133.52	29034.9	7715.69	19251.3	56418.9	5660.71	6524.22	1090	37857.1	11380.8	36627.4	16290.9	13650.4	9407.92	8471.37	35372.7	19916.7	1930.91	47780.3	30669	16195.9	2795.65	35067.3	52968.5
nRPLC_209.0565_4.7	nRPLC	209.056	4.7	0.0328974	0.0014552	0.104033	0.0143276	0.00158455	0.0648545	169377	34531.4	48536.8	111067	106533	56302.2	88549.1	223261	161895	299167	87749.3	108970	37191.6	49579.8	8487.55	48292.5	18950.4	103229	84804.5	114345	59854.3	41174.8	192004	140481	53238.8	400078	19631.7	50375.9	197905	86595.3	299421	309746	10269.2	67665.2	106506	81294.1	108954	74169.2	56100.2	78148.3
nRPLC_194.0455_7.5	nRPLC	194.046	7.5	0.0173813	0.00149506	0.0599565	0.0612025	0.00565638	0.0212208	1.72422e+06	1.07811e+06	3.41523e+06	1.56176e+06	1.44145e+06	1.27083e+06	1.39397e+06	2.339e+06	1.35253e+06	1.11518e+06	3.76477e+06	1.68165e+06	816145	816029	648878	4.88865e+06	1.91599e+06	491557	945723	1.94151e+06	661689	566981	1.89691e+06	803937	185109	1.63602e+06	184320	430933	286092	202657	2.05336e+06	518534	266701	763475	686599	345751	560562	559481	636436	756403
nRPLC_152.0113_5.3	nRPLC	152.011	5.3	0.0899749	0.00150186	0.191649	0.00507728	0.00312678	0.0708911	17054.4	4756.43	15219.3	29864.3	8338.95	19005.6	58151.6	26883.9	19773.8	22471	98574.6	46736.1	6129.55	12103.5	56152.9	37698.6	16573.4	7333.72	6253.05	17030.6	76871.1	27433.3	44827.5	23716.6	25814.2	46949.4	11698.3	16017.3	11983.8	15606.1	17788.8	45539.8	1461.34	38656.9	55706.6	17135.5	25033.6	23746.4	17305.2	7601.96
nRPLC_373.1652_10.7	nRPLC	373.165	10.7	0.0204583	0.00150903	0.0342399	0.0473555	0.0131435	0.00955146	19165.1	19917.7	15422	14417	8805.27	11600.4	26106.5	10733.5	9910.96	12064.7	17964.7	12598.8	22196	2652.39	3643.6	10941.3	9321.13	17611.7	13610	10232.9	4538.26	8337.03	6606.03	4733.98	15241.2	9211.05	28372.9	8298.06	15607.4	24695.6	4127.21	14030.7	21651.4	13800.1	10408.5	35276	9631.2	4255.08	21418.8	9789.3
pRPLC_463.2318_11.7	pRPLC	463.232	11.7	0.026376	0.00152622	0.00220612	0.257324	0.147273	0.000633529	7676.49	11213.9	7855.44	7476.94	9393.82	5259.57	5816.94	3104.48	8263.1	1960.7	7213.72	3380.8	14596.8	5538.12	10141.2	6885.94	10400.6	12363.5	8904.4	6214.31	3444.65	10574.2	2503.58	954.587	4858.76	1018.64	24808	5381.7	10608.4	4803.96	2415.44	3.18156	7604.51	9603.23	3716.69	8816.79	1487.56	4701.32	8945.83	6570.89
pRPLC_174.1123_2.3	pRPLC	174.112	2.3	0.0230071	0.00159425	0.0422489	0.0104048	0.00258552	0.0513469	20468.1	33035.4	23299	35646.4	39454.5	48255.1	52246	34941.7	91591.5	136083	365274	75921.6	40790.3	34509.5	107420	41005	34940.7	20962.5	57835.6	28900.1	80465.9	116622	43320.3	345183	76102.2	122551	19620.2	37244.2	20895.5	15564.3	25226.2	47283.9	24237.5	152974	58912.8	56349.2	32709.4	70010.7	41494.7	21971
nHILIC_225.1133_2.7	nHILIC	225.113	2.7	0.0662741	0.00163755	0.0208033	0.0435477	0.00463053	0.0181826	752716	693915	1.08803e+06	590606	1.33725e+06	1.60439e+06	1.18186e+06	1.65368e+06	4.09756e+06	3.68537e+06	1.8604e+06	788212	690318	1.76356e+06	107696	1.15676e+06	1.5901e+06	950568	680253	572203	1.0255e+06	1.05159e+06	3.23752e+06	3.00239e+06	1.39157e+06	1.34597e+06	1.11888e+06	1.77583e+06	624734	798888	1.79844e+06	2.58708e+06	906871	4.67615e+06	2.71093e+06	1.74712e+06	1.81551e+06	1.25716e+06	2.08402e+06	1.38981e+06
nHILIC_263.1289_2.6	nHILIC	263.129	2.6	0.01812	0.00165457	0.0541787	0.00878444	0.00676064	0.0415004	135907	45654.9	573287	11216.1	139123	88083	265101	57486.9	1.19486e+06	423746	42332	60272.1	82343.2	234736	1.85199	66064.8	376180	7412.8	31873.4	170322	20052	282067	131018	49228.5	214900	7313.83	246795	134260	279517	7328.76	882013	400740	2353.3	5.63502e+06	142378	38030.1	856311	18441.6	41629.7	1338.71
pRPLC_511.1624_2.3	pRPLC	511.162	2.3	0.0353301	0.00168456	0.382424	0.000725431	0.00281	0.18376	2643.16	1.51289e+06	10464.5	74869.8	17242.9	156439	1856.04	609889	664.705	1296.97	962868	684284	356770	1.41198	1.95328e+06	0.639494	2.16992	150429	1.0943e+06	51585.3	263739	9284.04	13292.9	37078.2	5508.07	4.11554	13439.8	0.82184	1.0785e+06	843.139	1.48316	498410	12372.8	15477.6	542118	1215.84	338272	446968	6563.95	563264
nRPLC_481.2187_10.3	nRPLC	481.219	10.3	0.0145379	0.00177749	0.134492	0.00270118	0.00196394	0.123558	55051	18537.5	23220.4	98726.3	10515	11963.7	42684.4	170135	4598.96	7012.25	698.736	388256	33610.5	18832.6	198855	26518.6	8921.25	55174.1	59311.3	68377.6	31291.8	35510	53141.1	36.1216	133183	109492	16299	51492.3	38903.6	257553	23211.5	334903	108275	5719.4	24535.3	45730	190247	10876.6	30552.6	61475.4
pRPLC_238.1071_7.9	pRPLC	238.107	7.9	0.0244287	0.00177749	0.680014	0.00190431	0.0301727	0.117836	123314	37224.8	48360.4	571045	47704.8	81609	75905.4	79553.4	59799.3	63840.4	76268.5	231686	89520	147357	364168	90959.5	47251.3	133012	118423	73382.9	76966.1	601290	24211.4	99791.2	202256	75623.3	67862.7	216720	155371	605969	96177.5	124930	575048	42152.9	153262	69118.5	228160	69713.8	78620.2	142397
pRPLC_381.2265_7.2	pRPLC	381.226	7.2	0.0288117	0.00178903	0.233045	0.0274176	0.00771155	0.032887	8450.1	10756.4	8339.82	24970.5	2027.34	12171.8	9917.68	4252.84	6873.1	6948.33	11967.7	16003.4	19579.4	5329.59	11883.8	10836.3	8787.2	10471.8	19916.1	10210.6	1594.22	8263.09	586.99	2036.2	7402.77	10233.9	9418.5	4483.57	11234.5	8223.8	6832.45	4360.07	13518.3	8650.36	5455.7	2659.85	8241.62	6889.05	5576.15	10279.2
pHILIC_186.1316_1.1	pHILIC	186.132	1.1	0.0086249	0.00188088	0.00626264	0.00451565	0.00114662	0.0931179	4.64147e+06	2.93775e+06	4.31728e+06	5.02077e+06	3.55755e+06	2.39059e+06	3.1756e+06	4.31999e+06	2.61243e+06	2.70329e+06	1.29168e+07	6.11617e+06	3.2225e+06	1.96994e+06	1.34603e+06	1.30562e+06	1.2232e+06	1.763e+06	3.16747e+06	3.42789e+06	3.29789e+06	5.61777e+06	4.00753e+06	9.45056e+06	2.38032e+06	4.79256e+06	1.96004e+06	2.88492e+06	2.26246e+06	1.67242e+06	3.38175e+06	3.28431e+06	1.91198e+06	4.43516e+06	3.6304e+06	1.39895e+06	2.67167e+06	2.61709e+06	2.10767e+06	700794
pRPLC_301.2523_13.3	pRPLC	301.252	13.3	0.00806991	0.00191709	0.0137314	0.112499	0.0110363	0.0100476	422604	958674	151327	1.24471e+06	431124	644472	423578	551557	372005	349430	723922	354382	729359	252352	1.15313e+06	586489	658541	684586	644398	283233	107648	1.34484e+06	107780	216669	528784	101536	1.01274e+06	213941	326260	230171	291970	159648	893920	808069	653188	275361	644460	247416	433974	380788
nRPLC_295.1194_11.4	nRPLC	295.119	11.4	0.0809444	0.00192092	0.0269583	0.124518	0.00946061	0.00585834	65223.4	96799.3	48135	54169	27414.9	51837.4	45771.6	46765.4	32957.6	30230.9	97906.9	99760.5	47353.6	20054.6	42970.8	17052.3	30608.6	64624.1	30262.5	21389.6	24552.6	299085	28490.9	24958.6	16803.5	11849.4	22110.1	22649.4	64018.9	126625	13133.1	33446.5	63784.9	37962	13431.5	56456.6	30098.6	31734.8	49973.6	24431
nRPLC_211.061_5.8	nRPLC	211.061	5.8	0.0335026	0.00193544	0.0215118	0.0703292	0.00989215	0.00853382	286340	233837	1.56207e+06	527964	198253	601356	323726	286333	191351	345660	1.00378e+06	714911	82065.7	300168	352977	275648	206990	279058	698690	320944	208858	194963	310149	645162	428154	446683	202179	211981	266331	212198	595472	810742	280089	432119	462915	243430	334116	639243	392692	525530
pRPLC_335.2576_12.5	pRPLC	335.258	12.5	0.0329044	0.00233269	0.0286041	0.0291952	0.00353019	0.0544771	11275.6	28461.1	8584.25	30459.5	5085.06	11513	18857.2	7185.84	5035.56	11436.2	38629	9531.86	11009.1	10441.7	19973.1	8172.95	8298.12	18476.4	14200.2	11085.6	6033.11	24063	7668.28	53701.5	7886.45	7297.78	11093.3	5124.02	21588.1	21662.4	5295.42	9963.25	15578.9	13916.4	17573	4063.21	12553.9	9982.55	20302.9	10560.5
pRPLC_347.2213_10.8	pRPLC	347.221	10.8	0.0176074	0.00236278	0.00204495	0.050014	0.00454499	0.0182763	579121	721805	524088	1.16914e+06	786533	611774	529952	502920	354414	637619	1.57581e+06	379948	1.36308e+06	479377	1.13118e+06	527466	808011	518972	836991	747935	725344	732695	366474	1.08937e+06	264879	660811	474447	944744	587147	312339	1.32093e+06	169376	858052	893087	562755	620328	344462	1.03741e+06	277609	668387
nRPLC_165.0555_6.8	nRPLC	165.055	6.8	0.0211799	0.00243876	0.0280571	0.0280253	0.00332807	0.0384679	12227.5	19011.5	64268	25035.3	10922.7	20336.4	27502.6	12758.8	10153.6	39822.9	40524.6	14552.8	5153.98	21647.6	16184.5	15985.4	25211	11538.4	28025.2	11421.6	17931.2	6994.67	11604.7	27418.1	20082.1	12583	7313.84	6971.08	15585.2	1997.87	31799.5	16403.2	90.3667	18394.3	18940.2	11029.5	17780.7	20494.9	15179.3	29590.5
pHILIC_190.1185_8.3	pHILIC	190.119	8.3	0.0117038	0.00244351	0.0491194	0.0262835	0.00177324	0.0460075	5.62353e+06	3.39453e+06	442411	2.22166e+06	6.08182e+06	1.20266e+07	3.70009e+06	6.16385e+06	4.1765e+06	4.94821e+06	1.32176e+07	1.29008e+07	1.96924e+06	4.2412e+06	2.6322e+06	525227	953388	3.2806e+06	3.55094e+06	1.92436e+06	1.66319e+06	652349	2.61894e+06	2.81596e+06	386397	3.6917e+06	93061.2	2.05089e+06	1.8349e+06	328692	2.37975e+06	2.97118e+06	64722.1	94681.2	5.44525e+06	720731	1.19524e+06	1.6859e+06	1.15919e+06	1.14159e+06
nRPLC_583.3121_13.1	nRPLC	583.312	13.1	0.0281434	0.00248668	0.0755828	0.0291952	0.002056	0.0359497	103409	67205.6	119680	127054	67738	44216.3	63753.5	41210.7	42026.3	213267	7862.24	109792	264529	16549.5	56968.5	84495.1	10666.8	39578.2	25303.4	61794.7	28035	24348.1	10401.4	8658.71	74092	19504.7	67767.5	14671.6	200143	30304.5	32037.9	74554.6	137812	30639.3	3728.31	42566.5	95579.9	15898.4	24245.5	55899.3
pRPLC_255.0947_3.1	pRPLC	255.095	3.1	0.0470799	0.00249744	0.113888	0.00778964	0.00299309	0.0948354	49835.3	57571.6	49561.3	68167.1	76873.2	75331.5	65117.9	23028.5	3.5224e+06	37448.4	52876.6	68250.2	45448	56639.1	111021	57455.7	21508.1	212836	54199.3	38416.3	50215.7	54114.9	417391	100325	15037.5	43747.4	31726.7	54892.6	55980.4	40177.4	61468.9	11117.8	36881.4	31783.5	36175.8	85640.6	30072.3	40851.3	33171	38780.7
nRPLC_539.2493_11.5	nRPLC	539.249	11.5	0.0290299	0.00250176	0.054031	0.00661366	0.00218838	0.12347	1.69658e+06	1.51123e+06	642441	1.09076e+06	2.77987e+06	1.76796e+06	1.88012e+06	2.10267e+06	652417	2.8987e+06	3.13679e+06	948327	2.57382e+06	470911	902333	989977	2.1751e+06	931409	826171	1.87409e+06	2.74225e+06	791969	1.59405e+06	3.94715e+06	1.10455e+06	1.41853e+06	1.67083e+06	3.14795e+06	939918	578345	1.276e+06	1.13759e+06	2.3713e+06	3.10797e+06	1.07451e+06	3.52471e+06	638286	1.62615e+06	1.3123e+06	1.58551e+06
pHILIC_187.1076_2.5	pHILIC	187.108	2.5	0.103253	0.00263501	0.00848191	0.023953	0.00476855	0.0519252	52945.3	55141.6	193563	59519.1	59507.5	78836.4	58953.4	86934	41402.3	68876.5	170985	254798	36777	62957	1138.59	82431.6	42721.9	39704.5	87679	119335	63402.5	38923.4	98089.1	131507	62300.1	105659	89597.8	46701.8	49320	24817.9	69329.5	113248	36474.5	85059.2	140113	44507.5	53074.3	48448.5	75177	21545.3
nRPLC_239.0923_7.8	nRPLC	239.092	7.8	0.0286826	0.00270603	0.0261553	0.113282	0.0334692	0.0127086	66465.2	23648.3	65350.9	37590.7	39069.3	59674.4	64296.1	65560	86486.2	121099	22046.3	15626.9	19212.8	24298.4	28813.8	83379	55623.7	90492.1	28065.8	33169.2	31927.4	13092.7	106068	122999	32227.7	55439.3	27067.2	46341.7	15885	102197	85026.6	40335.7	43248.3	54332.2	44443.9	60011.2	38468.2	63536.6	61112.8	69550.3
nRPLC_180.0525_4.4	nRPLC	180.053	4.4	0.0127845	0.00279603	0.020911	0.0373582	0.00514656	0.0439791	382649	66500.8	210727	346601	125635	182109	388673	406395	386313	495784	958963	420487	143743	279744	70278	35928.4	56313.9	239943	358768	398391	264485	304989	530856	967753	297812	1.23336e+06	128667	363791	344147	85328.5	539324	705843	62208.5	145906	343251	60798.9	441305	314011	287080	519729
nRPLC_461.2178_11.9	nRPLC	461.218	11.9	0.0296438	0.0028062	0.0123643	0.309169	0.0486431	0.00157935	45642.4	53188.8	70822.9	27078.5	37920.8	43844.7	50137.7	50365.4	19926.5	39697.8	142996	71985.3	40927.5	18988.7	33727.5	36973.9	67906.7	95270.5	41129.8	33347.5	49699.8	36118.2	31647	43030	45921.3	22243	135549	43067.2	57861.1	40042.5	12713.1	37831.9	48257.6	55982.5	71374.7	47534.3	23201.6	29765	100865	60511.4
pRPLC_146.0922_2.5	pRPLC	146.092	2.5	0.049881	0.00290783	0.00678675	0.0938935	0.0306391	0.0117099	660134	890414	410044	434289	720629	273394	389221	171680	1.03145e+06	461638	457697	432626	297686	360803	359011	642144	415112	1.11661e+06	206971	1.67655e+06	445001	1.34228e+06	954505	1.21214e+06	325101	678886	378303	370771	905964	722034	549043	154107	629912	886913	465472	814493	436971	1.17444e+06	547788	798766
pRPLC_217.1223_12.1	pRPLC	217.122	12.1	0.0357201	0.00291092	0.0139475	0.169979	0.0146378	0.00552127	10242.7	7123.06	11197	37313.2	12200.9	5171.35	10978.9	3617.4	13286.6	16901.7	23584.3	4021.93	6570.11	15342.1	7609.37	8411.49	11290	7784.52	4606.28	14951.3	7897.67	5746.73	10264.3	37713.2	10746.1	30020.1	10625.9	16459.4	12373.4	1969.98	18160.6	8560.11	7121.93	19258.8	25904.9	8878.63	14715.2	12592.8	15978.2	5626.22
pRPLC_138.0549_11.9	pRPLC	138.055	11.9	0.0137952	0.00292892	0.00843586	0.094575	0.00309454	0.0139875	4765.73	271343	75467.4	229036	3465.36	124963	106531	76738.4	83951.1	78523.4	149632	94870.4	131491	48989.8	160608	69816.1	84402.3	124886	92292.7	41469.4	44082.2	64894.8	58688.9	104206	121309	71189.1	75387.5	59074.6	171392	94568	63654.3	43804.7	69214.8	5284.88	73946	78748.4	87284.1	72040.7	99811.2	98946.6
pRPLC_381.2265_10.4	pRPLC	381.226	10.4	0.0121135	0.00294077	0.0149175	0.0215718	0.00271496	0.0583463	16050.3	22798.3	21917.1	51986	4912.75	26955.4	19886.5	8542.88	12865.5	11675.9	30769.6	27149.4	31406.3	8025.67	21290.2	21131.3	14938.4	21307.4	36923.4	19278.8	4086.02	16605.5	4446.82	5536.25	15507.7	17101.1	16243.9	8648.36	19254.1	20758.3	13554.7	7856.34	24488.8	14759.7	11303	10162.3	14838.6	12946.8	18688.5	21282.5
nRPLC_137.0355_4.4	nRPLC	137.036	4.4	0.0631658	0.00297025	0.0316223	0.00885131	0.00522534	0.0763868	63629.4	45697	50344.6	66705.3	47740.3	83981.8	106923	117402	71480.1	119138	343194	113560	53961.4	54388.4	47145.9	43057.8	68619.8	43746.2	58417.9	54691.1	81622.8	60637.3	79424.1	291072	63862.2	171831	23211.2	72182.7	44383.9	44508.7	89493.7	126451	27899.8	45258.9	101365	40963.5	62220.2	79056.4	51185.6	94218.4
nRPLC_397.1512_8.4	nRPLC	397.151	8.4	0.0213998	0.00308045	0.0168176	0.075453	0.00108124	0.0134575	70282.1	50544	69096.4	53370	35928.8	44451.2	59035.5	58480	34556.5	38932.3	107653	69387	52730.4	27270	73112.9	48669.2	56142.7	45856.8	45546.9	69874.9	45675.9	33833.1	31586.2	53984.8	36784.9	43088.6	40003.4	39705.2	46792.3	49756.4	30770.9	44581.1	38654.4	56050.9	35095	33954.3	39694.1	24653.8	44406.2	48602.2
nRPLC_263.1285_9.7	nRPLC	263.128	9.7	0.229574	0.00320643	0.298465	0.0343193	0.113678	0.033663	55732	14910.7	58318.7	12020.2	19211.6	1.68338	31254.1	30331.4	40482.9	69625.9	60122.3	66.7344	260.219	523.936	2.13563	9500.32	2698.57	4375.63	25793.2	1628.7	28736.1	39075.6	89280.4	151756	111689	92533	27040.3	26921.8	10924.3	31889.7	72905.3	109564	11488.1	8083.79	95130.5	15979.6	64941.1	29301.3	36688	192251
pHILIC_250.0934_12.7	pHILIC	250.093	12.7	0.00540991	0.003314	0.0340685	0.015653	0.00155869	0.116987	178487	163226	210573	154452	21178.6	165709	159801	358854	357083	490996	915444	1.09866e+06	118437	483125	68657.4	85024.6	89640	344011	304688	88928	581420	1.90484e+06	239613	4.32966e+06	272208	407882	20368	601324	97196.3	61507.9	486834	286956	48990.5	221411	482489	9657.73	356217	959475	141739	679941
nRPLC_319.1394_10.7	nRPLC	319.139	10.7	0.108991	0.00340907	0.0159491	0.251684	0.0422852	0.00133773	72286.3	71914.1	131757	85114.1	36087.1	88493.7	78181	104975	25052.2	408932	214340	120031	89143	50313.5	59821.7	88891.9	137980	83493.5	224472	56365.6	82476	82510.4	66378.9	56408.2	48121.8	62074.8	125923	40009.7	61934.1	61300.3	42975.6	32583.3	131428	52401.4	93789.9	41684.9	61774.9	91420.3	55544.9	51810.4
nHILIC_194.0458_4.7	nHILIC	194.046	4.7	0.0254264	0.0034738	0.0866996	0.102254	0.00477152	0.0156855	3.54556e+06	1.81042e+06	4.63165e+06	4.86774e+06	2.4014e+06	4.25234e+06	1.78115e+06	4.19648e+06	2.24579e+06	2.19109e+06	5.81862e+06	5.0735e+06	2.04354e+06	1.90189e+06	1.57425e+06	1.1989e+07	2.58404e+06	527873	3.5477e+06	5.24926e+06	1.60907e+06	747452	3.15854e+06	859805	667406	2.40993e+06	700996	997892	596531	592988	3.35773e+06	1.66211e+06	831927	1.85503e+06	1.36557e+06	782774	856039	1.14076e+06	1.98129e+06	628130
nRPLC_475.1387_7.6	nRPLC	475.139	7.6	0.0274845	0.00350877	0.00838948	0.0711452	0.00385495	0.0188474	23433.4	40415.4	591.371	20042.2	20449.3	15578.2	5551.62	19002.5	1327.33	3.18437	13.9463	31998.4	54647.7	876.087	6816.03	13828.7	11633.7	21716.9	14646.3	15385.2	10321.1	1255.32	3490.69	16.3053	15562.3	9856.02	21493.5	23475.1	25323	66551.1	4958.75	1130.99	52451.9	48017.2	6.47125	25025.8	818.5	3.07219	17690.1	24.1708
pRPLC_446.2013_10.1	pRPLC	446.201	10.1	0.876024	0.0035161	0.101495	0.00427106	0.00182281	0.18962	32007.3	8468.64	326.532	61043.9	11184.4	807.052	36494.7	46960.4	19037.5	30568.5	9019.39	58021.9	57371.3	22277.2	229619	17687.3	12393.9	33628	93846.5	58909.4	28846.2	29019	3403.9	16.4233	68600.9	48808.2	29704.1	2825.22	16933.5	80797.6	68845.9	41906.8	15029.6	43597.2	11133.4	10149.1	21877.9	18294.1	3861.89	41498.5
nRPLC_266.0891_4.7	nRPLC	266.089	4.7	0.0623543	0.00365487	0.272374	0.00721681	0.00248054	0.110118	13884.5	18942.2	24800.9	12926.6	8869.05	29751.8	16266.6	20378.7	21982.6	18596.3	12897.6	40238	5733.47	17915.9	2.04613	17704.6	37245.2	2438.66	6060.02	8916.55	5206.4	31298	12043.9	104832	9827.7	30170.4	13594.6	23623	370.871	9294.24	17625.1	23721.4	5630.7	23958.8	10904.9	10431.9	30114.7	27186.3	10683.9	23764.7
nRPLC_212.0021_4.6	nRPLC	212.002	4.6	0.0212797	0.00368305	0.0376313	0.165872	0.00430422	0.010195	5048.26	1879.46	8429.82	7921.39	19641.7	15398.1	22941.1	12052.3	12020.5	46098.6	95925.8	10088.9	14522.2	15006.5	494.828	16332.8	21261.3	8649.44	3721.64	36115.5	28326.5	25275.7	14112.1	152993	22241.4	56664.1	5587.76	31946.5	19914.1	8916.11	32426.6	56150.5	17766.1	9327.91	62072.9	14432.2	25079.6	106472	7169.59	29385.9
nRPLC_425.2542_11.6	nRPLC	425.254	11.6	0.0236749	0.00377189	0.017053	0.00789319	0.00907461	0.137435	31913.4	41462.7	46880.7	38995	44525.3	68118.6	34982.4	41895.2	16064.7	92319.2	162733	68790.8	72759.7	21780.6	25486.7	39545.8	50524.7	37841.5	27949.6	47596.1	64460.8	27350.4	48805	69593.5	16000.2	66718.8	23592.6	65283.6	32350.2	31371.4	72141.3	19864.3	39370.1	42060.2	76423.6	28104.3	24251.5	43439.2	24144.3	24777.9
pHILIC_186.0873_7.4	pHILIC	186.087	7.4	0.017092	0.00379773	0.0131886	0.0505101	0.00471968	0.0309094	84452.9	353727	272796	66402.7	277960	9063.73	101939	44723.4	35251.2	80769.1	65655.6	138389	298652	325820	51988.1	1.323e+06	186441	156952	241373	165869	16153.3	93492.9	70580	56740.6	226245	19625.9	1.63425e+06	51343.1	662991	35331.6	21023.6	77086	452249	742128	3756.46	307129	571879	4066.96	98113.4	4380.15
nRPLC_371.1009_8.8	nRPLC	371.101	8.8	0.159989	0.00381347	0.0673633	0.0213064	0.00791824	0.0411664	20498.6	16425	682531	16608.6	1997.43	39796.2	19640.5	3597.27	5776.58	50119.7	76457	77390.9	2588.28	31151.4	2137.34	11668.5	105730	2833.9	604.897	57724.8	6139.36	39651.6	313110	119518	3174.13	411587	8019.32	9182.31	64324.4	46.6155	277898	107317	64.7998	24822.9	68116.1	24404.3	153645	6037.79	144875	3675.25
nRPLC_377.1965_11.1	nRPLC	377.197	11.1	0.0337667	0.00385786	0.0189085	0.046379	0.00996833	0.0238648	232076	229704	265693	322413	82026.5	214543	226889	104509	113637	175848	550217	476306	352380	30154.9	137663	138127	173527	129867	182624	118263	58832.4	93355.3	104265	109628	187565	133016	196342	106727	168614	169933	56249	198821	246635	132737	171442	108484	128970	77631	188689	117218
pRPLC_443.2787_13.4	pRPLC	443.279	13.4	0.010924	0.00389466	0.00524713	0.119616	0.0298054	0.0144272	9106.97	24320.9	4273.66	26539.6	8206.61	18518.8	9504.84	20890	7264.04	5729.88	1534.35	9447.05	28824.7	8914.7	30862.2	21579.9	21681.5	19855.9	13747.9	6128.31	3841.15	23824	2927.69	999.881	8305.29	6036.52	14895	12656.6	15747	12360.3	10481.9	3083.03	39134.8	21643.6	14537.9	14558.6	12353.2	9742.23	12354.4	12658.1
pHILIC_98.0965_6.6	pHILIC	98.0965	6.6	0.0479887	0.00399297	0.183406	0.00834669	0.0195843	0.27609	34375.1	41227.7	97191.4	84342.9	73481.8	54547.7	76978.1	67790	52422.1	83225.5	347180	113715	41307.8	91143.4	118642	70645.7	58184.7	26822.9	49052.9	46436.8	124543	123809	92787	403017	123000	289522	41169.1	58569.8	23687.8	69198.3	64006.6	129693	57043.9	223213	111346	36151.8	47867.3	53066.7	143701	45857.5
nHILIC_175.0611_8.6	nHILIC	175.061	8.6	0.0346214	0.00400531	0.00358341	0.0284367	0.00484126	0.0481955	130306	86887.1	132813	78860.5	74325.6	231237	163510	177369	255504	197549	584105	441784	96096.7	178756	104899	148703	249214	77815.5	249091	180190	139222	181596	155154	434750	67435.8	355094	48832.1	228633	49573.2	89047.3	420355	122890	64811.2	215093	372947	50043.6	103398	157921	56640.8	197854
pRPLC_317.247_12.5	pRPLC	317.247	12.5	0.0207823	0.00404503	0.0321719	0.0795457	0.0116834	0.0381889	154974	321958	99615	277030	70211.1	151218	177891	114252	81564.6	159383	434591	110826	137278	145895	217563	90681.7	135353	178586	161459	125815	60021.4	257385	97629.9	451504	86515.7	120764	147344	65489.1	240912	196487	78918.1	122863	175132	166240	222804	42175	152848	146188	221539	159850
pRPLC_477.2838_12.3	pRPLC	477.284	12.3	0.473823	0.00416887	0.0698128	0.278779	0.0360694	0.00817833	73598	108307	28755.1	56557.8	10514	46008.9	50483.9	30164	5807.35	15449.9	17034.2	58546.1	45173.9	147335	120575	27785.3	72405.5	64438.8	82871.8	56868	7725.51	115603	37713.9	1624.09	5424.42	6860.51	25061.8	5653.32	102985	151595	32547.2	15376.2	89639.9	37323.4	9330.61	9555.11	12144	49383.6	46554.4	32284.5
nRPLC_375.1808_11.1	nRPLC	375.181	11.1	0.013155	0.00420401	0.0824307	0.0146496	0.0411926	0.0406513	155661	152709	247034	185599	51704.3	219001	190217	115282	66288.7	254593	289808	396375	407209	32475.2	79983.4	125841	179520	146132	170684	85018.4	44230.9	85196.4	86851.9	66472.7	182915	151537	247310	119628	188707	157290	43145.7	267515	348428	112218	190804	189703	109940	142895	214501	138434
nRPLC_640.3342_12.4	nRPLC	640.334	12.4	0.0196191	0.00433129	0.070044	0.0271427	0.00281996	0.0655521	118542	190173	51763.8	88101.2	37783.7	212202	63599	148014	66473.5	88403.9	172008	109325	183827	26898.1	87017.1	185090	102361	224417	75141.3	58556.3	105929	82929.3	45795.7	111210	59403.8	20229.6	105561	27636	108374	124127	30145.4	233941	47240.3	102308	84435.3	1.85136e+06	38512.3	86005.6	35921.7	175682
nRPLC_353.0875_6.4	nRPLC	353.087	6.4	0.00962295	0.00441326	0.00266843	0.279229	0.00421185	0.00459237	11534.8	8363.62	18087.4	630358	7931.33	375962	1213.33	6228.54	65381.6	54503.3	67238.5	5925.89	1126.32	4058	26157	17438.5	414968	38687.6	3361.1	5494.13	15902.9	20639.3	46139.1	56563.5	173540	46842.4	1838.16	28253.7	7705.47	6666.44	19332.6	47594	14836.1	17838.2	13624.1	24070	232472	15568.5	25990.3	34556.7
nHILIC_137.0244_1.2	nHILIC	137.024	1.2	0.022808	0.00441775	0.134195	0.0292481	0.0141496	0.0653368	504240	55543.6	224182	115485	30636.5	158310	442673	133302	257769	368088	2.17019e+06	98635.1	80742.6	573377	42922.9	819330	1.0439e+06	15389.3	36410.6	422050	93310.8	102112	200937	465318	42250.1	394653	54648.9	113640	77894	1601.69	478273	515403	13646.4	274927	593035	20230.8	353536	429030	308570	50080.7
nRPLC_491.2647_12.9	nRPLC	491.265	12.9	0.0102804	0.0044439	0.00540007	0.25534	0.002142	0.0076736	41945.3	52319.2	25173.5	65841.2	29444.6	29214.4	36883	32253.5	23141.4	26060.2	65517.7	51560	42526.5	6023.62	29327.2	28362.9	32240.3	35991.3	21280.7	17230.2	14268	41887.3	12415.6	1178.98	32534	7523.27	46667	17884.8	20730	38322.9	12982.1	11136.7	32327.6	39064	21107.8	18693.9	30701.3	7946.53	32872.8	19779.1
nHILIC_180.0528_4.7	nHILIC	180.053	4.7	0.0103322	0.00452868	0.0225282	0.171472	0.00846671	0.0146749	729045	173667	328382	744130	346263	405170	726104	823472	855973	1.38171e+06	2.29518e+06	850854	255577	754501	346119	113881	213324	376347	833455	695164	535965	521090	1.32299e+06	1.49406e+07	643098	2.3263e+06	372556	630570	470122	260667	1.00453e+06	2.01131e+06	132139	398399	986126	161373	755791	710116	569647	771056
nRPLC_199.1086_4.9	nRPLC	199.109	4.9	0.053639	0.00457392	0.0497496	0.00371652	0.00953239	0.244781	148200	33195.8	56588.8	123670	35094.7	40240.1	99292.8	110833	98046.3	37035.6	306363	143145	72270.8	38692	5755.49	8881.69	41676.4	24312.2	71194.3	93159.4	81425.8	118284	47325.7	179176	90157.7	138503	20265.4	69056.7	24257.1	93901	62604.6	54712.7	32946.4	56619.3	73237.1	79671.1	76723.7	43137.1	41368	37671.5
nRPLC_343.0665_4.8	nRPLC	343.067	4.8	0.15266	0.00458042	0.300836	0.0228759	0.00758236	0.0710634	636035	375826	1.03191e+06	685652	242566	1.33189e+06	567799	342910	347524	402269	775059	603739	168623	323252	178923	1.53604e+06	630945	235330	453682	547275	593329	402362	226295	769646	233654	228516	256616	194971	124688	135664	172775	220236	331598	649716	407166	175307	445577	649282	390782	269978
pRPLC_169.0494_4.8	pRPLC	169.049	4.8	0.0359073	0.00460742	0.0706392	0.0375858	0.00347341	0.0460075	18262	9088.18	24938.3	24070.5	5762.91	43604.5	16824	10294.4	14350.5	14338.9	45651.7	13114.2	6229.46	20296.6	15247.8	42511.7	21229.3	8178.94	17424.1	18017.9	18268.5	22462.1	8456.64	57295	8513.45	16080.9	8615.66	7792.27	5865.05	4548.93	10964.2	10015	7023.27	18112.1	22370.4	4877.24	15351.2	38913	10440	13288.2
nHILIC_159.0663_2.5	nHILIC	159.066	2.5	0.0112265	0.00464866	0.00315868	0.0819617	0.00101607	0.0294778	240633	127654	160655	105201	116891	210605	175879	170991	227572	191054	1.09385e+06	343495	165894	233515	41913.1	554701	330576	28182.5	133563	143707	121292	176792	220838	251798	125799	399124	98015.5	213068	70618.5	126034	189026	403568	153170	191703	519512	122971	198287	198379	169822	187968
nHILIC_175.0612_5.9	nHILIC	175.061	5.9	0.0162513	0.00474265	0.0308082	0.0226398	0.00538424	0.059684	1.45729e+06	391703	350534	159691	753673	435489	104853	428590	193078	295453	404683	826420	476533	422167	58535.4	2.05926e+06	250527	71256	989795	142705	1.11732e+06	91962.8	227186	546270	89123	1.46557e+06	76170.2	612355	34477.8	80751.7	2.55093e+06	312433	497212	1.85719e+06	272669	1.01336e+06	86341.6	139014	127958	260740
nHILIC_185.0567_7.7	nHILIC	185.057	7.7	0.0135267	0.00488633	0.00306024	0.0467286	0.00663408	0.0231907	155972	166038	141404	114478	160938	150745	128295	198100	44351.9	255515	1.09098e+06	215461	237636	212890	112940	216954	200505	64984.4	147179	180145	254864	121968	190443	565967	95881.3	249708	82356.2	259154	98366.4	69202.9	161869	376341	78917.5	230782	125227	97118.8	129062	247220	85613.4	63951.3
pRPLC_137.0596_4.8	pRPLC	137.06	4.8	0.0401489	0.00490505	0.0535853	0.0590997	0.00265469	0.0356858	44744	18871.8	59896.7	67763.2	23172.6	31105.2	56182.7	44350.6	54230.7	63119.5	184757	31864.9	13728.2	44547.1	47745.6	57081	72073.5	19815.2	36314.6	55631.3	36833.1	49718.7	28158.7	306156	24702.5	68953.5	21580.8	22679	18898.4	9591.97	37999.4	44457.8	7799.45	63138.8	89416.2	8395.4	50056.6	104078	26726	44594
pRPLC_195.0653_5.8	pRPLC	195.065	5.8	0.0910413	0.00498759	0.0189013	0.11289	0.017012	0.0121673	100835	97477.3	704380	349416	101047	238723	73856.8	63711.1	74566.1	68639.3	266983	126710	26233.6	156672	232464	111072	60987	111681	578430	122820	57658.9	52767.4	66604.1	88693.3	114251	105359	72787.2	37745.4	137159	66846.6	296105	105230	133781	172252	64090.6	107960	96064.6	139009	181760	155553
nRPLC_299.0768_6.4	nRPLC	299.077	6.4	0.0256762	0.0050137	0.0194217	0.282542	0.00842712	0.00467865	18006.2	7493.11	28263.4	13162.7	12708.3	24266	15327.3	16977.6	23607.7	20600.5	15218.5	25715.5	8202.75	7649.63	25318.6	47491.5	23956.1	12642	13056.9	15597.8	16350.5	9279.9	28279.3	14234.9	13208.5	47636.8	5969.67	8185.61	8538.46	14879.5	23526.2	14960.7	13553.2	16749.8	27501.9	7916.51	16481.9	15908.8	19119.6	30180
pHILIC_365.2318_2	pHILIC	365.232	2	0.0167816	0.00502781	0.0356539	0.103494	0.0040531	0.0208191	343577	298495	505092	380216	253726	494914	263995	158535	98156.4	212901	1.27945e+06	813283	1.00104e+06	63389.2	527150	128969	244223	111151	223241	284366	190918	140777	158043	92710	259165	146797	237131	214835	349217	162997	172475	393838	280806	92918.2	440291	124544	222743	56427.3	231230	110969
nHILIC_155.0714_2.8	nHILIC	155.071	2.8	0.0682578	0.00512962	0.0959888	0.0231141	0.0107405	0.10142	185779	131583	265563	116519	102121	156601	187728	196398	305752	349736	436909	211340	84865	440867	1139.53	239971	251637	134381	73702.8	94652.6	167033	158033	643962	333241	197272	336482	154244	313516	143336	104418	350420	403434	169069	292010	543348	185684	169437	237189	529894	266302
pRPLC_591.317_9.9	pRPLC	591.317	9.9	0.0406971	0.00521968	0.0263944	0.361398	0.00789106	0.0118391	717.923	84942.2	124877	143709	88701.8	29727.6	1677.4	4522.23	158498	76370.7	13.0099	84.8742	8732.84	21040.6	36162.8	39556.4	58834.8	112221	11865.2	4789.5	53271.7	2.06861	25617.4	1.22456e+06	15223.5	717.022	122704	31129.1	315582	892.378	147788	15135	57443.9	17707	27895.3	315587	22372.8	110746	73696.8	115184
nRPLC_393.1401_7.8	nRPLC	393.14	7.8	0.00781197	0.00534728	0.00260226	0.131758	0.00499022	0.0122739	32096.6	32435.7	22388.1	24068.7	34938.4	18896.8	43004.6	35270	16923.9	24510	53390.7	24564.5	52750.6	8376.22	12459.5	23155.5	31011.6	40414.3	44745.4	31403	5587.78	11046.6	30353.3	15347.1	87081	38990.5	32301.1	24201.4	35689.3	34839.9	10865.9	37451.5	47476.8	23450.9	8151.12	28742.8	49520	10822.2	36602.5	24195.6
pRPLC_473.2525_10.9	pRPLC	473.252	10.9	0.00984345	0.00536756	0.00744475	0.0140829	0.00246452	0.146943	13196.2	17040.7	7014.04	22708.5	21307.9	10152.7	11556.9	3402.26	4530.61	16526.6	62487.7	4455.58	32043	5797.8	12882.6	8333.89	5448.5	5609.55	14657.4	8529.15	10354.9	5456.39	4851.4	11289.1	4107.71	2689.94	4549.9	62309.5	12581.5	6300.14	9859.67	91.6696	7370.93	13190.8	15096.1	7205.43	6631.43	2625.94	4908.47	3695.8
nRPLC_467.2644_13.6	nRPLC	467.264	13.6	0.00797116	0.00537184	0.0047225	0.290475	0.00302165	0.00462672	33345.2	27155.1	23989.6	46884.4	24170.9	31420.3	16006.1	44247.5	5456.35	64231.1	12869.1	42993.2	28883	8060.25	60913.7	16408.9	35990.8	47096.8	11990.3	17806.7	36193.7	8257.64	9207.67	18.3912	168849	29525.1	59048.2	60278.9	47807	70831.9	37444.1	36722.7	58410.7	41568.5	6564.58	23213.6	16060.4	15136.6	57660.2	118398
nRPLC_495.2961_16.2	nRPLC	495.296	16.2	0.00925308	0.00555655	0.00972237	0.202372	0.00210473	0.0172317	17165.1	48569.8	9442.53	32845.1	11005.4	37378.9	33308.2	78412.4	6384.45	18476.3	13399.3	28291.8	76624.4	4758.06	5098.76	37199.3	44785.6	31896.7	16592.6	9127.67	10671.2	14414	6017.38	709.417	27914.9	6533.85	41123.6	26037.2	22062.3	28681	12799.9	18889	105610	53540.2	26830.3	40362.1	23143.6	9386.64	33625	16710.3
pRPLC_461.2891_13.4	pRPLC	461.289	13.4	0.0104184	0.00567118	0.0110164	0.117745	0.0250732	0.0200755	105362	215772	52108.1	250980	82325.8	177800	105394	211481	84837.6	70462.3	98863	100795	256145	98202.4	283817	144427	206312	170428	134471	66295.6	37702.9	245559	39046.8	47538.7	102625	73580.4	134305	105380	136087	121438	111329	54347.6	257575	196792	159270	123485	128977	119452	120217	139227
nHILIC_147.0299_7.6	nHILIC	147.03	7.6	0.0136195	0.0056903	0.0100041	0.0527064	0.00608844	0.057081	126498	169217	366281	161546	116119	349306	139675	248066	102346	365055	716228	578706	107606	194647	145400	218783	341221	84639.4	341147	180488	324249	234484	291051	312717	217999	228444	67519.4	303904	79261.1	82804.5	214350	424492	127590	365932	204357	137557	190796	438627	66547.4	181791
pRPLC_330.1179_7.3	pRPLC	330.118	7.3	0.0492923	0.00579248	0.27839	0.00727321	0.0106019	0.167183	240258	157957	336750	1.12013e+06	179597	739852	212317	140408	234057	97115.8	144720	1.03757e+06	328915	397116	2.05763e+06	418280	170969	170492	683016	251416	239986	2.19825e+06	52541.9	241356	486849	242430	113303	235556	152367	843276	192333	279056	824037	121435	250523	174286	687850	479937	93635	362115
pRPLC_301.2521_12.3	pRPLC	301.252	12.3	0.427658	0.00580279	0.115517	0.0618352	0.0232869	0.0258606	53846.7	79208.4	26059.9	147916	25692.7	35137.8	53692.3	29376	16859	23312.7	35248.7	27245.2	52623.1	55249.3	79211.7	27935.3	30519.7	49065.8	58151.9	33948.6	11589.5	55979.5	19894.4	45269.2	13210.7	13472.2	23101.2	13312.9	46334.5	73698.1	23929.3	11665.2	47815.7	36044.9	20556.1	11470.4	37967.3	25081.7	36380.8	27434.9
pRPLC_190.0861_10.4	pRPLC	190.086	10.4	0.0861673	0.00580623	0.0559141	0.0201365	0.00233001	0.0881782	20754.1	31382.3	67358.6	11174.5	13548.9	8441.14	42837.8	5127.08	4607.68	46740.7	56520.8	50725.2	7550.88	29055.9	59436.7	13863.2	193291	34006.6	21457.1	46022.9	29568.7	45587.8	58704.8	88908.5	31619.4	184159	62032.8	19201	111384	2331.15	389903	67062.6	13575.2	108147	33540.8	30536.1	49160.6	9192.7	873895	4559.71
nRPLC_113.0607_7.2	nRPLC	113.061	7.2	0.0671504	0.00593242	0.0192576	0.038541	0.00394607	0.0887928	32182.1	13525.1	26520.8	20455.8	14524.4	16206.4	18629.1	17386.8	24992.3	13645.6	29119.2	25499.4	21255.5	10101.8	18689.7	165692	24000.7	15720.3	25531.1	11942	15176.7	11200.8	22191.9	34646.7	23136.3	33384.3	10456	14862.5	6058.82	8470.69	28257	17247.9	9117.34	19919.5	17399.9	6243.7	23073.6	10912.6	26593.1	23419
nRPLC_134.0471_4.7	nRPLC	134.047	4.7	0.0349676	0.00614254	0.342532	0.0144148	0.003238	0.0966505	25466.3	27567	36271.3	20045.7	14600.9	47585.7	30387.2	33735.9	34336	32089.4	50227.4	55775.4	10641.9	29289.5	2818.04	25779.4	56869.9	7064.99	10911.7	15938.3	11429.5	49101	21907.2	182021	17790.2	54756.6	21013.3	36120.9	3702.46	15106	28576.6	41734.3	9459.21	35002	25766.8	16062.7	44672.7	46476.5	16895.5	40068.5
nHILIC_79.9574_6.2	nHILIC	79.9574	6.2	0.0371675	0.00625311	0.0082221	0.138121	0.0148317	0.0211995	121751	103064	145139	153822	120470	157684	140306	144911	151704	177975	449909	175896	71895	158084	111522	167214	167463	48894.5	126619	120433	134210	90782.9	127023	429922	86640.7	229477	88527.2	98807.4	66261.1	87523.4	115492	238092	82175.1	210420	143871	81056.1	124201	109599	105254	86626
nHILIC_127.0401_2.6	nHILIC	127.04	2.6	0.00489045	0.0063406	0.00807636	0.0432908	0.0056878	0.0520594	483354	179218	261817	168672	235165	295591	335150	451829	414601	755485	1.22849e+06	433763	163148	445346	239911	426972	380946	161514	250029	355095	403194	275066	578331	821438	424719	885859	378858	334941	285927	152133	484476	1.09621e+06	170116	604978	1.22351e+06	176119	395556	418854	424628	396091
nRPLC_371.153_9.6	nRPLC	371.153	9.6	0.0960039	0.0063468	0.0822645	0.563495	0.0420579	0.000578912	37104.1	32344.3	60239	5663.59	4294.09	3741.83	30090.8	12695.8	4191.76	8990.78	48514.9	55640.9	167.89	4158.44	2.1984	2263.3	3709.63	39221.8	48165.3	1704.91	16466.5	29178.3	18311.2	997.931	2088.3	1562.76	37196.9	2133.97	35919.8	76023.3	4118.52	9005.27	13744.5	7079.25	9077.89	7216.31	3012.88	1377.43	54918.5	24859.9
nRPLC_299.0768_4.8	nRPLC	299.077	4.8	0.0121879	0.00643043	0.0184104	0.0847482	0.00260163	0.0403593	1.07167e+06	16973.1	57426	15083.1	34366.8	17511.3	3.70768e+06	80129.4	35199.5	175214	33811.1	9326.03	34473.2	99962.2	2.13544	1.73856e+06	35657	61777.3	12698.4	14241.6	26803.2	28458.5	126711	88114.8	17750.4	89635.7	40122.3	4790.21	9631.62	15157	70202.4	10215.9	4256.16	429828	116518	119050	39891.6	40245.8	39358.8	47261.2
nRPLC_124.0072_2	nRPLC	124.007	2	0.00810354	0.0064518	0.00139862	0.0389085	0.00170882	0.0815704	320133	343975	501976	247146	215276	166694	233292	130949	401121	635581	1.17854e+06	912010	128275	351051	866178	32054.6	446188	23687.1	491262	274679	253554	84496.1	140245	1.638e+06	363536	317198	150259	181518	157682	38354	162509	1.15686e+06	226033	622290	105838	62280.4	1.40969e+06	944742	34700.9	134368
pRPLC_126.0219_3.5	pRPLC	126.022	3.5	0.00881647	0.00646062	0.0135659	0.0187645	0.00320011	0.0958486	25882.5	57511.6	60286.1	47836.2	38943.1	8979.32	11445	3321.96	30435.1	33879.2	7949.97	14011.1	23871.6	53030.1	77835.4	5721.44	30538.5	2961.17	73961.4	33095.7	15871.5	9502.04	4339.31	28456.9	11051	13658.7	17608.6	14700.2	26411.8	6382.38	19420.2	9163.48	36084	67860	642.446	10076.6	86610.8	70152.9	10249.5	8602.45
nRPLC_629.3545_12.4	nRPLC	629.355	12.4	0.0225849	0.00647703	0.0164743	0.0438428	0.00151838	0.0764476	291173	534477	307734	384845	386832	445101	291555	344491	217401	99200.7	278837	533088	311293	108012	579622	255921	268986	237904	227725	164552	223568	130306	167580	223080	204436	127300	230578	140545	148406	370440	100955	167263	317412	192862	172125	393889	173944	61587.2	180314	131491
pRPLC_151.0752_5.8	pRPLC	151.075	5.8	0.00981	0.00649221	0.00367534	0.115736	0.00194411	0.0227803	15609.8	9837.87	26496.2	31554.9	9408.27	32695.7	18189.7	15303.7	21902.6	23656.3	76492.1	17453.1	10122	18566.3	33430.9	13867.8	21187.5	17404.8	19669.9	28252.3	22597.3	24880	22206.2	98835.6	15596.9	32891.4	14012.1	15180.7	14366.4	22748.2	36489.2	20318.5	14906.2	19564.4	44500.9	7976.78	32045.2	36671.6	19991.1	27932.9
pHILIC_227.1139_10.8	pHILIC	227.114	10.8	0.0715071	0.00660447	0.0538578	0.124265	0.00534602	0.0214564	2.51898e+06	574721	698054	199115	901392	852400	1.68576e+06	383031	336411	1.42456e+06	5.13021e+06	420513	489815	599041	4.57881e+06	861941	5.51741e+06	867355	526256	7.97311e+06	736059	1.26672e+06	4.06947e+06	1.13864e+07	781171	2.77315e+06	1.54225e+06	1.36828e+06	314123	861088	2.99294e+06	1.98405e+06	149127	1.64017e+06	1.60358e+06	637540	1.10324e+07	1.18548e+06	994772	358517
pRPLC_507.258_10.7	pRPLC	507.258	10.7	0.0208769	0.00665995	0.00320288	0.168813	0.0103184	0.0114679	17504	18611.2	8662	26284.3	24574.8	10309.8	11154.6	8197.36	8664.68	9805.68	14560.8	5673.51	22849.3	10346.2	22149.3	15925.3	11494.3	10128.7	19308.2	21485.8	15190.2	13782.9	5935.03	13683.8	4639.75	10813	11262.9	19371.7	8980.67	6874.67	26383.4	257.583	22831.6	20039.6	22968.4	17869.2	2888.45	16507.4	5315.33	11617.3
nRPLC_281.1391_9	nRPLC	281.139	9	0.0108941	0.00666254	0.0115648	0.076258	0.00532684	0.0417617	25104.8	25125.9	113949	14483.5	63663	44180.4	76867.1	16127.3	255333	288319	46721.2	30273.8	15992.1	28277.5	36136.5	15615.4	64538.7	28436.9	64387.2	59030.5	10082	44903.1	28721.3	199403	42088.9	11037.8	68345.2	11432.1	22541.5	4851.25	54402.2	55875.7	8446.43	313767	22001.3	20520.7	149570	13886.7	14737.9	14403.9
pRPLC_642.3477_12.4	pRPLC	642.348	12.4	0.0143524	0.00670151	0.0276172	0.0166647	0.00178267	0.159261	24034.8	65313.7	9752.85	41240.8	16786.1	46121	7361.59	20310.4	19944.1	11569.7	2996.11	7209.45	91161.7	7669.18	47969.2	54442.4	17431.5	74407.9	33909.6	10236.5	22081.6	30843.4	3280.93	2598.65	8504.23	1406.14	31514.4	6177.57	56623.2	39620.6	7176.98	10633.3	17544.1	31031.1	6239.63	701947	3452.23	21788.9	5156.25	35284.5
nRPLC_373.1686_9.6	nRPLC	373.169	9.6	0.277474	0.00676952	0.111707	0.618187	0.0711784	0.00149692	90295.5	95540.9	164183	32502	24501.1	53903.4	69160.5	34389.5	29076.6	27566.3	118590	203204	15529.1	66623.8	27610	6661.77	60720.7	122100	127693	91726.9	48420	69926.2	90211	18079.8	4566.33	13200.1	60060.9	6075.23	105328	257415	9812.31	30872	35555.9	37745.1	16564.7	21039.5	26714.5	22244.3	114607	73132.6
nRPLC_379.2122_12.1	nRPLC	379.212	12.1	0.0247028	0.00679453	0.0224362	0.400583	0.00353467	0.0136762	18139.2	26860.2	19973.3	19509.8	10324	35967	20173.2	16301.6	9491.91	46941.4	17165.1	53056.6	33814.5	8565.83	5557.77	19632.1	25537.1	53240.6	20630.5	24421.2	26259.9	20572.2	23998.2	16311.4	16904.1	26629.4	28027	28271.3	13602.5	26552.6	24749	29139.7	52795.6	26077.2	16038.6	77346	12612.3	30490.5	22702.5	24821.9
nHILIC_495.2964_5.4	nHILIC	495.296	5.4	0.0358391	0.00681697	0.0152502	0.187602	0.017704	0.00808448	3.23511e+06	1.11562e+07	2.56561e+06	9.25896e+06	2.4375e+06	1.33042e+07	7.66899e+06	1.90955e+07	4.71488e+06	5.76895e+06	2.24458e+07	1.09922e+07	7.66116e+06	5.883e+06	6.56971e+06	7.76967e+06	1.53231e+07	4.32074e+06	4.18168e+06	3.88825e+06	2.93903e+06	1.09186e+07	3.289e+06	4.76169e+06	7.76808e+06	6.04861e+06	8.4618e+06	5.42628e+06	4.07017e+06	3.88155e+06	5.44639e+06	1.62561e+07	1.61287e+07	1.2693e+07	1.17072e+07	5.87916e+06	7.06921e+06	5.01154e+06	6.54754e+06	7.49394e+06
pRPLC_483.2329_10.3	pRPLC	483.233	10.3	0.0208207	0.00681829	0.283684	0.0054115	0.00439498	0.300572	22925.8	4928.99	542.605	94343.7	365.567	3123.01	17267.7	54346.8	1.97708	152.634	12.9412	117057	26913.6	17681.5	409355	598.276	2975.29	45430.2	61124.9	33928.4	13118.3	27989.1	3375.19	16.4506	64782.2	45345.3	5660.53	28394.1	38093.3	231347	15156.4	64757.3	104814	1059.65	5497.85	23106	75282	497.314	15327.4	21301.8
pRPLC_153.0406_4.2	pRPLC	153.041	4.2	0.0140062	0.00686737	0.00803986	0.0136459	0.00145244	0.13984	35718.9	25005.6	50238.8	53634.4	27239.8	30950.8	28831.9	18820.2	25975.9	27749.9	51314.1	13192.1	47120	25824.7	9722.7	28396.6	30064.9	19854.9	46040.4	32105.4	30563.2	31946.5	13109.5	44498.5	14975.5	40584.8	18390.8	31441.6	49464.6	22345.9	42949.5	12473.8	18695.4	29456.6	14014.4	15738.1	19159.5	29354.9	21255.7	20519.6
nHILIC_151.0262_4.7	nHILIC	151.026	4.7	0.0215473	0.00689402	0.0261937	0.0200013	0.00145192	0.123823	5.37924e+06	2.73983e+06	4.6943e+06	5.58487e+06	2.85339e+06	6.877e+06	1.0553e+07	6.63641e+06	4.95496e+06	1.24678e+07	3.7997e+07	6.01613e+06	3.81926e+06	4.0473e+06	3.58416e+06	4.14198e+06	7.64445e+06	2.42321e+06	5.09071e+06	5.31464e+06	6.77073e+06	3.67155e+06	5.55048e+06	1.0249e+07	6.19635e+06	9.32702e+06	3.19618e+06	4.90826e+06	2.99164e+06	2.30243e+06	6.35058e+06	1.0451e+07	1.74954e+06	7.62115e+06	7.54891e+06	1.08726e+06	5.9409e+06	4.81618e+06	2.52433e+06	3.38008e+06
pRPLC_130.0651_10.4	pRPLC	130.065	10.4	0.0945333	0.00701106	0.0412434	0.044964	0.00812391	0.0751173	23326.4	24057.7	53598.1	19695.7	11030.8	10688.6	39022.5	7388.18	7643.33	39096.6	72595.1	44129.1	10100.9	27645.2	65870.5	12283.3	155648	32995.8	26241.9	53078.8	23333.8	36265.5	46910.5	91147.1	24828.8	148989	45308.1	15706.1	80610.7	5228.98	284706	53512.6	12904.9	80290.6	36146.8	24972.4	44186.8	12641.9	625366	8167.27
nHILIC_317.0657_2.9	nHILIC	317.066	2.9	0.0219905	0.00709142	0.00209962	0.0257075	0.00240709	0.0770584	236366	331848	497478	270412	210879	279456	1.05877e+06	444098	659511	279799	3.40657e+06	461617	297983	562198	1.67259	295690	1.05452e+06	5960.5	341059	277097	184665	400319	560607	779839	78647.7	864276	97270.6	188278	163515	102386	433032	441016	74251.2	534940	339891	172201	235962	366251	213070	465275
nRPLC_201.0879_4.2	nRPLC	201.088	4.2	0.0240883	0.00723924	0.147933	0.0463016	0.00315815	0.0722201	17742.9	23970.4	17989	26541.8	14981.6	26114.5	26536.6	16446.4	180250	21018.7	80355.4	32056.5	10385.9	19992.5	5230.31	18437	19448.2	13836.1	13732.8	13211	16501.8	16177.1	44459.3	41073.9	8499.87	49765.5	8618.23	23286.3	9158.68	13318	25620.9	21273.8	23568	9917.94	34867.3	6514.12	8352.9	13675.6	21330.9	37214.6
pHILIC_150.0774_1.9	pHILIC	150.077	1.9	1.29025	0.00726857	0.0253053	0.0600959	0.597343	0.045967	328834	156291	482527	212135	77860.2	348076	228628	112435	76615.4	166569	380404	427578	94171.2	217153	178419	377686	188682	129085	169229	266064	256200	121410	174764	341858	208303	218717	201572	95935.8	204126	41619.9	226802	276397	139351	217347	243536	59914.7	166907	137668	346096	71091.8
pRPLC_301.2521_11.6	pRPLC	301.252	11.6	0.0414434	0.00726997	0.0420291	0.0739196	0.00221884	0.0437065	12069.7	49058.7	9713.47	107476	7565.73	24700.5	28535.3	11661.1	9321.46	12497.2	8026.72	12254.2	18236.1	6196.7	38273.1	16324.3	6305.58	24340.5	34340.3	20189.1	5525.31	19078.2	6480.73	13027.1	17840.2	4828.87	12579.6	10636.6	17771.8	20883	12635.6	2857.79	15541.8	13503.4	5847.22	3565.16	25732.1	6045.29	13222.2	13337.5
pRPLC_299.2366_11.5	pRPLC	299.237	11.5	0.00614733	0.00728958	0.00263448	0.454343	0.00354495	0.00372668	221005	360259	125324	621863	140043	166648	146272	94721.5	74660.7	100557	234021	121961	128980	70755.9	275828	143649	153327	105249	211777	129941	34027.7	223131	43373.6	41807.4	112412	37729.5	211149	60627	152470	110003	72406.7	43155.5	93971.8	122216	79165.7	18836.2	106076	62144.3	104439	118204
nHILIC_541.2658_7.1	nHILIC	541.266	7.1	0.0206179	0.00730502	0.00656593	0.0370028	0.0026829	0.141201	435211	2.22596e+06	2.12446e+06	1.91317e+06	1.55305e+06	1.62101e+06	2.13195e+06	2.10246e+06	853620	1.70044e+06	9.56758e+06	795450	1.17068e+06	2.44399e+06	292912	1.57814e+06	3.01037e+06	525724	1.92815e+06	1.94765e+06	3.33469e+06	481549	1.58048e+06	2.55612e+06	1.24844e+06	1.96163e+06	1.4828e+06	3.3951e+06	536788	1.68288e+06	2.99513e+06	847900	1.82128e+06	3.45769e+06	2.58438e+06	1.23601e+06	626627	1.91926e+06	1.07957e+06	725995
nHILIC_94.9809_6.2	nHILIC	94.9809	6.2	0.0289681	0.00737984	0.00144605	0.160407	0.00703911	0.0163233	407908	346498	482313	524760	388195	537558	513441	507488	544562	644261	1.7671e+06	628834	243016	560130	420776	522651	600705	177655	432458	418818	468025	341260	444558	1.45465e+06	315413	861639	307519	351603	237868	286719	420725	868537	270064	658916	628178	268586	454023	419518	357487	330105
nRPLC_300.1247_9.4	nRPLC	300.125	9.4	0.0544961	0.00744532	0.043606	0.0180645	0.00842639	0.13897	3676.4	8701.97	11439.8	6118.57	8277.13	5016	29357.2	27131.6	14084.7	19086.4	23628	15728.4	10289.8	12497.3	4553.89	2146.58	11432.2	16953.3	4183.79	3613.2	15783.2	11283.9	27905.9	104737	21388.4	57418.5	10217.3	29009.2	7201.4	25763.8	16393.3	27060	7869.78	10427.6	33840.2	5887.97	27778.2	22492.6	30292.4	46027.8
pRPLC_346.1547_3.9	pRPLC	346.155	3.9	0.0440071	0.0075503	0.00658448	0.366008	0.00867848	0.00508783	15195.7	33889.5	17678.6	10351.3	20311.6	10921.1	6429.56	10423	3903.59	4450.56	6251.41	3762.74	26460.1	9182.15	4061.85	9569.68	10913.9	8709.46	23788.3	28726.1	8887.63	5173.64	3851.42	16.2637	6292.06	1561.89	9169.45	7910.49	34871.4	5167.19	5390.19	3.252	13318.9	13755.4	11241.2	14751.8	3340.69	4730.64	6683.56	13658.5
pRPLC_363.2161_9.9	pRPLC	363.216	9.9	0.0136964	0.00755464	0.0131745	0.138577	0.0049816	0.0269879	34606.4	27395.7	15498.2	76276.7	41975	11907.5	28754.8	10663.2	11474.8	10539	49571.3	9354.31	46389	3814.75	30108.8	21994.9	12263	7380.12	27313.2	13888	10780.8	24542.3	4326.86	4822.72	17124.4	5370.51	24638.2	18818.4	14837.5	23182.7	12209.5	671.7	10268.9	16855.7	15040.8	5885.59	18319.5	2738.74	13178	3378.64
pRPLC_298.1869_6	pRPLC	298.187	6	0.0199403	0.00762295	0.0187619	0.362813	0.0136706	0.00473696	22159.7	15811.3	13213.5	31929.1	22733.2	11170.5	17022.3	14502.4	28963.1	14585.7	78947.3	19725.4	23609.9	20350.4	21102.7	11065.2	20605.2	18390.6	19880.6	21432.6	15373.7	28966.9	13905.8	74574.9	8344.83	36842.5	15219.5	12810.6	14077.2	14722.2	31473.5	7687.92	12805.5	26165.3	16556.2	10860	21056.7	19883.4	16373.1	9240.09
nRPLC_255.1243_13.3	nRPLC	255.124	13.3	0.0341654	0.00779834	0.0112142	0.156971	0.00874432	0.0351628	161712	120179	108559	222817	121031	192907	128987	93136.1	95695.3	114509	213930	365666	172458	31691.5	118901	79725.6	107429	131997	45798.6	96954.8	184490	83939	90069.7	184895	77259.9	82046	109725	151163	78723.5	199058	210557	352392	70877.3	119046	78110.1	261325	64207.3	97470.6	91270.6	93818.4
pRPLC_366.1766_5.5	pRPLC	366.177	5.5	0.0231521	0.00784911	0.0329085	0.034078	0.00166623	0.0857529	18387.1	20784.9	21203.3	40155.4	16675.8	25495.4	9994.93	9111.47	13316.4	7733.52	11877.6	12122.2	20900.1	8527.73	36310.2	17383.1	15258.8	15253.1	38490.3	16753.2	5193.03	19411.3	6063.32	3276.8	4362.7	916.386	18633.1	2859.13	11718.4	9491.15	5103.32	3788.37	22847.8	8173.47	3980.97	19725.4	11407	1705.3	11996.6	5853.22
nRPLC_263.1285_10.1	nRPLC	263.128	10.1	0.00918169	0.0078806	0.00617469	0.0662051	0.00315643	0.0491282	46072.7	4237.45	119490	14424.4	13781.9	13889	25034.8	24038.8	60456.5	166828	8189.02	6104.67	8106.89	9933.88	96432.9	45043.6	73900.2	18973.7	69730.2	32669.1	8113.63	11306.2	24848	60669.8	24425.6	11567	17382	15199.4	12592.9	7017.97	88580.1	18832.2	9768.37	233273	21602.1	6727.94	113214	6728.94	12953.1	6649.29
nHILIC_181.0871_2.6	nHILIC	181.087	2.6	0.0551388	0.00791976	0.0249038	0.0678731	0.00403996	0.0781675	1.43585e+06	851290	1.21735e+06	1.01226e+06	647398	1.32322e+06	1.25985e+06	757388	1.99251e+06	1.99425e+06	2.60054e+06	805667	732253	1.42324e+06	28639.6	2.18487e+06	1.77419e+06	340403	650297	1.54895e+06	706522	641183	1.82884e+06	3.23295e+06	629523	816321	836753	1.76236e+06	299968	610323	613036	2.7257e+06	645599	1.29996e+06	2.23809e+06	876580	423352	863739	1.38971e+06	771202
nRPLC_377.1449_9.3	nRPLC	377.145	9.3	0.0101419	0.00798793	0.0037769	0.18454	0.00699667	0.0142743	203314	395409	229323	156702	218184	221151	411379	311263	107772	204238	337759	310049	269597	138154	146837	228186	283007	212194	484415	182648	241000	142014	336459	288035	351189	287436	215960	305895	159461	376224	79762.7	195655	406993	172805	257421	190862	215469	270818	377700	347080
pRPLC_182.0672_4.4	pRPLC	182.067	4.4	0.00449575	0.00802908	0.0388088	0.0435109	0.00388694	0.1256	589516	121334	312779	685809	225691	298666	410702	380321	648442	543647	813020	371196	300013	579705	144239	72770.3	93275.6	459089	831765	601354	365821	759939	523689	1.22431e+06	318242	1.44645e+06	232105	575274	813024	175764	950125	445256	121647	269095	463433	169246	548651	643688	456484	682949
pRPLC_246.1444_2.5	pRPLC	246.144	2.5	0.146962	0.00803519	0.0299788	0.524781	0.0554619	0.00300004	20071.3	50602.9	25121.7	32321.3	5078.17	69363.4	59605.7	76193	41952.8	25215	105198	36793.8	17360.8	23461.4	77911.2	26702.1	20270.6	30481.4	43251	25840.5	14347.3	55092.7	43894.5	23715	36978.3	57306.4	33018.3	46015.8	29974.1	47180.2	14025.5	12095.3	18451.1	33078.2	60092.6	33125.2	35636.5	29347	32070.2	67220.7
nRPLC_583.3124_12.4	nRPLC	583.312	12.4	0.0155939	0.00815365	0.00328882	0.0698432	0.00827342	0.0479017	51728.3	43934.1	35542	47241.1	37802.3	31420.7	37996.9	41015.2	23022.1	30515.5	44227.7	27449.7	32209.5	14021.2	37197	19928.9	35048.2	25070.2	27128.4	42403.5	18360.1	17162.4	13661.1	10247	17774.6	6212.24	21337.4	12576.3	22792.2	25556.9	14031	37671.5	45081.3	27752.8	20225	25158.5	27376.5	10678.2	30682.6	24202.6
pRPLC_412.1894_10.1	pRPLC	412.189	10.1	0.0268224	0.00816139	0.0159877	0.0833149	0.00421146	0.048364	16001	751.804	1008.06	17666.6	1740.65	5547.31	13630.5	7338.73	1205.38	1803.25	346.072	38654.7	15575.5	16071.5	80065.9	248.68	7177.49	71009.2	40076.3	14654.2	73609.6	31408.1	19209.4	1788.74	12123.7	5582.9	28963.7	13085.8	18623.6	35954.5	3314.93	12904.4	22588.2	4270.18	22233.4	393986	7611.53	1137.56	7012.08	13481
nHILIC_124.9914_6.2	nHILIC	124.991	6.2	0.0171008	0.00816604	0.00335724	0.170618	0.00693125	0.0174292	1.59934e+07	1.43022e+07	2.09065e+07	2.42757e+07	1.61069e+07	2.3618e+07	2.20614e+07	2.20017e+07	2.41561e+07	2.8115e+07	7.28369e+07	2.75288e+07	9.01931e+06	2.51431e+07	1.7404e+07	2.23435e+07	2.68961e+07	7.65266e+06	1.97348e+07	1.8784e+07	2.19417e+07	1.53821e+07	1.8757e+07	3.39996e+07	1.40592e+07	3.59337e+07	1.36438e+07	1.58117e+07	1.09952e+07	1.16033e+07	1.80413e+07	3.68632e+07	1.09938e+07	2.83107e+07	2.18645e+07	1.22223e+07	2.12057e+07	1.65247e+07	1.60919e+07	1.41768e+07
pRPLC_185.0816_6	pRPLC	185.082	6	0.0318973	0.00817535	0.00701397	0.125619	0.0052165	0.0255352	13144.4	10329.2	12569	20210.7	13565.9	7796.57	8723.37	8658.81	12006.5	8216.34	27735.4	9460.28	14969.4	7655.23	13676.6	6578.77	7514.12	12540.9	11502.2	11117.1	9721.31	20742	10499.8	37054.7	8049.53	13792.9	7694.87	9684.53	10103.8	10386	12494.5	8817.09	8607.45	12305	12006.9	8091.37	9399.12	15988	10161.7	8712.77
nRPLC_73.0294_3.4	nRPLC	73.0294	3.4	0.0169021	0.00819399	0.0456161	0.0677678	0.00372879	0.05117	117095	50097.3	129883	77140	58492.8	197416	157274	91079	107904	211408	803289	119870	38060.5	81909.5	131710	73125.9	155174	44351.6	112621	114374	87449	123457	81064.3	878114	77928.3	223541	57019.6	85544.3	40507.3	30505.5	88381.1	227162	23569	69065.2	366516	53158.5	131743	206618	93015.1	152832
nRPLC_305.0542_4.4	nRPLC	305.054	4.4	0.0653959	0.00820022	0.169472	0.00404302	0.0014145	0.467566	222514	268135	196549	348335	257013	225673	301827	357959	171177	311211	659374	264019	244956	137840	95437.7	160699	172536	165529	150401	310322	209705	106284	205850	431032	184044	380368	108628	196034	200566	199538	260278	235500	77452.1	178351	205880	120652	142677	157318	289230	211156
pRPLC_379.2109_11.1	pRPLC	379.211	11.1	0.00803047	0.00822827	0.0449025	0.0258983	0.0063678	0.0782295	128717	165287	154728	325123	95036.9	141623	115243	39577.2	98106.5	80134.3	227753	143025	310610	35063.9	222713	96415.6	92160.3	104941	180706	71844.7	33139.7	95551	48911.6	57972.6	79054.6	64032.8	119528	64612.3	148540	126335	55784.8	41810.8	164891	93526.9	84077.2	75992.8	70801.8	68124	119137	66387.6
nRPLC_328.1559_11.1	nRPLC	328.156	11.1	0.030973	0.00833501	0.0207672	0.0510521	0.0032527	0.0566481	4922.76	15020.5	21823.7	16416.8	18570.9	15724.7	60046.8	48783.2	17968.4	13952.1	60323.6	34580.5	21539	19896.1	10445.8	5706.1	31894	17730.4	9211.18	6077.08	19661.5	17173.5	29889.2	202737	32189.3	121990	11471.8	46840.8	13839.4	24710.2	27309.8	47593.1	7540.55	15031.3	57412.5	6492.62	40072.9	39142.3	28540.4	82501.7
pRPLC_186.1316_6	pRPLC	186.132	6	0.0260282	0.00834607	0.0060567	0.0846228	0.00371965	0.049428	882921	640382	798914	1.34411e+06	846770	402159	474064	538912	653072	455872	1.75881e+06	568435	1.02788e+06	484027	789993	275061	444630	685648	701974	742831	556838	1.37022e+06	587402	2.03691e+06	346521	844663	390848	558111	627461	549041	772296	282319	560582	782377	626355	456688	511386	857687	473574	272693
pRPLC_169.0494_5.2	pRPLC	169.049	5.2	0.0280698	0.00837773	0.0651542	0.0551573	0.0102988	0.0765085	192486	89795.3	247129	325198	75240.7	290602	113687	79385.9	120895	95216.1	198062	74083.2	52081.2	126739	156595	325214	139427	109173	169109	133123	159376	164513	57801	228729	69300.7	66725.6	69907.7	80392.3	48023.7	49112.4	88525.8	64028.4	113012	166239	104879	55041.8	103846	304523	78327.4	80865.7
nHILIC_377.197_4	nHILIC	377.197	4	0.017158	0.00840791	0.0194242	0.109484	0.0136212	0.0169477	1.06962e+06	456162	603667	705396	161725	824537	403205	347930	259861	715744	1.70128e+06	1.04716e+06	1.03247e+06	55162.8	35475.2	207715	631842	123631	410634	200977	197903	127843	238504	85370.3	286196	159652	707805	251282	201516	236422	102878	779668	386492	371662	702273	214552	278426	90315.1	546260	100580
nHILIC_361.0599_6.8	nHILIC	361.06	6.8	0.0387195	0.00848297	0.00936951	0.832508	0.0255183	0.00130739	57366.1	27001.2	98301.3	321769	114348	48149.4	97363.6	69152.6	120711	94489.2	521899	174981	118977	83086.7	97297.9	37881	18708.6	8375.3	118263	114937	259855	37377.3	74810	295017	29554.6	126110	55144	21597.4	76561.6	34083.5	133929	128022	54065.2	73673.5	219315	138491	61450.9	101353	87415.8	44254.2
pRPLC_530.3216_12.7	pRPLC	530.322	12.7	0.00851678	0.00850062	0.00250362	0.1281	0.00571691	0.0364154	10480.2	27374	5577.74	31918.4	14601.9	13812.3	5147.66	12476.3	5496.49	7550.32	720.318	4663.29	19769.4	10224.8	22917.5	9822.93	6285.41	13714.5	13048.9	8767.67	7572.62	22509	2260.2	19.7817	3597.76	2014.95	12338.4	7430.78	16160.6	16432.6	7898.39	2259.97	49737.5	11888.3	1079.69	8202.77	9233.16	2042.07	7965.57	6517.04
nRPLC_137.0242_8.4	nRPLC	137.024	8.4	0.0692773	0.00856347	0.0872352	0.061251	0.00432941	0.0538758	233452	35688.8	145586	90551.4	27012.7	88311	173558	63825.9	87563.3	134650	475805	87881.6	51943.6	163046	76330.6	786664	284503	35200.8	31306.8	353538	56247.5	55963	116474	326477	49616.4	165290	42835.5	49581.9	61586.4	11681.8	221086	65861.5	22145.4	95695	197820	24237.8	165182	90274.1	219549	56228.2
pRPLC_151.0753_8.7	pRPLC	151.075	8.7	0.0104646	0.00862185	0.0062136	0.113833	0.00296018	0.030474	49596.4	17615.6	90368.6	60681.5	25626.8	37352.6	26927.9	15562.3	30232.6	20516.7	81871.2	24270.7	15192.5	30700.8	112374	31463.5	35896.2	32195.9	23719.8	95428.3	23721.2	28557.6	18194.6	90855.3	14155.4	36272.4	16926.8	18133.1	24438.4	17184.9	39126.6	25514.4	19650.9	40743.6	50774.9	24151.3	20943	28451.9	21736.8	21100.2
nHILIC_117.0193_8.3	nHILIC	117.019	8.3	0.0260586	0.00876107	0.00192802	0.157674	0.0100934	0.0169125	673950	451479	1.10007e+06	744459	606697	1.35009e+06	734596	568181	772596	1.90709e+06	3.72288e+06	796058	313886	567186	484607	618109	1.02659e+06	169536	903880	973811	495447	573812	346612	1.00963e+06	310279	898172	503980	859835	335417	310415	510468	1.73228e+06	186012	782007	2.82627e+06	359655	640257	1.00509e+06	633101	521971
pHILIC_140.0818_1.3	pHILIC	140.082	1.3	0.0379872	0.00893242	0.0448759	0.0374881	0.00335875	0.0962853	496104	1.6476e+06	983225	171232	322568	252661	241799	376479	179969	2.27828e+06	743479	356089	746021	1.10516e+06	1.38924e+06	3.38382e+06	257467	2.4148e+06	481910	410173	196055	397601	156880	535901	175016	300101	7.83201e+06	147974	493130	96331.5	150688	359356	359471	250027	170997	366644	1.69289e+06	133122	195603	294522
pRPLC_196.0603_7.5	pRPLC	196.06	7.5	0.0062968	0.00895258	0.0544937	0.242151	0.0032005	0.0149261	417476	217988	516026	599762	300367	365087	194209	267870	270668	153814	522057	316513	285230	234328	522578	1.21853e+06	292142	138148	350494	542897	113933	174073	217612	130888	34374.2	229526	44709	79778.3	122346	50641.2	488493	48594.4	69159	118246	104765	87539.7	100765	143751	145118	124389
pRPLC_338.0866_6.7	pRPLC	338.087	6.7	0.0777727	0.00895594	0.0554711	0.0714189	0.101134	0.0771197	93886.3	9214.76	7421.13	128180	331718	11059.6	26491.5	8996.82	14155.2	5357.7	77003.3	26388.7	40046.9	30703.9	125771	7938.44	18107.8	109199	223618	111832	15696.9	156155	33269.5	3432.34	52499.7	52841.4	33840.1	46130.2	88512.1	210008	102202	4957.78	93202.6	10745.7	10550.2	140504	54536.8	65123.2	13736.7	91604.3
nRPLC_343.0665_5.2	nRPLC	343.067	5.2	0.135436	0.00901497	0.297181	0.0301601	0.00423681	0.121366	2.02787e+06	867529	2.41886e+06	2.0899e+06	645461	2.4759e+06	1.2998e+06	1.12406e+06	908677	1.16105e+06	2.11151e+06	1.04698e+06	338709	733058	704013	3.10465e+06	1.31006e+06	956646	1.04948e+06	1.11824e+06	1.53714e+06	778241	615280	1.62235e+06	507363	405282	498690	641332	322363	378945	471656	882867	1.27297e+06	1.57138e+06	892038	476518	927870	1.67625e+06	976386	598035
pRPLC_263.1275_8.7	pRPLC	263.127	8.7	0.0143931	0.00908115	0.00141145	0.662908	0.00430647	0.000361923	12940.8	5607.71	16639	11619.3	13405.8	9811.11	8568.64	9009.9	21384.7	26592.9	41504.5	6197.35	9657.37	10424.2	25286.2	19470.7	14101.6	11497.2	19759.2	10254.8	6663.63	18003.2	18788.8	61905.2	7211.44	21751.4	7731.47	6001.42	8091.23	12008.5	15724.8	10844.5	11356.5	30620.4	20962.3	28789	13409.7	23154.7	16075.4	20570
nHILIC_249.0628_3.2	nHILIC	249.063	3.2	0.0186153	0.00913406	0.00414867	0.0417043	0.00131502	0.10488	1.35765e+06	1.6353e+06	1.52589e+06	2.30427e+06	1.45506e+06	1.89212e+06	3.42282e+06	2.74345e+06	3.69006e+06	3.87942e+06	1.66973e+07	2.98642e+06	1.13957e+06	3.00823e+06	768448	692033	4.02188e+06	518410	1.38976e+06	1.98464e+06	2.68811e+06	1.99871e+06	3.5053e+06	7.21992e+06	1.06094e+06	5.70588e+06	1.05387e+06	1.64485e+06	444353	466608	2.39416e+06	3.84395e+06	192026	2.29455e+06	2.97393e+06	456501	1.95891e+06	1.85526e+06	1.43875e+06	1.60999e+06
nHILIC_283.0508_4.7	nHILIC	283.051	4.7	0.0399604	0.00926491	0.00463116	0.141618	0.0336381	0.025585	194866	213245	17497.8	48693.9	317480	31207.4	77517.4	427633	255801	210360	408791	131913	222575	89831.7	45838.2	200678	63231.1	78308.5	95412.9	361905	622735	99066.4	206771	41692.9	116176	223672	415946	219108	135081	302733	263052	204566	79053.1	991176	207167	76290.3	48508.7	305278	302239	26561.7
pRPLC_252.0863_5.9	pRPLC	252.086	5.9	0.0901641	0.00928746	0.170059	0.00260441	0.00734256	0.390453	25100.7	34091.8	138279	110642	32579.4	49091.3	23866.8	7495.81	22752.3	15965.3	16979.4	15450	12572.8	42136.9	44531.7	47656	31089.8	28857.7	57670.4	26863.6	24683.9	1794.88	13431.2	5605.99	12992.7	19833.1	8533.69	8742.41	26011.1	8880.12	52192.4	2815.34	9229.82	29030.4	14497.2	12510.7	11231.8	22389.9	22534.7	14017.5
nRPLC_347.1246_7.9	nRPLC	347.125	7.9	0.0214977	0.00938514	0.0364091	0.0394482	0.00168113	0.219977	31527.1	46580.9	18237.1	31756.3	33294.8	33408.8	31493.7	49278.3	22249.7	27167.6	49109.1	43313.2	66235.7	17034.1	35513	26257.5	36162.1	21238.9	26370.3	20978.5	21386	28591.1	20912.8	55692.2	20824.1	33950.2	11347.5	22948	13728.4	32384.3	23410.7	34155.3	17537.5	22286.3	28056.1	30316.9	24431	17473.3	15443.7	29448
nRPLC_381.0295_2.6	nRPLC	381.029	2.6	0.00471615	0.00941673	0.0497401	0.0186009	0.00129375	0.137435	1.12662e+06	199616	526609	309678	288839	904338	3.12774e+06	1.09297e+06	1.70349e+06	2.4003e+06	2.91768e+06	131831	705822	935118	454430	934831	1.9158e+06	282816	700573	977998	1.24717e+06	1.55553e+06	1.67456e+06	7.43783e+06	895984	3.47088e+06	605833	1.12178e+06	361690	225703	1.73678e+06	618179	22801.7	1.19378e+06	2.9792e+06	244973	2.63621e+06	1.59112e+06	743564	2.17685e+06
nHILIC_441.1589_1.1	nHILIC	441.159	1.1	0.00981041	0.0095298	0.0164786	0.13088	0.00475056	0.0047959	4.42039e+06	3.35053e+06	6.48809e+06	2.588e+06	2.42826e+06	6.68089e+06	4.35166e+06	2.14869e+06	1.8109e+06	2.76412e+06	1.82868e+07	6.73605e+06	1.18604e+07	538622	6.08802e+06	2.6694e+06	3.4229e+06	1.21793e+06	1.76227e+06	2.7894e+06	2.401e+06	3.30182e+06	1.81558e+06	2.12843e+06	2.81196e+06	1.65117e+06	4.29273e+06	3.92371e+06	5.40394e+06	3.91148e+06	1.03324e+06	8.1764e+06	5.38326e+06	2.02303e+06	8.97751e+06	4.33117e+06	2.25554e+06	2.68155e+06	3.41851e+06	2.18078e+06
nRPLC_370.0776_8.6	nRPLC	370.078	8.6	0.0369822	0.00963868	0.0662945	0.0176276	0.0015038	0.179888	51868.6	62256.6	34233.2	74131.9	40580.6	47049.4	36565.3	44688.5	27142.3	23853.3	68760.9	48589.5	42183.7	25112.1	43719.2	59128.3	21258	68693.1	41147.1	78027.7	15815.1	10821.8	18091.4	34289.6	23307.4	23801	28127.5	21069.4	17794.5	19383.2	6193.18	20681.1	30004	48236	30071	17169.3	36872.2	11341.1	38048.4	27596.7
nRPLC_259.1295_4.9	nRPLC	259.13	4.9	0.0243006	0.00966382	0.0673689	0.00523903	0.0126875	0.34433	40090.6	10311.1	13261.5	29718.3	9290.35	14973.9	34179.7	29338.5	25519.7	10321.7	74799	43779.8	18990.8	10174	229.84	2308.15	22014.4	7088.44	20563.1	20268.3	24101.7	34891	15221	47897.9	31952	37033.9	5158.15	30835.9	6919.04	24903.2	15804.8	17057.1	12587.5	15086.2	20083.4	22461.9	24617.2	14323.6	10698.2	10222.7
nHILIC_329.0991_4.2	nHILIC	329.099	4.2	0.00876043	0.00968722	0.00784571	0.250566	0.00265318	0.00658668	320071	226217	154059	428506	391329	396668	379693	544714	348089	757108	1.41977e+06	412870	278115	269211	102384	150753	231504	122910	303284	317632	380922	168506	462024	664564	277111	546324	148376	383794	145942	343946	426220	723873	162118	251735	461678	286427	228524	278734	290642	281242
pRPLC_174.0872_2.6	pRPLC	174.087	2.6	0.017378	0.0097197	0.0527265	0.0498905	0.00598189	0.104258	329217	289403	202779	592872	589649	423117	795610	204890	2.20007e+06	741075	1.08239e+06	590491	563285	547991	422487	238792	144708	552035	306165	316624	303898	888069	646142	885555	281429	435685	220977	324274	226127	298403	470967	227085	148734	702080	345422	262181	401757	305330	282353	382917
nRPLC_299.161_4.1	nRPLC	299.161	4.1	0.0441841	0.00976134	0.00429629	0.0761426	0.031342	0.0635821	15580	9645.45	15888	13792.3	8381.99	20973.1	33998.7	29476.3	25092.6	21702.7	82391.4	29715.6	11949.4	16460.2	33249.3	10690.8	23737	12832.1	16149.2	11290.7	25003.1	21400.4	19980.5	70483.6	15554	38992.2	5949.75	17305.8	8211.51	7705.22	16359.5	32414	7158.03	12601	27333.9	5904.16	23836.4	21671.9	7472.95	30755.2
pHILIC_241.1295_10.9	pHILIC	241.13	10.9	0.0219377	0.00988903	0.0203199	0.152311	0.00162273	0.0185981	2.29293e+07	471959	722276	206524	3.8105e+06	1.26334e+06	952749	626394	419703	783712	5.50715e+06	674993	494779	577589	3.27933e+06	957552	2.61156e+06	1.00794e+06	581742	2.40008e+06	469668	1.2024e+06	1.97697e+06	5.92888e+06	1.00452e+06	3.23593e+06	1.33737e+06	4.1628e+06	488052	211591	2.36278e+06	902224	262754	8.9071e+06	1.36798e+06	642380	5.36552e+06	1.43888e+06	700296	742950
nRPLC_251.1286_12.1	nRPLC	251.129	12.1	0.154767	0.00993683	0.0254614	0.216426	0.0219125	0.0288105	91312.9	42565.1	93243.9	194260	64943.6	25070.5	74725	29492.9	75119.6	132504	96934.1	27400.9	32727.3	63328.2	20021.5	58293.4	89899.4	34560.1	19536.8	124259	62433.6	12692.9	90770.2	224232	99178.9	287956	81553.2	146193	68546	3179.17	91080.6	62648.5	44006.2	152364	171523	62430.7	116755	50330.5	143740	31487.2
pHILIC_247.1441_5	pHILIC	247.144	5	0.0492225	0.0100516	0.0900359	0.0392113	0.00728559	0.168623	3.94566e+06	3.69673e+06	996729	3.55233e+06	8.43409e+06	7.04722e+06	2.78065e+06	1.69267e+06	2.78253e+06	1.53682e+07	7.92723e+06	3.53473e+06	3.4373e+06	5.90287e+06	940061	847104	1.52211e+06	1.97664e+06	1.21639e+06	4.87389e+06	1.27543e+07	1.04016e+06	7.0738e+06	5.26085e+06	3.20861e+06	4.943e+06	4.16723e+06	5.82984e+06	4.9479e+06	1.32514e+06	5.45952e+06	6.65853e+06	1.49469e+06	2.46747e+06	1.45277e+07	7.40673e+06	571572	2.70757e+06	9.45522e+06	2.24369e+06
nRPLC_441.1584_9.8	nRPLC	441.158	9.8	0.0913345	0.0100852	0.00841241	0.0173356	0.0368126	0.253258	25372.5	7388.72	10737.2	8507.49	6964.62	7481.43	6206.35	8504.2	4966.91	4283.47	3531.27	12230.7	8271.45	3158.25	23355.9	5362.3	1047.19	1932.89	8419.96	5109.69	5618.76	3536.4	8298.48	4050.88	13547.9	1549.24	8027.67	42253.2	27577.3	32432	15985.1	30899.1	13433.2	7025.67	17647.8	7126.86	2807.16	36958.5	4488.39	6082.44
pHILIC_208.1331_4.6	pHILIC	208.133	4.6	0.025838	0.0101282	0.00539905	0.140414	0.0426329	0.0580523	12822.3	134879	54384.1	36918.5	133696	24469.5	18843.7	11284.3	62030.9	1.18849e+06	5252.76	50677.6	52682.8	84962	19076.9	130636	20245.7	18728.8	48733.1	59940.3	253670	20523.3	13065.4	359189	27524.4	32504.1	12086.9	24601.5	39388.1	11048.3	420263	174438	46990.3	262113	30029.4	42365.7	25718.5	19588.4	38111.2	2290.71
nRPLC_411.1844_12	nRPLC	411.184	12	0.00561953	0.0101357	0.00776733	0.0394482	0.00309582	0.100211	114425	71902.3	41002.9	150147	77703.2	117086	12104.5	53281.4	19247.3	31040.3	333438	27418.5	53496.9	50017.8	150851	71236.1	81677.3	126098	54155.3	45517	45460.1	23154.4	13551.7	43077.8	22148.1	4802.46	163291	56286.1	61498.8	47512.5	9605.61	47676.9	26339.9	49998.3	116258	19289.5	21804.2	30972.3	24039.3	58241.4
nHILIC_133.0506_3.1	nHILIC	133.051	3.1	0.0235863	0.0101563	0.0107374	0.0445502	0.0524378	0.124532	1.43848e+07	715093	3.0755e+06	422861	2.47362e+06	1.00906e+06	1.94727e+07	1.64057e+06	1.05713e+06	3.78945e+06	2.54402e+06	2.87377e+06	578673	5.34932e+06	524038	4.01108e+07	2.48307e+06	1.16363e+06	583878	1.26315e+06	1.22458e+07	540018	974846	1.27576e+06	579002	1.14892e+07	352781	2.26219e+06	488003	411988	8.36775e+06	1.52567e+06	1.22807e+06	5.58429e+06	1.2093e+06	1.17926e+06	4.2335e+06	1.26033e+06	536333	1.1079e+06
nRPLC_151.026_3.1	nRPLC	151.026	3.1	0.0113393	0.010162	0.0566771	0.00916261	0.00174568	0.314854	954061	429583	908408	819623	507147	1.12859e+06	1.93791e+06	1.12015e+06	853489	1.45061e+06	6.92974e+06	1.20001e+06	706662	532985	755211	965369	1.2424e+06	670878	744077	894395	1.3141e+06	795641	881218	3.06562e+06	995649	1.95303e+06	482356	813709	795447	382719	1.06654e+06	1.5967e+06	337430	832400	925768	194767	854416	909620	421303	876557
pHILIC_188.0706_5	pHILIC	188.071	5	0.0767617	0.010177	0.0279403	0.03266	0.00411291	0.1778	840842	851779	218046	858901	1.87798e+06	1.42482e+06	515328	357532	571679	3.2163e+06	1.69829e+06	648542	765334	1.23764e+06	185894	184509	282589	427029	267340	1.05248e+06	2.8251e+06	210371	1.44109e+06	1.21754e+06	679525	981251	914261	1.23873e+06	1.05173e+06	312721	1.07958e+06	1.40211e+06	349993	550166	2.91073e+06	1.75329e+06	119017	532975	2.13485e+06	441631
pHILIC_284.1716_11.7	pHILIC	284.172	11.7	0.0344968	0.0102658	0.105484	0.00828314	0.0038267	0.287035	435105	175767	130323	105976	83580	321128	335472	161210	217870	517748	375322	476947	122832	398439	151203	78376.7	298872	441151	105815	398674	211442	450389	276384	816431	194187	115676	1.01918e+06	319369	43430.1	19673.9	239343	90567.1	296138	861502	376921	111705	579272	153322	170289	188687
nHILIC_147.0299_10.1	nHILIC	147.03	10.1	0.0275801	0.0105109	0.00243456	0.182072	0.00860373	0.00523315	1.91638e+06	3.38714e+06	4.101e+06	2.50238e+06	1.71329e+06	3.75889e+06	5.01731e+06	3.68907e+06	5.51117e+06	5.51783e+06	3.85035e+07	6.12694e+06	2.0897e+06	4.48295e+06	3.62579e+06	2.52062e+06	5.10975e+06	1.65274e+06	2.67732e+06	4.57857e+06	2.65554e+06	3.51951e+06	3.35341e+06	9.50158e+06	3.85564e+06	7.9857e+06	1.87415e+06	3.0833e+06	2.27899e+06	1.05134e+06	4.94535e+06	6.40605e+06	868077	4.04504e+06	1.1197e+07	1.97176e+06	5.31439e+06	5.65751e+06	914296	5.3742e+06
nHILIC_315.0721_7.6	nHILIC	315.072	7.6	0.0123377	0.0106003	0.00315246	0.0483887	0.00503777	0.182698	400054	282946	457349	677444	277957	1.34045e+06	910535	722973	391502	808582	1.16772e+06	119329	326161	593952	143667	1.00524e+06	458064	109249	1.71805e+06	268736	1.02563e+06	130757	1.5785e+06	1.16546e+06	69169.9	793583	263042	38718.5	109840	93286.7	204163	384440	210183	336647	818553	3.2342e+06	107770	419342	205570	1.36226e+06
nRPLC_169.014_5.3	nRPLC	169.014	5.3	0.0264435	0.0106062	0.0393074	0.0229191	0.0187131	0.214521	14026	3921.93	13068.8	38925	8236.12	28620	63870.6	24645.7	18392.5	28716.5	88118.8	72034.5	7074.79	10672.1	80866.3	65626.8	16487.7	10286.6	14300.8	22875	141938	31931	48220.4	17351.6	33413.9	55924.5	16448.9	19415.5	12584.5	30234.2	18844.3	47748.1	3237.46	41003.2	66092.4	48091	25116.1	42719.1	24379.7	13104.3
nRPLC_298.0734_9	nRPLC	298.073	9	0.0368761	0.0106062	0.0135534	0.00172116	0.00174177	0.679921	41888	15615.1	17416.2	21864.1	15213	14593.5	37569.1	27591.8	21782	14671.7	35628.9	25147.1	15416.4	13742.5	18635.9	879.452	23900	5244.36	10095.7	12577.3	48884.1	10604.3	23225	55122	18423.8	45725.7	8624.05	27277	8880.18	9464.73	15697.4	24815.8	8595.97	71958.6	31549.4	5069.48	12563.5	16139.9	6523.58	26000.6
nHILIC_195.0494_4.7	nHILIC	195.049	4.7	0.101884	0.0106491	0.12044	0.0414211	0.011277	0.123558	402026	127801	424084	368675	130347	234585	89374.7	421173	135257	307334	187710	446301	78750.9	184828	83913.4	1.29413e+06	313628	44248	200727	489956	117404	56695.6	168793	61693.1	36742.5	108270	71897.9	57357.8	32879.1	38247.3	263189	117300	78173.8	214274	52832.2	60368.2	79745.3	65049.7	196070	47076.3
nRPLC_381.0965_6.7	nRPLC	381.096	6.7	0.00509129	0.0107395	0.00533538	0.185444	0.00817	0.0100814	16278.5	5031.65	8234.87	30803.4	6603.84	32384.6	123558	72897	52000.4	230871	261210	95390.9	16709.7	81706.8	119548	1981.06	106875	17882.7	18520.2	32471.3	40851.2	83894.7	79007	544120	36966.4	165058	6322.25	47107.3	5467.37	978.041	91077.9	216942	0.238461	22198.4	510812	180.825	184834	145448	1566.49	87663.7
pRPLC_116.1069_2.4	pRPLC	116.107	2.4	0.0132496	0.0107395	0.0168238	0.101098	0.0633377	0.0439011	388760	339576	107702	393621	861863	137948	337177	141186	390130	254854	552559	115142	275361	276132	292623	159214	146001	187671	292507	185434	447711	358595	142630	991882	291960	248215	184590	218912	134832	374384	731348	92383.5	63638.2	351053	285420	234970	194235	244087	346869	355919
nRPLC_338.0877_5.9	nRPLC	338.088	5.9	0.0880801	0.0108246	0.0610245	0.0447755	0.00111886	0.120239	851004	23037.1	2690.49	4.92528e+06	10242.9	265939	550351	637328	798334	26979	4.28503e+06	4.948e+06	250815	665853	3.24883e+06	62206.2	928290	1.89573e+06	2.60559e+06	2.99395e+06	57611.3	461838	34257.2	33233	199205	2.1489e+06	14827.7	226558	316450	1.33721e+06	618138	134124	866814	77411.3	227451	71804.7	2.0312e+06	208769	25216.2	11370.4
pRPLC_142.0862_3	pRPLC	142.086	3	0.0941021	0.0108584	0.067688	0.0161441	0.0116619	0.23257	555368	953840	748810	924630	1.56025e+06	1.15815e+06	1.06384e+06	314084	715960	351282	1.90119e+06	645508	732738	1.08695e+06	2.78916e+06	1.59947e+06	845049	534957	629019	752909	800860	1.49174e+06	627526	3.64433e+06	803280	1.89749e+06	388380	916383	391770	253845	475762	429285	686915	2.93879e+06	757388	460581	303715	1.09673e+06	1.24024e+06	413385
nHILIC_175.0248_6.8	nHILIC	175.025	6.8	0.0490224	0.0108823	0.010175	0.0179062	0.00285425	0.21757	87949.4	42466	158377	92495.3	28308.9	95810.8	113957	111176	111085	153960	537506	127739	31029.2	170177	67170.4	67880	470160	41614.3	69197	108500	101065	63368.5	141107	426658	152240	225265	86433.2	100715	41872.9	31538.4	165969	418642	38820.2	113279	203300	181462	109238	94246	469467	50124.5
pHILIC_155.0814_6.9	pHILIC	155.081	6.9	0.0385947	0.0109163	0.259499	0.032602	0.00529656	0.109876	97711.2	21763.2	48119.6	66604.8	43677.1	142338	149158	209174	15138.1	688534	269093	790711	84603.5	109307	294845	92991.7	125447	61148.4	125476	92905.4	59473.3	127846	138982	83440.6	239443	260307	58713.1	67574.7	52335.9	264918	53915.1	618300	323336	60869	229942	9344.78	89877.3	30724.4	28932.8	64896.1
pHILIC_161.1284_15.4	pHILIC	161.128	15.4	0.0844639	0.0109443	0.0979199	0.00204554	0.00244207	0.656269	1.70879e+07	1.98799e+07	1.07876e+07	2.78798e+07	6.36057e+06	1.70788e+07	3.14937e+07	7.48441e+06	1.09344e+07	1.61593e+07	6.10832e+07	8.42305e+06	4.80398e+06	4.64111e+07	5.03043e+06	2.42638e+07	2.58536e+07	6.43086e+06	1.18468e+07	1.62999e+07	1.68832e+07	8.07004e+06	1.27034e+07	9.62503e+07	1.56306e+07	2.65507e+07	7.33663e+06	3.17743e+07	6.39744e+06	7.06061e+06	7.58862e+06	6.60134e+06	9.96978e+06	4.32946e+07	1.59308e+07	8.10766e+06	8.84122e+06	1.40202e+07	1.61734e+07	4.43233e+06
pRPLC_167.0701_8.2	pRPLC	167.07	8.2	0.040891	0.0110329	0.0078469	0.102399	0.00266759	0.0556013	41670.6	67016.9	154317	87095.2	51030.4	63553.6	47862.6	32960.1	32200.4	46884.3	99889.7	33832.2	49128.2	133338	98019.4	54457.4	61630.7	40700.8	103890	37528	49763.7	41260.2	32158.4	127152	34892.8	57028.4	39828.8	62848.2	125386	42371.9	87398.9	37669.3	55173.3	47552.4	53219.7	66695.9	44558.3	81412.1	48416.6	58423.9
nRPLC_371.0802_9.5	nRPLC	371.08	9.5	0.096913	0.0111383	0.0296895	0.0403383	0.00283331	0.0941168	47225.2	6816.78	98.6959	137236	6449.22	50843.6	24329.4	40667.1	11755.9	9410.64	22595.9	89176.2	7568.58	23758.7	94692.1	32502	34285.2	6686.56	68875.5	26325.4	23768.9	22645.9	10726.5	267.768	44898.3	46267.7	3794.08	22791	10456.4	44990.3	7835.56	170725	56230	114488	67251.9	20147.4	9700.21	39495.5	4815.44	16858.2
nRPLC_575.2531_11.2	nRPLC	575.253	11.2	0.00681594	0.0111587	0.0029665	0.0846855	0.00109186	0.0699213	17165.3	25807.3	6321.75	29701.5	4524.48	14659	4272.14	12265.1	5896.4	3.08308	485.69	25116	15174.6	1.4649	7207.83	9379.91	969.777	25262.5	4494.06	3660.73	230.742	21859.6	1824.06	20.9386	10883	3.93962	13517.3	5940.68	13904.2	46760.9	628.321	1583.79	19747.4	6451.03	252.436	8555.66	7699.22	4.19039	12228.3	1388.43
nRPLC_370.0776_8.7	nRPLC	370.078	8.7	0.0318633	0.0111607	0.0349667	0.0323708	0.0029054	0.216904	43316.7	55149.7	19725.2	53854.2	28332.2	32879.4	33814.5	38516.8	25017.5	27744.1	51947.6	28866.4	27630.3	12475.9	18328.4	9913.36	9369.54	30349.7	29900.1	29468.1	10817.5	6693.46	12179.2	22726.6	20041.6	15619.1	18944.6	13786.3	13592.7	12640.2	3118.73	16020.2	18784.6	19172.4	24175.2	8428.86	36823.8	9213.51	25124.9	20906.3
nHILIC_281.1394_2.6	nHILIC	281.139	2.6	0.00745441	0.011175	0.0112247	0.0998089	0.0150102	0.0786022	300850	264236	885345	46388.3	722805	322071	772313	136166	4.31882e+06	1.15711e+06	37041.1	153217	244948	589688	1.65301	122986	762112	76839.4	180765	377077	13562.8	455387	410751	23396.6	219861	12991.6	477002	226044	162856	62763.1	442695	827020	35123.9	4.86814e+06	88079.3	238600	1.00035e+06	56333	238226	53038.9
pRPLC_265.1431_8.9	pRPLC	265.143	8.9	0.0592851	0.0111811	0.0146366	0.422131	0.00978727	0.00653216	23106.7	21614.9	44009.2	22263.7	53004.8	24956.7	33638.3	13697.3	161508	205056	53019.8	17703.9	27307.3	28153.9	49306.6	40243.2	51876.6	57950.3	97967.1	35734.8	28937.2	41481.1	27131.2	287454	36473.3	24275.9	79720.8	29098.4	49583.4	36146.4	38178.2	29319.9	29356.7	155699	149559	34299.9	57545.2	45863.6	67429.1	31460.5
nHILIC_206.0459_7.1	nHILIC	206.046	7.1	0.0504787	0.0112241	0.0368605	0.266525	0.0182134	0.0166504	765307	544254	1.0241e+06	1.18652e+06	598524	4.68363e+06	1.35917e+06	1.03617e+06	119810	474107	2.50268e+06	1.30348e+06	1.01694e+06	767262	1.0915e+06	7.12258e+06	3.14537e+06	170486	806691	1.7297e+06	1.5064e+06	1.05183e+06	184888	2.76882e+06	399929	517729	243385	1.48425e+06	152857	134277	576946	721637	194563	469749	1.76859e+06	2.05606e+06	749166	140953	285226	8988.15
nHILIC_128.0353_7.7	nHILIC	128.035	7.7	0.0162695	0.0113146	0.0053557	0.0701129	0.00251646	0.0747577	3.21851e+06	3.29531e+06	3.99449e+06	4.11384e+06	2.73487e+06	4.54858e+06	3.99654e+06	5.10562e+06	4.19197e+06	7.59098e+06	2.20399e+07	9.21199e+06	2.95837e+06	5.0377e+06	3.71607e+06	4.78104e+06	1.19878e+07	1.82849e+06	3.42374e+06	3.95116e+06	5.63179e+06	2.94798e+06	4.67732e+06	9.08327e+06	2.56034e+06	8.13651e+06	1.95705e+06	5.10953e+06	2.11625e+06	2.02691e+06	3.88484e+06	9.48837e+06	1.92089e+06	5.06481e+06	3.53832e+06	1.74393e+06	4.7667e+06	4.42927e+06	2.22282e+06	4.5498e+06
pRPLC_463.2322_11.6	pRPLC	463.232	11.6	0.00923657	0.0113726	0.0157103	0.418077	0.0606187	0.00790873	37499.2	36766.3	36762.4	41812.8	44510.7	19390.9	27050.8	21157.7	19133.9	15773.4	64091.4	17218.6	49085.3	28179.4	62718.6	21174.5	30204.1	47260.1	50627	23648.7	35434.5	37631.3	6322.78	19185.2	27571.5	18279.5	58333.7	25386.9	56026.3	27774.4	21722.9	6057.82	26845.3	48486.2	23080	28184.1	16033.5	26216.9	39653.3	24458.6
pRPLC_190.1184_2.8	pRPLC	190.118	2.8	0.00850706	0.0115542	0.00192467	0.302485	0.0227011	0.0074012	1.70823e+06	1.1932e+06	685335	1.02419e+06	2.87999e+06	1.90435e+06	662138	961230	1.07258e+06	571817	2.26386e+06	1.331e+06	1.14598e+06	580456	1.77824e+06	713221	501761	832677	1.18274e+06	675327	454418	449485	2.2407e+06	2.1617e+06	110996	2.29119e+06	221981	596705	332023	241811	635311	137512	698446	228007	2.40705e+06	287845	220646	2.03435e+06	1.05541e+06	1.84851e+06
pRPLC_541.2639_10.6	pRPLC	541.264	10.6	0.017717	0.0115794	0.0203045	0.32513	0.0135433	0.012681	11646.4	14590.9	5888.13	22240.7	16072.1	5853.29	7198.18	5445.01	7910.98	2658.66	8516.02	2480.97	20259.3	3134.05	12174.2	9491.28	3359.61	3089.56	8320.02	4379	4646.45	4863.79	2511.86	1542.06	5454.38	1268.2	7117.84	8299.37	8315.08	8280.63	2164.4	3.1519	7413.16	9364.85	8279.63	2714.09	7437.37	3.06831	4940.88	112.674
pRPLC_126.0913_6	pRPLC	126.091	6	0.0245832	0.0116111	0.0114183	0.1529	0.00332993	0.0436289	544091	399811	484310	830422	527800	244302	280345	324631	391665	273497	996291	334437	638659	287476	487704	171793	260907	422560	420751	446651	332626	809416	344974	1.18792e+06	204390	486996	233455	335311	374204	344768	454658	162917	371012	489838	368647	293895	304668	506657	282415	162080
pRPLC_305.1855_10.2	pRPLC	305.185	10.2	0.0217574	0.0116153	0.0198254	0.0228759	0.00482062	0.156718	34835.6	18250.8	13129	51509.8	15249.6	12981.4	8880.41	17751.4	17103.6	19848.3	12464.2	47414.7	32613.4	22060.4	228910	21149.8	11624.7	95362.1	32540	24405.8	37528.9	37196.2	40125.1	18669.9	51910.8	9760.87	44590.8	70439.6	45144	107067	27167	28671	60645.5	12157.5	26348.9	159524	34746.9	36485.4	74132.3	45814.5
nRPLC_341.1422_13.4	nRPLC	341.142	13.4	0.00567228	0.0116449	0.0162204	0.0425636	0.00175058	0.0977523	17041.1	616.008	2053.45	14200.2	1349.12	27130.8	66888.9	14502.9	1716.43	29220.6	190510	9954.37	5399.4	679.29	1548.72	1138.91	3346.67	6263.85	3487.09	1384.42	33035.7	23095.5	113444	270335	57084.2	4096.41	34721.3	31193.7	201160	129330	23265.5	43669.5	9254.46	31534.4	117766	50374.5	28203.2	64325.3	48903.6	141961
pRPLC_153.0545_5.8	pRPLC	153.054	5.8	0.0253693	0.0116491	0.00729367	0.0525776	0.00132018	0.166742	26731.8	24100.5	97101.8	54540.1	20074.3	48287.5	33160.8	23808	37122.1	41354.5	143896	35985	15464	36547.7	59969	22972.6	31267.9	52033.8	85238.3	29360.9	24219.1	35387.4	35380.5	157818	42022.7	54465.9	27153.3	28051.7	26427.5	33399.9	60963.4	37133.5	27771.4	30630.5	63303.3	20521.1	37926.8	59010.3	61253.9	54154.7
nHILIC_112.0517_3.1	nHILIC	112.052	3.1	0.0222496	0.0116618	0.00774507	0.0851882	0.00428468	0.0579546	5.65773e+07	5.75756e+07	5.8109e+07	7.73266e+07	5.18128e+07	9.22276e+07	1.22134e+08	1.00511e+08	9.46038e+07	1.12822e+08	3.66385e+08	1.037e+08	4.50852e+07	9.21994e+07	5.37847e+07	5.37514e+07	9.97513e+07	3.09499e+07	6.13528e+07	7.0787e+07	8.00661e+07	6.22379e+07	8.10718e+07	3.16969e+08	5.13267e+07	1.12752e+08	5.38588e+07	6.19878e+07	3.42196e+07	3.62266e+07	7.6177e+07	1.20698e+08	2.68365e+07	9.29975e+07	1.22815e+08	2.9762e+07	9.48228e+07	7.54533e+07	4.7172e+07	6.61491e+07
pRPLC_377.1337_8.3	pRPLC	377.134	8.3	0.0382991	0.0117469	0.0319868	0.117583	0.00356604	0.0346782	21714.5	20211.9	8267.48	12359.9	22697.8	478.4	10946.7	11168.9	9983.67	12824.6	15524.7	7384.73	19058.2	17654.2	11814.3	0.800004	4024.88	18480.8	17418.7	19670.1	8873.38	4964.25	8191.28	15380	10016.5	29964.8	11652.8	14979.3	17623.3	831.481	14450.7	7319.93	9186.88	5997.68	11329.1	4914.98	16639	1111.9	23587.2	3954.5
nRPLC_345.1187_8	nRPLC	345.119	8	0.0119224	0.0117554	0.0101676	0.0537458	0.00283342	0.0504237	17655.2	20211.1	19102.4	19014.3	18946	12641.1	15479.6	22489.8	19353.5	14302.4	10641.1	10339.6	10273.6	10406.2	15793.2	20158	10166.9	30881.1	20668.7	13583.9	10728.1	9149.66	24958.3	10074.4	24588	13846.5	19997	16653.5	8311.08	23808.2	10044.9	25584.6	21497.4	12386.6	10331.2	20437.6	13386	10800.6	27448.7	28129.9
nRPLC_125.0242_6.3	nRPLC	125.024	6.3	0.0269371	0.0117789	0.76763	0.0106721	0.00170859	0.318105	324155	137476	103322	298400	257958	143271	227080	272561	224004	263965	744470	239461	151483	158766	159964	156562	229355	109728	118376	233125	244637	182635	205556	500796	240359	598187	204285	202259	123007	140242	194181	201367	115673	240791	181110	120416	202176	187006	205876	272054
pHILIC_338.1749_12.2	pHILIC	338.175	12.2	0.00812749	0.0118282	0.0418618	0.0124938	0.00385167	0.18554	237170	171353	135600	90546.7	94474.2	92627.8	203041	409555	242837	159270	419570	588842	68714	144877	60856.2	101826	202715	333011	511547	133491	160559	452966	47571	373740	72909.6	69506.3	45474.8	91088.2	30641.7	8301.8	384406	105064	45942.7	254108	77724.6	50309.6	145868	67769.1	64911.3	56864.3
nRPLC_215.1035_4.3	nRPLC	215.103	4.3	0.0518932	0.0118389	0.0732004	0.0495218	0.00813925	0.147043	682742	714837	1.10647e+06	1.74352e+06	945068	1.26918e+06	2.9983e+06	639434	5.72382e+06	1.47484e+06	1.38395e+06	1.03512e+06	562472	619545	611578	596902	633090	1.20932e+06	366884	688178	479886	617822	4.09618e+06	1.17861e+06	704336	1.04726e+06	520222	479013	372263	665443	665408	1.80434e+06	285610	753938	944018	343049	843265	385896	347906	463523
nHILIC_73.0295_8.3	nHILIC	73.0295	8.3	0.020248	0.0119446	0.00541275	0.17362	0.0129073	0.0221984	255111	154521	391047	254697	212313	499097	249857	193249	263726	701917	1.34541e+06	260532	104280	187484	160421	211877	362619	59052.4	323350	325796	174415	193598	116938	433341	100251	305957	178573	312434	119492	97921.1	161839	654525	57670.5	270726	1.11583e+06	126293	222982	351443	222815	168373
nRPLC_93.0345_8.2	nRPLC	93.0345	8.2	0.0299766	0.0119489	0.0200929	0.037035	0.0025538	0.210849	25317.9	24846.2	694041	11014.6	174671	76580.5	290218	30948.7	110430	367172	62649.1	20479.5	8382.06	17444.9	10627.3	72166.7	29622.9	4778.9	94156.9	449755	324796	9897.02	13621.2	126618	8919.25	21309.8	5737.48	7518.17	7117.11	1993.25	25038.1	10730	3171.36	10245.9	27101.9	6102.64	125970	12315.2	21520	11605.3
pRPLC_126.0549_11.9	pRPLC	126.055	11.9	0.00614024	0.0121385	0.0507919	0.0238858	0.0293698	0.181055	1706.84	26951	7559.72	20839	975.623	12024.1	11073.2	7888.06	9875.12	9266.65	33518.8	10514.4	12514.8	6380.02	16226.5	7021.32	11081.3	12843.4	8847.42	5119.14	4770.08	8837.13	6299.74	32341.5	10690.8	15017.3	7133.7	5675.47	16439.8	9861.91	7619.73	7179.79	7607.16	1666.84	12249.2	8538.07	10312	11515.3	9173.56	13133.5
nRPLC_246.1529_11.1	nRPLC	246.153	11.1	0.0624167	0.0122045	0.0217806	0.0341683	0.00922456	0.10883	24817.8	82617.3	86865.4	59928.9	107547	69892.9	158378	180038	55871.3	34633.4	130402	102133	128884	57189.6	32493.7	30006.8	92227.2	58689.3	34473.6	26122.1	73781.1	48209.7	88948.3	457240	120383	327310	46004.9	279774	81913.2	104140	74489.9	121495	67931.1	99561	148308	51637.6	111967	107269	48177.1	237737
pHILIC_512.197_11.3	pHILIC	512.197	11.3	1.34159	0.0122686	0.147564	0.0336593	0.00588922	0.146842	166286	1.77307e+06	292746	676399	379912	367807	222593	476425	333990	223784	769265	636928	389426	88675	194569	131318	98469.2	128862	742949	130694	488490	329262	352006	837863	211979	113201	202190	52998.1	381271	106452	48807.4	715714	265668	282396	229842	71497.3	290900	216095	19491.9	161195
nRPLC_319.0819_9.1	nRPLC	319.082	9.1	0.0105431	0.0124358	0.00583179	0.0486297	0.0270205	0.164766	137724	88547.6	215855	97412.8	97530.5	12678.3	37991.5	132082	35825.4	27351.1	112271	42010.8	109047	18636.2	46937.1	16685.3	12946.4	24714.5	28757	27048	50759.8	16264.4	23801.1	53432.3	11054.5	74370.8	10181.4	36353.7	15459.7	92783.8	175687	27504.3	58996.2	0.598757	167228	60880.9	22986.6	12545.7	78103.8	40901
nRPLC_201.0253_1.9	nRPLC	201.025	1.9	0.00239671	0.0124627	0.0206211	0.0505516	0.00252907	0.111663	45048.3	6569.44	23860.6	16716	5782.12	131319	257968	51359	20628.6	69811.9	216300	14089.6	9438.08	35423.5	115478	30043.1	147037	27185.6	40481.7	71708.1	41377.8	227262	83765.7	309442	48216.2	172866	10277.5	58816.5	12245.2	5926.03	103217	69707.6	3481.89	51227.5	254522	13989.6	255292	102965	18861.6	85482.4
nRPLC_205.0116_6.5	nRPLC	205.012	6.5	0.0571408	0.0124762	0.384619	0.0140972	0.00712953	0.243627	8654.82	10534.3	11000.7	7069.4	12137.6	4118.64	44304	50229.9	33074.9	46794.2	32383.2	17416.1	25232.5	25134.4	7437.17	865.899	28385.3	19986.3	7621.38	8204.58	27307.2	30821.2	72730.6	231615	40442	95975.9	12269.3	44342.9	12902.1	17052.4	26605.3	89966.1	4256.12	23094	51729.1	13646.7	54582.5	61442.4	34674.8	142062
nRPLC_307.0513_4.4	nRPLC	307.051	4.4	0.0437094	0.0125032	0.283172	0.00138989	0.00827877	0.663356	50471.8	66723.1	47396.6	85311.2	63732.7	44319.4	62298.8	73564.3	33197.5	60387.9	111640	50237	58680.2	28605.5	15769.4	39022.5	35687.2	36826.3	29918.3	76418	40254.3	19216.3	38578.8	70164	37063.6	70121.3	26461.8	37889.3	45796.1	47228	65612.1	39109.9	16394.6	40791.4	35390.9	24697.1	27472.4	27744.6	72713.6	40255.8
nRPLC_441.1585_10.4	nRPLC	441.159	10.4	0.0245423	0.0125686	0.0138266	0.110097	0.00383429	0.0418366	87813.8	108078	109581	71602.5	50637.6	107321	80340.4	84013	57716.4	60475.5	172434	116065	161092	35547.1	72556	145506	89325.7	69550.1	115815	63803.2	49907.8	43385.9	52143.3	65487.4	45008.1	51342	70789.9	72907.9	101536	100719	19504.2	83133.3	143239	94456	85572.7	85010.1	61789.1	55371.6	76480.4	45549.5
nRPLC_171.041_3.3	nRPLC	171.041	3.3	0.0140328	0.0126526	0.0069021	0.27624	0.00219287	0.0359828	132633	75196.8	86822.9	192730	150535	67043.9	99388.6	128047	98015.6	210451	290538	301833	86729.7	133171	120517	90308.5	68545.2	164586	115433	110689	79235.6	193623	126475	331817	100378	324821	121377	228171	74052.8	146277	293183	208612	107274	111419	78975.6	105354	278304	136956	82398	131536
nRPLC_269.1755_10.7	nRPLC	269.175	10.7	0.0136731	0.0127005	0.00562067	0.786242	0.00500557	0.00101349	11263.7	7619.63	21177.8	25259.9	18822.6	38143	13751.5	10302.5	33980	20703.8	37668.8	17169	11699.1	7487.66	14601.6	16012	16167.7	10890.6	20898.2	12227.6	7730.42	9351.23	17006.3	33442	20751.9	11107.4	8707.7	11246.3	16888.3	13914.7	13519.3	28068	11778	19180.8	30658	4417.05	20487.5	18019.3	9826.14	17239.2
nHILIC_198.0409_2.1	nHILIC	198.041	2.1	0.0131555	0.0127967	0.0149009	0.44492	0.0174466	0.00286923	138130	50491.9	56736.3	4957	145342	43645.8	132204	116165	327645	164689	278690	4237.66	95352.3	131727	10843.2	18299.1	51889.8	7832.59	14299	1265.45	18824.4	165321	1.79277e+06	1.43834e+06	100928	492336	57453.7	102075	14840.3	79205.9	166098	587969	21010.9	283041	244803	81668	69703.4	379627	52738.3	161055
pHILIC_251.1641_2.3	pHILIC	251.164	2.3	0.0309997	0.0128036	0.0125512	0.0760849	0.00192815	0.0894796	82719.4	60266.3	128177	18920.4	93827.9	65196.5	107468	69204.3	186741	162770	115238	83513.9	53285.5	92459.3	17354	48701	44450	77833.1	60235.4	134008	87202.3	109897	123105	196913	140969	44202.2	177468	69819.5	88078.8	30112	91906.4	229237	40522.4	262459	190855	107850	107983	57153.5	142603	33780.6
pRPLC_475.2683_11.5	pRPLC	475.268	11.5	0.00964701	0.0129933	0.00309706	0.582996	0.0022854	0.00801934	20912.5	34951.3	11695.1	62259.1	13710.4	13457.6	11865.5	7325.78	4928.04	8070.59	9890.21	9890.89	9988.55	4382.83	22639.6	12791.4	12752.9	8318.62	20317.4	10827	1703.74	19144.5	2762.14	345.425	10481.1	783.004	19780.3	4230.51	13785	9399.62	5134.48	521.852	6272.74	10763.9	3684.84	978.304	8376.42	2297.24	8651.87	8319.32
nHILIC_195.0663_3	nHILIC	195.066	3	0.0265416	0.0130236	0.0121212	0.0444753	0.00216983	0.15714	540749	629880	5.79354e+06	1.07717e+06	803496	2.43802e+06	1.66821e+06	501974	808243	2.4949e+06	4.48011e+06	398346	290965	5.55692e+06	13271.6	2.06758e+06	3.19947e+06	114836	821582	722022	946795	550227	1.60017e+06	5.41996e+06	795166	1.0831e+06	3.17111e+06	1.68089e+06	4.50799e+06	169376	3.89529e+06	2.98948e+06	427084	4.19776e+06	2.45561e+07	1.18662e+06	1.59637e+06	1.33272e+06	3.18088e+06	1.82222e+06
nRPLC_354.1716_11.8	nRPLC	354.172	11.8	0.0388696	0.0130938	0.0279593	0.060864	0.00962056	0.0802335	6399.88	18676.2	11410.1	17204.7	22073.4	16439.6	45368	35780.3	10032.3	7727.15	25786.2	20362.1	23055.6	16589.6	8064.15	6505.33	42548.8	18021.1	7692.86	4193.97	11258.5	8008.17	13729.2	45238.2	23442.4	43933.1	11811.9	41542.8	7286.2	10752.5	12076	13638.7	5829.24	14353.1	29817.1	5617.12	32084.1	8241.73	15837.9	46299.3
nHILIC_199.1088_1.2	nHILIC	199.109	1.2	0.0507615	0.0132281	0.0129659	0.0228759	0.00286092	0.146541	580140	199175	249377	565531	163989	132964	424624	272603	843229	180312	639107	705190	236194	416643	45806.7	22261.9	188810	75372.8	399084	216088	184013	587138	129446	373597	199836	483315	53591.8	317134	72592	260546	431429	341878	123722	492818	266841	391094	245119	107074	116054	102816
pRPLC_121.0648_8.4	pRPLC	121.065	8.4	0.00630311	0.0132897	0.0266521	0.082084	0.00241419	0.100587	11764.6	10026.3	35175.2	25746.7	8277.77	16931.7	20691.7	10736.9	14273	16693.2	73224.3	16491.2	8717.11	15321.6	30166.2	19429.6	29498.4	10250.2	13880	46375.6	9132.66	15507.5	12112.5	92280	9096.45	24811	6907.56	7087.22	6469.71	5385.6	11743.3	19150.5	5841.63	13081.2	33433	7674.47	15542.1	26254.1	6963.29	17905
pRPLC_197.0637_7.5	pRPLC	197.064	7.5	0.0121145	0.0133683	0.0318283	0.196652	0.00512279	0.0363152	41358.4	20368.8	52605.9	60597.1	30995.7	34576.9	17433.2	24989.3	24621.5	12929.4	41380.2	29393.7	28252.7	21215.1	49407.4	126787	26513.6	12674.4	34064.6	56243.5	9849.81	15094.7	19778.4	6042.18	2662.45	18580.2	3791.97	6840	11029.5	4115.1	48681.5	2986.06	6055.73	10720.9	7934.62	7968.17	7879.04	13491	12842.1	9874.41
nRPLC_357.0824_6.7	nRPLC	357.082	6.7	0.0186541	0.0136501	0.0178394	0.0919388	0.00513837	0.0938306	96495.8	124217	237510	115447	144933	143365	75031.7	94592.3	93676.7	132668	213006	82103	102305	94138.8	105151	99522.5	157919	82756.7	52744.4	92278.9	69702.9	100971	78446.3	179622	47249.8	109130	24550.4	77190.8	42190.6	57199.2	1.18125e+06	55813	154419	166369	130766	822240	104201	69851	41239.1	80892.7
nRPLC_246.098_7.3	nRPLC	246.098	7.3	0.0919986	0.0138458	0.0125292	0.118149	0.0259539	0.0457246	36658.5	33858.1	28624.5	33982.8	45970.6	19926.2	36044.6	39043.3	29664.7	30185.3	51041.4	20701.5	35124.6	12078.5	10012	51405.7	22160.9	15556	14525.9	5948.97	12796.6	5931.33	28668.4	22000.7	32782.2	19637.5	16431	53115.2	19549.8	15038.9	21704.2	18569.4	13660.9	42954	16135.9	12214.5	16042.5	21230	13660.1	18624.6
nRPLC_371.1529_10.9	nRPLC	371.153	10.9	0.00389986	0.0141264	0.00644783	0.0688791	0.000930938	0.0616084	1638.2	1354.03	2614.21	867.282	1170.84	642.709	309.801	613.007	481.758	10094	14.2774	15794.7	4530.16	145.338	340.832	7374.58	324.597	1981.86	1629.78	5823.79	9133.31	16518.2	136646	24301.7	28002.7	2905.2	23174.8	23073.3	184274	186955	17451.8	76807.1	9166.85	27500	46120	55536.6	27317.4	21486.8	72596.3	201255
pRPLC_159.0287_13.4	pRPLC	159.029	13.4	0.00934719	0.0141992	0.00335071	0.244339	0.0111734	0.0305317	21081.5	32002.6	13643.8	41018.6	15113.5	25286.3	16206.2	28911.9	15047.4	12936.3	22161.8	15287.2	35913.2	16453.1	43458.1	20995.4	28414.8	25454.8	22450.3	12431.2	6851.28	38592.9	6621.81	12114	18765.4	11407.1	20999.3	16318	20597.9	16323.1	17506.4	8765.47	34204.3	32212.1	23740.9	16581.8	22434.9	19102.2	19986.9	23018.5
pRPLC_141.0181_13.3	pRPLC	141.018	13.3	0.00697313	0.014242	0.00224997	0.204305	0.0161924	0.0416869	8995.62	13469.3	6293.85	17625.5	6602.98	10422.4	6563.73	12481.1	6999.61	5330.25	8090.1	6516.12	15696.5	7284.56	19356.9	9342.03	12444.4	11434.5	9243.43	5383.78	2878.63	16166	2799.29	3151.3	7757.98	4834.07	9056.91	7260.9	9474.31	7005.24	7309.57	3754.08	14027.5	13888.5	10495.9	6998.74	9605.93	8289.64	8331.17	9593.43
pRPLC_543.28_10.9	pRPLC	543.28	10.9	0.0119618	0.014563	0.0134832	0.0268209	0.00174217	0.236076	15132.8	21917.2	5111.58	29321.9	33997.2	12508.1	10436.1	7102.46	15814.6	12734.5	9963.16	10033.4	23835.2	6194.62	19702	22307.2	7524.02	12363	9976.56	16095.7	25309.5	32429.3	9135.13	26085.7	2777.16	7944.03	10086.7	38439.7	16382.2	19858.4	14849.1	92.6078	28270.5	23176.1	9743.82	49883.5	4346.29	26905.6	10285.8	12641
nHILIC_209.0568_7.1	nHILIC	209.057	7.1	0.0079037	0.0146377	0.0014233	0.0408593	0.00305841	0.29958	3.7615e+06	1.28265e+06	1.49307e+06	3.49767e+06	4.17717e+06	2.03648e+06	2.13122e+06	6.26186e+06	4.41523e+06	7.5349e+06	2.88745e+06	2.38688e+06	1.01942e+06	2.48908e+06	1.66728e+06	2.34179e+06	1.20287e+06	2.38527e+06	4.78453e+06	3.13316e+06	2.66931e+06	615477	4.59445e+06	2.90886e+06	1.30512e+06	6.58315e+06	846232	2.38297e+06	4.6094e+06	2.7684e+06	7.09043e+06	1.00926e+07	576229	3.43562e+06	3.27484e+06	4.83164e+06	2.29522e+06	1.11003e+06	1.71663e+06	894106
nHILIC_479.2288_6	nHILIC	479.229	6	0.0227818	0.0147752	0.0425933	0.162968	0.00676419	0.0754181	52887.7	215354	376453	72321.6	106298	121494	279900	227080	107332	128913	2.77743e+06	197602	141610	377782	312333	126614	425373	109267	368593	288064	325472	320738	92740.7	528470	156536	223550	237046	52523.5	148178	236525	88807.1	367281	218707	156999	199848	147278	82394.5	300014	383464	275479
nHILIC_171.1391_2.6	nHILIC	171.139	2.6	0.00571909	0.0148117	0.0339828	0.0170477	0.000857724	0.0990874	142279	64111.9	107712	77261	26233.9	162795	297706	188903	228437	302962	1.66914e+06	229003	60581.3	326247	1876.86	59207.6	354197	36866.6	73145.5	79213.3	99669.7	312067	188353	1.36096e+06	110158	754894	30140.8	106043	37176.7	30624.4	314943	493117	13912.6	117380	930703	18592	254669	488506	37296.6	378244
nRPLC_223.061_8.2	nRPLC	223.061	8.2	0.0150933	0.0148273	0.0735514	0.0182418	0.0228287	0.288484	36055	23180.7	134845	21466.1	4705.71	17731.6	37846.4	4075.48	9077.66	34844.5	30411.5	6096.51	679.499	52450.8	26786.3	35918.9	43985.2	20500.8	10059.8	25118.8	10193.9	3609.31	16260.1	31880	6113.04	9278.44	14791.6	8880.81	5948.59	1607.54	34497.6	19925.4	5434.51	21491.5	33414.7	3061.46	8353.43	9246.69	14683.9	8203.39
pRPLC_314.123_8.4	pRPLC	314.123	8.4	0.0141485	0.0149321	0.00525195	0.0224482	0.0299584	0.183642	61519.7	85781.2	412380	243268	54829.9	69506.7	88984.1	24763.7	39528.7	14791.4	17570.8	77125.7	50478.6	53519.5	189589	201754	200452	24572.4	78256.2	553473	16297.9	29051.1	5390.14	3290.28	14213.9	29110.3	16001.8	10622	14321.4	4711.28	14433.4	9947.21	19017.8	87711.4	14777.3	31803.4	14877.8	15539.9	6504.06	5148.93
nRPLC_231.0511_9.6	nRPLC	231.051	9.6	0.00671074	0.014998	0.00612529	0.254635	0.00315664	0.021978	66870	71643.8	100899	20022.3	25919.1	123446	122892	109994	51923.9	62472.6	403153	95146.4	79028.3	39918.7	49715.2	28921.7	67457.4	89556.1	127476	37275	73917.9	115334	47346.1	250012	33697.9	94606.7	150088	49957.4	93848	147382	36255.6	106473	58940.6	33540.1	134679	176980	50872.6	47882.2	72008.3	155904
nRPLC_395.207_11	nRPLC	395.207	11	0.414799	0.0150985	0.079475	0.0609606	0.00371402	0.181523	16420.9	37746.4	35118.4	29363.4	4368.01	22258.6	19885.2	10018.8	5527.36	43787.1	34113.8	5920.68	3501.41	5753.52	776.277	7669.78	7594.37	33761.4	58459	22682	27543.9	3837.39	35962.9	24199	11319.1	28216.9	22798.1	23282	12783.1	38993.6	12547	18223	7674.88	18644.7	2710.35	19057.4	10772.3	14871	44197.4	30893.7
nHILIC_144.0666_7.6	nHILIC	144.067	7.6	0.0302844	0.015165	0.0242475	0.171792	0.0042113	0.0603873	653246	386411	674678	632281	439097	519929	609397	617170	642061	1.04121e+06	2.4833e+06	631546	223808	990506	459473	516882	823781	164612	620703	488137	356537	314000	461090	4.17468e+06	295454	875840	294672	435344	328587	229055	544417	860799	242268	1.2805e+06	864658	2.53323e+06	508709	321719	283039	312346
nRPLC_295.1199_11.2	nRPLC	295.12	11.2	0.0459722	0.0153713	0.00525029	0.129919	0.00241887	0.0379461	25370.5	25719.4	6559.54	30903.3	5447.59	17584	25687.1	30033.8	11986.4	27115.8	20942.1	18676.5	15267	2947.58	11607	9457.67	11697.7	13000.4	16603	14970.8	4595.2	17936.4	9260.61	3944.33	18565.2	11144	12232.6	18181.5	10190.7	26918.4	6964.12	31689.7	13179.8	13710.9	4472.42	12651.3	13817.9	4322.08	12236.9	12276.7
pRPLC_147.0439_8.1	pRPLC	147.044	8.1	0.0114285	0.0154767	0.0138914	0.245439	0.0027195	0.0251886	22760.6	8831.19	67130.6	24767.9	17561.6	24443.3	17089	10628.3	7308.84	10377.9	30481.9	23123	9595.62	34002.4	77030.6	65574.6	44738.2	14392.6	24208.6	43028.3	9824.07	32115.4	21346.4	27804.8	6081.02	26296.5	3976.52	6324.57	13056.4	3008.59	20895.6	6212.68	8376.27	24344.5	20836.1	7110.32	17439.1	16600.1	8380.19	21147.2
pRPLC_184.116_4.9	pRPLC	184.116	4.9	0.0343146	0.015493	0.0195747	0.0888383	0.023959	0.0745187	63258.2	14929.2	19362.2	60465.8	22068	16802.7	26330.6	25173.2	38226.2	14650.8	82516.3	25692.8	36994.1	20118.6	17586	7678.84	17082.6	17728.2	45283	32997.8	19104.2	50434	12393	74222.9	20994.6	42256.6	8383.73	21526.6	14203.2	30200.7	28160.6	12986.5	26173.9	21543.1	29705.2	44696.6	24842	23583.4	15036.2	15806.6
pHILIC_288.1189_4.9	pHILIC	288.119	4.9	0.00818039	0.0155855	0.00691847	0.137211	0.00643389	0.042062	97000.9	67638.6	104553	104468	63124.5	108885	46438.6	60653.5	28677.7	40561.5	55470.2	87498	80059.4	36934.3	51021	181097	57141.8	33669.5	130201	137263	67358.3	32388.3	41427.4	37701.5	70414.6	57415.9	122288	65484.3	68116.3	57085.7	41140.3	85259.4	114926	79674	102333	61504.3	27817.2	24610.2	62229.5	22505.2
pHILIC_130.0651_6.1	pHILIC	130.065	6.1	0.0410264	0.0158354	0.0231652	0.189204	0.002034	0.0451233	82584.4	134475	233552	148861	94240.5	66935.1	38386.6	48677.3	45395.6	96386.1	353189	153890	34404.6	65828.7	262439	197669	71415.9	47339.6	94673.6	85291.8	44191	40738	75632.5	264190	39683.2	240652	34716.4	22657.2	64606.7	38829.7	73509.3	282903	32655.9	85672.8	163739	216706	58685.9	117565	212185	26883.2
pRPLC_298.1869_1.9	pRPLC	298.187	1.9	0.0333927	0.0159102	0.0300196	0.178745	0.00297146	0.0223761	35233.6	30056.9	11894.2	19292	22695.4	18168.4	7557.15	13151.6	18777.2	3598.76	5305.1	13478.8	32860.3	10485.3	34690.9	17598.8	4694.06	12379.6	47463.8	4649.11	19415.8	17126.1	8165.79	2088.95	6089.75	5136.33	10425.8	11530.4	25716.9	15278.5	5653.55	799.192	33785.5	6771.13	1417.25	17897.4	4770.71	5842	4639.31	7210.48
pRPLC_186.0871_2.6	pRPLC	186.087	2.6	0.0710989	0.0159408	0.00409286	0.14227	0.00195886	0.0708911	39452.1	24327.9	67953.1	9005.86	33907	5013.51	36993.3	15475.8	16586.7	50438	32235	23570	34148.3	103280	45759	71581.4	82881.6	38936.8	20896.8	16821.8	6209.33	40363.3	13543.6	18895.9	22856.6	15032.2	207768	7244.11	51330.9	5239.53	6010.46	13663	29479.4	62152.9	5007.75	21025.7	299273	9403.29	7799.81	15069.6
nHILIC_210.0602_7.1	nHILIC	210.06	7.1	0.00864609	0.015977	0.00277726	0.032631	0.00445395	0.345052	320745	104067	116525	284091	353604	169150	172832	554183	356992	644507	205973	191572	84357.9	208008	133502	189128	100445	203071	404514	253175	226380	48308.6	384030	211947	105832	531864	66497.6	194627	396501	235455	613787	855166	43858	285586	260566	413581	183091	85682.2	140941	69913.9
nHILIC_180.0528_5.4	nHILIC	180.053	5.4	0.0336987	0.0160412	0.00171178	0.139402	0.0154841	0.0482797	235541	97730.6	255145	244343	133710	279030	305935	219899	331360	254287	2.15668e+06	317476	123273	288788	198401	151309	245981	80546.1	222614	183947	270536	252842	223202	847943	138177	388579	124579	146792	100768	65046.1	163817	464827	82581.6	146642	328211	47281.6	203520	151541	135008	181292
nHILIC_144.0455_4.7	nHILIC	144.046	4.7	0.00601541	0.016114	0.00942819	0.199259	0.0018648	0.0194334	605182	279035	155889	881615	607871	221299	323783	513005	533711	588409	1.9065e+06	322141	402309	387955	81987.1	308758	253772	71368.3	192158	361263	753085	245433	282457	952168	461806	257870	357276	408806	72108.2	358393	343045	437277	360184	793975	271008	215506	321060	153445	354649	250690
pHILIC_337.1716_12.2	pHILIC	337.172	12.2	0.0110096	0.0161337	0.143812	0.0123782	0.00348611	0.227997	1.38963e+06	1.25711e+06	812710	560762	677258	509471	1.33472e+06	2.89816e+06	1.58488e+06	880121	2.21609e+06	4.62799e+06	321672	948702	175834	457187	1.2048e+06	2.2731e+06	2.36515e+06	839179	1.04773e+06	3.62582e+06	214798	1.56491e+06	402002	259830	242384	423295	64233	55162.6	2.87624e+06	422021	312029	1.76626e+06	295940	325847	932043	255467	340254	366090
pRPLC_85.0648_4.3	pRPLC	85.0648	4.3	0.00692796	0.0162578	0.00415673	0.0364908	0.00633487	0.148051	13474.2	8647.34	14697.3	13201.4	12836.6	19703.3	22439.6	19022.3	19887.9	28882.7	110480	18699.3	8197.62	17161.2	23692.7	13321.9	51921.3	19994.9	13766.9	18938.2	17078.7	22726.9	18001.6	144289	14794.1	36510.6	11984.4	14413.1	7614.46	7526.99	34291.4	25277.6	6438.73	9804.15	49838.5	6135.89	22151.3	34466.3	10540	25505.2
pRPLC_183.1127_4.9	pRPLC	183.113	4.9	0.0332066	0.0162889	0.0314107	0.0906754	0.0189414	0.0874992	719120	188762	251157	736664	288816	179362	295381	280767	439690	126805	744956	305617	456471	230295	214020	97588.3	155619	226155	525505	416133	218798	591164	138214	613052	256505	424337	103791	257106	177328	365039	332402	84006.5	297509	266784	260336	517065	252691	228084	194057	151537
nRPLC_357.1374_10.1	nRPLC	357.137	10.1	0.00484008	0.0163031	0.0279556	0.045993	0.00307451	0.111011	833.747	1702.61	805.007	1305.05	2916.2	487.071	1274.26	1662.08	921.092	413.747	1036.23	25089.4	7792.45	320.025	262.597	1912.69	327.156	318.276	2037.92	7006.14	16870.7	40120.9	294932	65191.4	63466.8	13555.7	56107	49639.3	329109	388840	40951.2	173792	12898	58925.8	138338	87031.6	73688.8	51935.5	121998	479663
pRPLC_340.1023_5.9	pRPLC	340.102	5.9	0.0351881	0.0163741	0.0652583	0.0684011	0.00820329	0.139646	200823	8552.65	1734.3	1.62432e+06	7040.52	50270.8	126576	114577	231968	3606.29	678983	781113	94009	301178	1.60821e+06	6611.94	189633	431114	1.10946e+06	733437	23679	327302	7057.05	5225.41	68660.8	440343	1848.32	88773	177242	338412	224581	29197.5	211792	3606.25	43148.6	27445.1	476968	113867	4287.46	2906.55
nRPLC_381.1374_10.5	nRPLC	381.137	10.5	0.01307	0.0165428	0.00779433	0.170831	0.0234565	0.0237474	34265.9	27289.8	53711.4	17736.8	27521.8	30749.7	29669.6	22475.9	35486.5	19984.8	66957	40710.5	41505.6	12583	22432.9	24871.4	33571	58260.2	34634.2	42575	30094.7	19653.2	26500.1	20080.8	24861.8	26297.7	69251	45185	26551.3	31077	6716.73	25885.7	39597	36680.5	32769.9	44424.1	15622.6	22915.9	51272.4	33934.8
nHILIC_129.0386_7.7	nHILIC	129.039	7.7	0.0124181	0.0165658	0.00512664	0.165559	0.0059655	0.0237006	339918	385782	419267	453009	419871	395554	340230	787755	532840	930820	1.87978e+06	866949	305808	506278	321944	639563	1.01287e+06	169495	458657	534740	488008	313487	400021	763243	272919	748862	337935	591285	239101	303250	426956	829937	273827	763355	682942	243802	434032	434610	295841	401995
nRPLC_339.108_6.8	nRPLC	339.108	6.8	0.0462381	0.0166292	0.0046651	0.0302145	0.00321228	0.177339	20030.3	14163	137053	15589	62331.4	28992.1	26743.3	13980.3	110351	29752.9	12433	21994.9	5009.62	14986.1	10088.7	25512.8	173309	9469.71	12412.6	53001.9	7632.01	35603.8	28137.6	14909.2	49227.9	18370	83472.6	11858	20670.9	0.355899	15177.1	27618.4	0.230664	219089	10724.4	4479.04	62069.2	13325.2	14352.2	14818.5
pRPLC_216.1592_8.8	pRPLC	216.159	8.8	0.0342016	0.0166754	0.267717	0.00284341	0.00653114	0.620547	73395.1	2400.76	132.714	48641.7	7225.51	15041.7	19802	13319.6	2389.43	15588.9	16836.1	21128.5	29790.4	17830.2	121642	3572.26	26094.9	17929.2	67297.4	48301.9	38772.1	38443.8	18758.2	18236.5	17201.1	72575.5	20376.3	16536.6	35505.9	198902	52498.9	41141.5	107522	17733.5	30563.3	53211.2	66211.1	18878.1	6292.8	15310.9
nRPLC_197.0453_7.3	nRPLC	197.045	7.3	0.0333819	0.0168322	0.240667	0.0063648	0.00397917	0.445458	81125.9	28234.6	86368.5	33987.7	18303.7	38748.2	47856.4	21948.5	18500.6	154448	79944.6	29308.2	8240.22	37534.5	44453.9	110417	95635.5	20991.6	23064.7	82057.8	35636	30213.9	41024.2	107742	13186.2	26530.8	11228	47749.5	10911.3	4540.95	62797	89826.7	24421	32678.9	28458	8474.33	36834.2	71100.9	33336.8	25143.3
nRPLC_359.1246_9.5	nRPLC	359.125	9.5	0.0247645	0.0169286	0.025303	0.154678	0.00485293	0.0468234	107663	98852.8	57323.3	82156.9	50984.2	83200	95087.4	72535.8	47764.8	40637.5	170516	87629.1	111662	37101.7	56419.9	17954.6	96078.9	32376.3	66041.2	60634.5	56068.9	59423.7	53815.9	137568	51726.7	49802.1	63014.3	72965.8	47249.1	83334.2	33060.9	66723.2	52530.8	78370.9	73626.1	58621.8	46997.3	27941.5	45400.7	58568.6
pRPLC_176.0705_8.8	pRPLC	176.071	8.8	0.19955	0.0169521	0.0694014	0.0757397	0.015664	0.0995355	1.0162e+06	1.08984e+06	9.9058e+06	1.57059e+06	346624	2.14997e+06	891678	277952	642138	1.44064e+06	2.87373e+06	1.1981e+06	612534	1.94903e+06	1.08163e+06	1.28748e+06	2.62536e+06	606361	421088	2.17965e+06	639029	2.19787e+06	3.77506e+06	5.41434e+06	357057	6.01212e+06	758769	891626	3.76293e+06	76345.8	5.99448e+06	1.41736e+06	363288	1.43367e+06	2.29779e+06	2.33393e+06	2.75525e+06	1.01614e+06	7.02017e+06	575418
nRPLC_299.0881_5.4	nRPLC	299.088	5.4	0.0309419	0.0169844	0.0858763	0.493735	0.0124601	0.00726392	33392.5	26818.9	18519.2	50694.4	17557.3	42488.5	58540.3	13449.1	22788.9	24449.1	61179.1	25507.1	7095.39	18957.6	29597.7	29039.7	49455.5	43089.1	68278.5	61477.8	18245.1	10938.4	31493	65284.7	12860.6	50183.4	13904.6	20956	10966.8	12253.9	13318.5	10067.2	32266.1	13251.8	10012	13028.5	23869.6	14343.2	19977.8	34960.6
nHILIC_183.0493_1.1	nHILIC	183.049	1.1	0.011006	0.0170197	0.0152359	0.434031	0.00840503	0.00823509	352256	274170	211663	230543	2.1368e+06	144482	307192	606140	405935	752493	723645	252520	180794	446205	148747	35012.3	72186	108784	180586	152955	126165	203018	2.18198e+07	5.34407e+07	115495	3.0273e+06	117175	241891	193864	275079	694077	1.18343e+06	68233.7	2.52576e+06	456142	121078	328301	147724	255103	2.07115e+06
pHILIC_201.1232_1.5	pHILIC	201.123	1.5	0.00739719	0.0170609	0.00505064	0.0508848	0.00403154	0.112647	255631	125788	163297	298699	188132	128315	166057	236538	153835	97429.7	491131	270311	144282	127877	88935.2	70625.3	75922	82229.5	198102	148969	122173	140888	113557	441806	102536	273615	80937	115771	130550	73681	157969	215729	113355	174335	162955	168704	90459.9	87125.1	88175.7	37741.9
pRPLC_335.2576_11.6	pRPLC	335.258	11.6	0.0123459	0.0171318	0.0272426	0.0418822	0.00504044	0.143359	5823.32	9204.82	9709.57	18502.6	7623.97	4775.4	28354.3	4766.03	5389.02	15919.7	495.353	1442.69	24116.8	4382.11	22758.9	19920.6	5612.9	13343.9	17337.5	15008.7	578.881	10303.5	3564.21	7046.57	4329.7	2491.98	14883.9	3249.7	14118.4	5922.06	6100.6	1337.68	21623.6	23796	731.577	2759.33	16211.9	1901.38	22183.9	16291.4
pHILIC_134.0811_10.2	pHILIC	134.081	10.2	0.0173907	0.0171971	0.018956	0.0495218	0.00283188	0.213073	255432	82374.1	161632	225758	38146.9	125321	95832.2	173122	141102	245860	299983	129456	119073	100980	286546	243768	84995.6	28200.2	199641	167550	81028.1	98675.3	91914.8	372862	100388	138099	38184.1	53035.6	29389.3	26937.9	132087	283016	33956.5	111015	86103.9	25713.1	112600	58347.7	38360.4	22168.6
nRPLC_174.0558_8.8	nRPLC	174.056	8.8	0.356573	0.0173581	0.030381	0.0848737	0.0065394	0.0999852	514887	404875	5.53145e+06	529818	112042	1.01763e+06	569154	205376	258423	876690	2.04862e+06	1.06555e+06	195048	631518	243244	507974	1.44071e+06	249428	123901	982857	319756	664201	2.66014e+06	2.96284e+06	245491	3.69619e+06	339851	419402	1.27137e+06	33138	2.14836e+06	1.53592e+06	128598	621475	1.30275e+06	892477	1.54434e+06	353016	3.88753e+06	280999
nRPLC_367.103_7.9	nRPLC	367.103	7.9	0.0458678	0.017376	0.00290337	0.620298	0.0876842	0.00190321	37141.4	27718.4	101282	1.18655e+06	32122.6	1.31024e+06	13614.8	24536.8	128084	150020	158667	16880.1	9332.06	20431.2	64432.6	88637.4	673694	65653.9	16353.6	11724.3	30672.3	27300.4	158399	53638.2	402146	77217.2	17714.4	20229.6	15384.6	28976.3	39277.5	112136	37843.8	38977.3	71329	48406.6	447710	32299.3	71500.8	84454.7
nHILIC_149.0455_7.7	nHILIC	149.046	7.7	0.0243636	0.0174481	0.00272161	0.0248866	0.0150339	0.20035	5.86523e+06	1.32706e+06	2.88296e+06	930907	1.16953e+06	1.49503e+06	3.91416e+06	3.32379e+06	2.41353e+06	1.05152e+07	6.65783e+06	3.40788e+06	2.48196e+06	3.38331e+06	1.36765e+06	4.91021e+06	3.96144e+06	1.62875e+06	2.16131e+06	2.63424e+06	1.92436e+06	2.46241e+06	2.63727e+06	2.75404e+06	1.37004e+06	2.61815e+06	727092	1.70483e+06	1.32032e+06	1.29548e+06	5.0568e+06	4.34881e+06	934877	5.65247e+06	5.84843e+06	1.64398e+06	2.72211e+06	1.67356e+06	883065	1.56372e+06
nRPLC_575.253_12.3	nRPLC	575.253	12.3	0.00536535	0.0175234	0.00323006	0.117825	0.00103629	0.0593846	21559	44475.1	14145.4	33577.4	13584.2	19522.8	4363.43	32065	9791.46	3181.4	618.445	19013.4	62871.9	111.71	12461.5	16890.3	4020.64	73299.7	9119.17	4307.64	9169.22	31665.2	15927.5	23.8605	10886.4	688.554	33561.5	17993.7	30038.5	73455.2	2252.72	5265.78	91097.5	22637	1274.13	55575.1	32608	967.554	37279	9304.31
pHILIC_267.0772_1.3	pHILIC	267.077	1.3	0.0195092	0.0175839	0.0110163	0.0518103	0.00416454	0.188173	134438	97521.4	66037.2	68807.2	50864.1	160506	389870	220644	240529	164500	966690	132134	63689.1	174798	37203	26030.1	17876.3	38662.9	124301	29389.2	67079.1	99710.9	113780	335715	58185.3	156968	31105.6	93366.3	41570.8	38493.7	97137.3	191776	35982.4	183433	249981	19697.8	105850	128263	23541.6	40299.8
pRPLC_329.2107_11.5	pRPLC	329.211	11.5	0.0322752	0.0176415	0.0269738	0.211171	0.0067079	0.0521042	50759.8	65383.8	26185.3	66809.9	128452	59726.4	58693.7	45487.3	35274.3	86810.6	95232.9	22646.1	150947	30889	86366.3	40254.9	67287.8	51384.5	46251.8	58909.8	79537.2	55942.6	45555.6	136182	35841.5	41308	62625.7	100620	61620	53406	62783.3	19831.6	105625	98589.5	57150.7	134611	27168	105054	60569.8	60074.4
nRPLC_399.1656_9.3	nRPLC	399.166	9.3	0.021442	0.017681	0.00622552	0.631611	0.00793346	0.00396589	424618	165398	591835	421463	216993	277703	271417	259898	103377	338412	258825	295418	140816	94255.4	256354	306222	255838	163358	285850	319768	214007	145380	261288	76257.9	135989	138318	240797	167961	443168	360027	211866	160091	280942	169520	896003	225281	143604	187714	336479	191041
nRPLC_278.0699_6.1	nRPLC	278.07	6.1	0.00771549	0.0177511	0.00393923	0.431087	0.00749111	0.00853382	81312.4	69755.7	74420	15118.8	104672	59426.3	46055.1	138536	28429.5	19064.8	90562.8	32065.1	113166	54387.5	22644.3	60578.2	232608	104685	60199.5	45246.8	20855.6	30369.3	31182.3	101071	141051	66602.4	60678.9	117280	16658.2	137350	18105.2	40010	113052	126931	50276.5	54729	73810.3	10538	53189.3	39879.7
nHILIC_283.1551_3.2	nHILIC	283.155	3.2	0.0260107	0.0177755	0.00180809	0.162351	0.00737411	0.0383631	599012	591589	1.08087e+06	188822	1.86983e+06	743444	1.86256e+06	554918	1.12354e+07	2.09747e+06	752076	712410	707020	1.80547e+06	71355.4	243090	1.52575e+06	377238	364596	885524	231151	1.33104e+06	1.10267e+06	356097	740533	222853	1.32241e+06	718421	533123	162867	1.56564e+06	3.53077e+06	109626	9.12868e+06	5.55286e+06	227332	4.02898e+06	275248	587602	182539
pRPLC_334.1393_7	pRPLC	334.139	7	0.0241184	0.0178183	0.00652458	0.448316	0.00574908	0.0146749	29539.2	27254	7129.11	12064	12521.2	13456.8	11750.5	3601.48	14489.9	14827.8	35758.7	4497.54	23052.7	38595.7	3241.2	60394.1	26215.8	6294.26	8966.52	21702.7	4382.44	226.345	2115	16.1002	1444.49	3.97729	11860.4	5623.68	51235.3	1489.46	382.085	3.24533	20577.7	14911.4	5555.5	5121	2868.51	151.629	6503.29	12665.7
pRPLC_514.3369_13.4	pRPLC	514.337	13.4	0.0157766	0.0179012	0.00176792	0.270618	0.019753	0.0299014	4.27584e+06	7.73759e+06	2.44422e+06	9.27725e+06	3.05092e+06	7.62039e+06	4.9905e+06	8.90294e+06	4.24113e+06	3.5041e+06	5.88139e+06	4.87398e+06	8.94852e+06	4.61453e+06	1.21438e+07	5.95304e+06	9.21092e+06	6.5923e+06	5.42945e+06	3.32266e+06	1.92356e+06	1.06605e+07	1.97507e+06	3.45211e+06	4.33937e+06	4.12578e+06	4.96642e+06	4.50863e+06	5.03097e+06	4.57975e+06	5.51927e+06	3.12661e+06	7.98508e+06	7.36851e+06	7.92256e+06	4.13952e+06	6.05132e+06	5.77411e+06	4.39653e+06	6.84384e+06
nRPLC_144.0453_6.2	nRPLC	144.045	6.2	0.0145777	0.0181206	0.0265736	0.0270434	0.00208117	0.337874	437543	197857	138670	443484	293230	166878	276339	281609	254629	317819	747500	241594	220837	192113	118169	162682	245537	125544	100603	270697	337512	251541	212506	770408	255020	183525	168562	275116	93635	176248	228503	186167	179073	319674	205704	152694	322659	107019	201404	285715
pRPLC_180.1017_11.3	pRPLC	180.102	11.3	0.0338992	0.018161	0.316293	0.0127803	0.0033688	0.404014	16512	7391.9	5059.7	52276.4	3107.58	5751.38	10077.3	15223.4	7688.34	4940.73	31673.8	50657.2	32491.9	14504	138035	4743.25	13679.1	25948	18408.4	30798.2	13216.3	28868.3	7871.78	48081.6	15950.7	42254.3	4148.66	16659	34137.1	85733.8	33675.5	51314.3	44905.6	7574.98	17050.5	28110.7	44961.3	12032.6	9321.45	29907.6
nHILIC_225.0769_2.6	nHILIC	225.077	2.6	0.0286068	0.0188185	0.0308367	0.059194	0.00849074	0.156507	838828	2.33728e+06	8.3404e+06	1.71851e+06	926629	1.72626e+06	669594	688752	244025	1.64471e+06	2.01804e+06	1.16653e+06	398308	9.96698e+06	22381.7	1.21425e+06	2.47074e+06	164915	1.59402e+06	666252	761274	176416	1.1449e+06	336487	367410	887860	255972	769162	2.5454e+06	786629	2.54309e+06	1.0618e+06	968212	1.05644e+06	548056	1.0219e+06	388468	1.94595e+06	1.01743e+06	730827
pRPLC_153.0406_3.1	pRPLC	153.041	3.1	0.00641994	0.0188314	0.020224	0.00702633	0.000596123	0.484086	573013	193955	488179	339798	153548	814702	852818	546891	506764	634599	2.80134e+06	497240	359527	337623	395177	490392	650557	341698	659598	535948	676176	659169	415414	1.52863e+06	507128	882878	221823	466457	361522	143845	792259	454115	104703	381792	488503	74376	431670	772002	180373	492261
pHILIC_126.022_8.2	pHILIC	126.022	8.2	0.0130563	0.0189118	0.00651796	0.0296476	0.00703656	0.282401	1.19491e+06	2.2263e+06	2.15682e+06	2.01454e+06	1.60718e+06	528799	655029	481796	1.08039e+06	1.63971e+06	1.613e+06	2.99826e+06	595952	1.54772e+06	1.18614e+06	162978	1.33239e+06	74542.9	2.40436e+06	1.56869e+06	706431	178862	498189	1.72869e+06	1.08487e+06	643319	820119	505908	895863	251385	827040	1.79516e+06	1.48885e+06	4.39787e+06	284932	288217	2.97539e+06	1.0598e+06	259255	198568
nHILIC_239.9972_3.1	nHILIC	239.997	3.1	0.0389309	0.0189312	0.00913205	0.0483486	0.0167762	0.170296	1.28384e+06	318481	63949	70996.2	465863	355093	65912.4	889483	282552	24902.9	30801.7	1.75077e+06	1.89941e+06	199066	1.52034e+06	203005	44001.4	226300	1.24585e+06	1.15058e+06	1.00576e+06	570081	410879	376541	1.00117e+06	879343	780642	959114	824418	298041	986581	487150	218764	19283.9	643533	1.43827e+06	142778	855380	286374	169117
pRPLC_463.2319_11.9	pRPLC	463.232	11.9	0.0201164	0.0189344	0.0721438	0.318881	0.137105	0.019158	12261.5	22177.1	21499.3	16104.1	20849.6	14315.6	13227.8	8095.14	4476.75	6157.39	20757.9	10235.6	18025.9	9485.91	20727.8	12565.7	19654.8	35685.1	23571.2	8026.57	18073.9	18885	3635.32	6701.7	10918	4173.29	48110.3	15767.2	31387.9	14073.6	5747.17	1901.7	20190.3	20371.3	18497.9	20010.2	4414.94	11023.9	26702.6	15652.6
nHILIC_188.0354_4.7	nHILIC	188.035	4.7	0.00591448	0.0189764	0.00474074	0.212788	0.00293834	0.0230304	1.41477e+06	668747	400134	2.1685e+06	1.46072e+06	551673	800626	1.21711e+06	1.29804e+06	1.41431e+06	4.34559e+06	782171	971461	941990	197143	747536	599193	175383	466812	899057	1.86766e+06	617106	703167	2.33988e+06	1.17674e+06	562674	885977	996184	185440	876316	851690	1.00425e+06	871577	1.87213e+06	630873	520688	795566	363030	874878	610016
nHILIC_215.1149_9.2	nHILIC	215.115	9.2	0.0171735	0.0189829	0.0048756	0.040685	0.0051571	0.143754	384991	205275	803668	650664	180542	184357	1.22938e+06	232689	1.00375e+06	932946	1.61873e+06	278576	115157	576029	276228	221746	522257	76353.5	241032	463487	680377	377287	239442	951597	393239	657486	286283	366740	168282	49814.8	488571	560120	140000	241978	168083	184702	322660	451832	191891	202645
nHILIC_151.0401_3.9	nHILIC	151.04	3.9	0.0232314	0.0190476	0.011366	0.0110146	0.00388625	0.55405	353673	232520	2.11313e+06	385331	665608	866514	1.41465e+06	880553	1.11879e+06	3.42587e+06	1.56901e+06	880869	169539	275922	728073	138097	385826	151544	661719	2.05738e+06	2.54042e+06	572602	417457	3.80837e+06	357494	629598	325492	321252	89524.6	91595.5	383345	594372	194104	254735	1.60749e+06	86613	1.22971e+06	532515	204378	390030
pRPLC_311.1486_10.3	pRPLC	311.149	10.3	0.0145065	0.0190574	0.124604	0.00385349	0.00847375	0.485842	210181	18817.2	15639.6	18139.5	18785.3	12494.1	5694.93	241963	123079	27909.6	19890.9	12032.4	17861.4	21051.5	97662.2	37170.9	6819.81	61436.4	25376.6	29552.5	17365.3	24991.4	49237.3	83875.8	28140.8	23067.5	49169.4	33013.7	25796.9	69959.3	21503.8	33212.5	38731.4	12596.2	118355	55527	24808.7	58615.6	74648.5	48392.8
nRPLC_273.0765_11.6	nRPLC	273.077	11.6	0.152097	0.0191093	0.0152293	0.0685071	0.0110296	0.136291	121176	30107.2	82005.1	19493.8	62508.1	24275.7	60629.9	11138.1	293422	83030.4	47705.1	266039	93141.9	46781.2	19172.9	6241.07	27632.4	26008.2	6590.45	129346	40421.3	123797	22962	68829.5	262059	55361.1	194832	71642	242569	4307.35	67922.1	323793	3020.98	889850	25957.3	11434.1	267277	14852	12488.2	2774.66
nRPLC_328.0857_8.6	nRPLC	328.086	8.6	0.0761909	0.0192202	0.0307443	0.158682	0.010929	0.0832498	10382.3	11569.3	52095.4	3339.76	48446.1	14388.9	13822	13082.6	64354	13750.1	15372.4	38637.2	17061.3	9561.39	27747.5	10863.7	7981.24	9341.85	4374.74	28119.4	11120.1	22911.5	11413.4	19380.2	25961.6	13594.5	61917.3	15530.9	27555.4	13284.3	19528.5	36916.2	5837.96	213671	12785.3	43102.1	72991.2	2709.26	16232.7	6921.47
nHILIC_187.0724_7	nHILIC	187.072	7	0.00955396	0.0193119	0.0658102	0.0396181	0.00206486	0.301732	91659.1	702409	237910	1.38313e+06	300431	65407.4	233591	928768	144059	374265	625942	57449.5	148230	516034	31187.9	360337	119804	62858.6	352450	148589	55233.6	46040.4	60701.8	193352	405299	108012	293867	114177	146568	284300	147967	184083	567269	2.15493e+06	97614.6	97208.8	259480	17365.6	331456	204977
nRPLC_297.1339_9.1	nRPLC	297.134	9.1	0.0188828	0.01947	0.00619354	0.152017	0.0112772	0.0449641	37238.8	21632.8	61748.1	4509.82	72787.8	13397.2	53932.4	20464.1	148515	42337.8	15469.5	19136.6	20738.5	24438.1	3543.1	410.437	5428.38	16670.5	18538.8	11657.2	25189.8	40211.3	81002.9	33749.2	86250.7	10273.8	63250.8	43836.9	44138.7	29968	48792.2	76225.5	10669.1	173436	46323.9	17232	83725	20131.1	71525.1	52792.2
pHILIC_367.1496_8.3	pHILIC	367.15	8.3	0.0137931	0.0197159	0.0024259	0.00939217	0.00218713	0.600685	1.67863e+06	1.0329e+06	1.20891e+06	1.11187e+06	801239	1.35454e+06	1.31965e+06	2.65915e+06	631748	1.09168e+06	2.96047e+06	2.92551e+06	584125	1.92215e+06	1.38899e+06	444394	1.13894e+06	771447	1.66792e+06	567411	2.52637e+06	957756	1.25146e+06	2.49176e+06	1.04466e+06	1.64919e+06	339743	979228	1.90702e+06	267367	1.58759e+06	1.6368e+06	712758	770009	1.69165e+06	1.60212e+06	1.18458e+06	385097	568823	672804
nRPLC_188.0351_6.2	nRPLC	188.035	6.2	0.0179837	0.019756	0.030245	0.0278215	0.00315495	0.346498	1.59984e+06	712323	475875	1.64132e+06	1.09066e+06	542191	963527	985207	907567	1.09964e+06	2.23285e+06	825587	806563	659171	289996	584801	824090	427621	335728	994532	1.23297e+06	874585	756158	2.35029e+06	924981	508063	620360	1.00792e+06	315417	653396	798672	555130	653696	1.17028e+06	522806	538210	1.1428e+06	281697	727617	998756
nRPLC_336.072_6.7	nRPLC	336.072	6.7	0.00753194	0.0199375	0.0188796	0.0664635	0.149378	0.164985	103995	2825.75	3659.95	67092.2	197950	6152.92	18514.8	11482	9678.4	2041.89	88929.1	53319.5	11171.5	10534.4	41480.3	589.371	22787.5	49310.9	112762	103001	2909.77	131576	63133.9	13152.8	60523	28301.6	21916.7	48756.7	44222.9	2.6015e+06	79876.6	33445.7	735461	1063.12	28769	110256	33284.9	50769.8	9686.33	121834
nHILIC_149.0468_2.8	nHILIC	149.047	2.8	0.00760076	0.0199442	0.00287255	0.0206057	0.0018932	0.246955	3.87572e+06	4.25066e+06	4.40539e+06	3.89767e+06	2.33973e+06	4.24494e+06	6.00978e+06	4.81291e+06	4.69493e+06	3.70268e+06	1.98535e+07	5.3052e+06	2.75343e+06	5.08405e+06	88707.6	2.80551e+06	5.78143e+06	494098	3.0834e+06	2.85181e+06	2.74814e+06	4.23507e+06	3.87772e+06	9.65333e+06	1.68749e+06	5.85544e+06	1.2722e+06	2.9621e+06	1.88713e+06	1.77638e+06	3.57347e+06	5.55726e+06	1.12949e+06	4.38356e+06	5.30853e+06	1.73401e+06	3.16993e+06	3.10899e+06	1.57857e+06	3.84575e+06
nHILIC_338.0881_7.3	nHILIC	338.088	7.3	0.018407	0.0200558	0.0338992	0.205033	0.0270583	0.0470705	1.07418e+06	974687	4.42102e+06	4.34714e+06	1.65597e+06	8.01917e+06	1.41567e+06	2.43195e+06	467966	1.90256e+06	1.02767e+07	2.53067e+06	2.2089e+06	1.5314e+06	1.63422e+06	1.02526e+06	8.5563e+06	1.72858e+06	2.32401e+06	2.19713e+07	1.36723e+06	707880	3.54191e+06	1.1314e+06	728439	1.90138e+06	2.95e+06	1.7696e+06	2.0431e+06	5.79665e+06	905736	1.89015e+06	1.15192e+06	924838	8.74259e+06	312398	2.34101e+06	845718	3.21561e+06	1.29445e+06
pRPLC_190.082_2.8	pRPLC	190.082	2.8	0.0134458	0.0200558	0.00785002	0.0426359	0.00564774	0.128484	44655.1	46074.8	33010.9	49569.6	37136.8	54192.7	47563.3	41408.2	114026	45231.7	143001	87939.9	36491.9	51670.4	152468	48504.7	116177	37528.1	53306	42958.9	44132.3	69634.6	40481.6	139604	33858.4	100849	17707.4	47288.7	28621.1	24316.8	58465.7	43433.1	26398.1	42739.8	55788.3	25234.2	57840.9	79614.4	17423.8	70288.5
pHILIC_136.0618_2.9	pHILIC	136.062	2.9	0.0120814	0.0200898	0.200971	0.00270457	0.0452577	0.627477	640166	350877	536152	608631	212362	1.18202e+06	726428	602931	398045	643652	1.43013e+06	1.0436e+06	241584	448700	193966	850660	342743	261478	396948	421966	540175	536631	465720	1.98758e+06	400385	725951	464340	484057	351694	194681	461285	667918	197610	511509	686231	203042	588920	631047	361170	230427
pRPLC_177.0546_6.7	pRPLC	177.055	6.7	0.0166001	0.0202978	0.00459551	0.0851882	0.00161348	0.11028	43587.3	58549.8	155278	106429	19568.4	144442	77130.9	50336	55481	81457.9	307055	61480.5	15865	189162	100917	29617.2	72527.4	64373.4	51581.7	41789.4	38593.2	69600.3	46056	341689	41284.3	83028.7	7496.3	17536.8	18920.2	10020.8	87220.9	65169.2	13792.5	35529.3	105400	7855.88	83296.4	104810	17710	53498.7
pRPLC_377.1952_11.1	pRPLC	377.195	11.1	0.0145088	0.0203184	0.00204625	0.069628	0.221708	0.172546	35062.8	39732.4	49137.3	74876.1	19159.9	63380.7	42719.9	15937.3	22673.1	55105.3	50971.6	55751	142681	15834	65771.8	38391.3	48756.8	35288.8	52617.1	21637.8	9541.59	37021.2	8918.24	13270.5	25764.7	33557.4	44853.3	22811.3	62946	28945.6	16383.9	30901.7	64460.3	35762.4	45554.3	41358.1	27908.7	44754	29822.6	30353.8
pRPLC_345.2057_9.7	pRPLC	345.206	9.7	0.036063	0.0204835	0.00854047	0.042817	0.0030317	0.239048	24356.7	13978	3511.78	31138.6	13936.4	6317.24	6742.7	6319.9	9918.63	13530.7	2918.19	2918.7	19149.4	2596.53	8566.63	11921.1	1122.84	14399.5	16295.7	8206.24	9460.29	13346.7	1690.15	14420.9	4502.29	6185.7	10916.4	20079.6	4920.71	12517.4	19840.8	3.14507	9745.22	17283.5	1731.45	15746.5	2693.59	1917.96	6065.95	3563.16
pHILIC_213.1233_7.4	pHILIC	213.123	7.4	0.00907716	0.0206394	0.0062099	0.321996	0.0133177	0.00957306	81420.6	212284	106522	158257	155910	90975.1	73623	112997	52956.8	29753.4	161083	286416	144046	97102.2	82501.5	544706	96612.4	54616	490119	376270	177670	158918	194243	149931	474667	79540.7	919314	126086	315693	140156	75479.3	192787	190166	214052	131749	369709	79050.6	87776.4	260843	25788.2
pRPLC_361.1489_7.8	pRPLC	361.149	7.8	0.124178	0.0206568	0.00830978	0.0368422	0.0823394	0.27297	36660.7	15788.5	10087.7	26374.7	24595.1	11926.3	11328.8	48777.9	42019.6	10396.4	13.5884	2235.08	32563.1	40520.7	41087.4	16934.9	7837.96	39685	20513	10379.6	26936.5	17853.8	17497.7	19819.3	31768.6	12879.7	58823.6	13762.6	24443.8	20054	8652.01	2993.99	33806.9	15423.3	25989.4	24526.6	11650.4	32307.9	37785.5	32130.6
nRPLC_195.0661_6.5	nRPLC	195.066	6.5	0.0208627	0.0206951	0.0203406	0.0118385	0.00599079	0.445249	6096.81	3623.76	18535.8	2793.97	4032.86	4147.59	7721.27	9745.23	8286.41	73810.2	18810.7	9546.56	5059.45	5226.35	9127.76	1719.06	4836.82	19089.2	42731.7	9679.2	15776.7	12524.8	14367.4	37311.2	10564	23255.7	7691.63	33861.9	31843	10769.7	16120.6	25782.9	8974.86	31499.1	16121.6	30833.1	14593.4	19011.9	25043.7	19409.6
pRPLC_130.0651_8.8	pRPLC	130.065	8.8	0.255471	0.0207474	0.0402883	0.115258	0.0179376	0.0902399	259240	254748	2.35725e+06	382004	77169	495348	212257	71263.1	154230	337743	695840	285373	152721	455760	285869	289884	613753	172872	100460	562070	147113	488882	890251	1.28387e+06	84107.2	1.36793e+06	174165	203156	867492	33297	1.40142e+06	332895	88334.6	339001	558242	552244	642983	242499	1.69444e+06	134959
nHILIC_514.2845_4.9	nHILIC	514.284	4.9	0.183581	0.020912	0.138246	0.226556	0.00748485	0.0413146	699168	294729	38.1295	0.83468	18283.7	246543	384522	713440	76520.6	114250	179848	476290	70648.2	1.04073e+06	238783	104704	448904	624756	805266	687244	34447.6	142476	120944	18814.4	7171.5	4772.38	149440	26908.2	147922	630524	74055.3	330286	32043.3	334097	822.623	495146	13049.1	67952.2	615113	142206
pRPLC_158.1174_2.8	pRPLC	158.117	2.8	0.0184053	0.0209683	0.0344993	0.157373	0.00312427	0.121019	16678.5	37133.5	5391.11	445460	63844	15478.3	22166.7	36822.3	176356	253457	64818	9355.47	22647.5	5015.68	30447.9	15174.9	11055.6	9294.47	101241	31252.3	165084	16994	23058.9	122706	34899.8	59413	26448.2	57598.4	33229.5	28291.9	34199.8	25125.3	16467.5	53985.8	56421.8	469304	69588.9	202325	50196.2	52899.8
nRPLC_169.1232_10.9	nRPLC	169.123	10.9	0.0110171	0.0210035	0.00451534	0.0774196	0.00345524	0.142768	12937	44575.5	26609.9	32394.6	26532.9	27092.2	50154.5	31673.3	44677	12927	43146.9	26217.9	33895.8	42215	12192.9	11973.1	31582.8	25477.7	19561.2	13197.7	17180	10589.3	26753.2	124821	32479.2	26272.2	11518.5	31409.6	16196.9	10179.7	14948.4	26749.8	23490.1	23468.7	38760.2	9392.39	33919.8	15791.4	29059.5	40624.8
nRPLC_135.045_6.3	nRPLC	135.045	6.3	0.00708332	0.0210494	0.00325003	0.237815	0.00338144	0.0242676	35135.9	11631.1	26824.3	65295.9	13125.4	53819.5	42088.5	23792.2	27634.3	49091.5	192386	45211.4	10876.1	40217.7	47201	66247.3	70106	28771.5	16656.4	42173.1	26686.5	30761.6	28906.4	220497	22265.2	64497.3	18369.2	19507.1	14786.5	10425	35128.4	57124.4	11393.8	28567.9	82687.9	8891.63	38007	46908.2	14533.2	39166.1
nHILIC_401.109_7.1	nHILIC	401.109	7.1	0.0533474	0.0210565	0.0462916	0.0590055	0.00579946	0.186853	114163	119247	621041	438573	227819	476128	105907	74056.3	34631.6	111429	16.3531	190910	70812.7	698551	286061	1.50449e+06	677036	83555.5	330341	816164	190965	27095.5	379145	34755.7	132892	490270	113404	154036	68989.4	146681	561931	22319.2	153350	1.30244e+06	124519	57345.4	9226.03	334844	194765	176231
pRPLC_177.0545_5.9	pRPLC	177.054	5.9	0.016666	0.0211025	0.0132676	0.147275	0.0274445	0.0699781	215542	161019	475384	382765	98054	329893	191643	95722.3	146671	143836	507068	129121	49784.2	225369	308134	274294	285317	140680	173218	180074	89981.2	163989	133254	515529	76429.1	198164	44451.2	64056.7	58759.1	62157	206094	151216	121397	188419	223361	49401.8	151651	178667	102167	187999
nRPLC_541.2655_9.6	nRPLC	541.265	9.6	0.0532995	0.0211486	0.224078	0.0061311	0.00988513	0.711155	23858	19704.8	16993.4	18237	9510.82	1.53274	11888.9	8794.96	694.682	20394.6	36906.7	4675.27	1426.31	122.834	2.13132	0.597384	2.24987	0.645993	23762.8	1.00185	19951.3	3616.11	7500.43	2739.39	4410.03	10569.5	6794.54	22948.5	13744	16233.3	12504.9	6857.11	6970.5	0.63728	5822.57	12803.8	5862.55	1440.33	11769.5	7336.79
pRPLC_493.2789_12.4	pRPLC	493.279	12.4	0.0303188	0.0211521	0.0450779	0.148908	0.00276426	0.07298	21585.8	53668.4	8730.14	77527.4	39501.6	14411	28592	22492.9	23255.6	12006.7	24733.6	12227.4	67292.9	22665.2	19155.1	19477.6	11508.4	22074.6	32876.1	11465.3	6838.57	26207.1	9523.61	364.906	8738.68	11689	18604.7	14159.1	16236.8	32846.2	12974.5	632.117	19504	20091.4	12357.8	10311.1	19601.1	6960.61	11485.6	11728.5
pHILIC_247.1289_10.8	pHILIC	247.129	10.8	0.0128127	0.0212019	0.0119257	0.14594	0.00743562	0.0696381	42981.8	765726	172314	459185	241184	16405.9	45701.8	79416	162426	65591.5	48680.1	244617	138684	207940	276800	76274.3	100439	178258	535026	311729	97295	292521	14003.6	1.2508e+06	129324	213525	176142	172133	59910.3	84866.1	278469	118970	225813	707907	16988	73315.9	309600	208528	128780	92815.9
pRPLC_242.0657_6.4	pRPLC	242.066	6.4	0.00686602	0.0214305	0.00282589	0.0974791	0.00326748	0.073274	16486.3	24352.3	15379.6	24414.5	36353.7	14353.4	15451.4	9567.4	22990.6	10528.7	20940.8	16000.6	32044.5	15877.7	28743.3	14103.3	13677.1	11296.8	24169.1	19422.9	22414.9	15762.7	11536.5	22041.8	10422	23779.5	14145.3	19432	19110.2	14075.5	21537	4570.63	10355.6	17553.8	14534.3	15774	10290.6	17235.9	12919.9	14997.5
pRPLC_309.1076_6.2	pRPLC	309.108	6.2	0.0100524	0.0215673	0.0110754	0.182855	0.00148401	0.0989384	18527.7	30354.8	45853.1	33318.6	24237.3	15021.7	21671.2	9666.88	21826.3	9847.35	46660.2	18423.6	28873	17393	12631.6	54285.4	22715.6	12140.9	19947.2	13999.4	11840.5	34920.8	7310.02	87684.2	4043.27	30715	15310.3	7263.94	7257.84	18148.4	16829.9	13051.5	18927.3	23038.5	4358.27	10892.1	22102.4	12156.3	10045.2	20652.2
nRPLC_379.1607_8.4	nRPLC	379.161	8.4	0.0489493	0.0215781	0.0701032	0.331456	0.00401617	0.0239355	35014.1	52846.5	23557.2	19487.1	59334.4	11969.9	22182.3	21483	16539.6	22466.4	23333.9	92117.6	57848	10034.9	23775.4	23999.6	8976.4	28983.5	75412.7	22057.8	16187	24579.1	47195.9	16636.6	91483.6	20283.4	129212	27712.6	36717.2	42845.5	13813.9	49549.3	43244.2	66333.9	15592.4	25315.4	32221.9	38646.3	98302	48467.4
nRPLC_130.066_8.8	nRPLC	130.066	8.8	0.380258	0.0216214	0.0401128	0.102618	0.0113214	0.125869	159541	127427	1.90024e+06	170250	34944.8	313601	169174	60125	75314.2	258170	567601	319085	60542.6	188995	79136.1	166733	428662	78267.7	38418.8	310104	101124	195202	832942	820741	74593.1	1.10684e+06	104212	129702	413837	16865.5	670505	450649	42265.6	195264	372043	297488	470286	101790	1.37198e+06	82317.9
pRPLC_179.0701_6.6	pRPLC	179.07	6.6	0.0302317	0.0216975	0.00796763	0.0610089	0.00260262	0.189499	8555.92	13729.7	64696.8	24796.4	12340	27800.9	11060.3	8457.55	9643.7	19793.3	28176.8	10292.9	6330.28	17728.6	26547.2	10649.3	21656.1	9290.08	19543	11889.4	9707.19	11795.1	14094.6	29622.4	14608.3	15175.9	11141.7	8299.04	20359.5	9669.21	20360.8	8343.99	8536.43	8631.17	18004	13019.8	9827.39	22320.9	9302.59	20834.9
nHILIC_159.0299_5	nHILIC	159.03	5	0.0265571	0.021843	0.00474847	0.0771279	0.00727922	0.13753	694577	229578	269515	197377	181459	266278	295947	339781	256161	679791	454443	313237	145495	212920	145518	486178	265098	110495	222670	289869	217990	176369	289329	209958	170316	333556	154400	168271	58289.6	217420	305550	384281	162148	349501	389623	177384	240374	429261	211913	135365
pRPLC_299.2365_12.3	pRPLC	299.236	12.3	0.180087	0.0219197	0.216945	0.225645	0.0308942	0.0477345	368515	767322	299474	761003	108235	357206	453571	311813	166968	303697	1.24028e+06	301939	301728	303775	559717	218671	301177	308128	473710	211618	167454	498749	219178	1.08889e+06	160983	319742	262381	133050	399511	439242	199840	257106	208819	142597	798532	63708.3	296996	318168	195422	293016
pRPLC_159.0916_4.2	pRPLC	159.092	4.2	0.00376992	0.021938	0.00539039	0.266961	0.00500009	0.053646	52143.2	63444.8	48088.9	70254.9	42633.4	42392.8	32573.9	26497.6	31845.9	27216.4	77741.4	25349.6	62564.8	40830.5	69725.2	42541.8	43682.1	35788	84554.6	42278.2	30558.9	59020.7	34698.3	83183.7	21606.4	20221.2	30217.9	33135.9	69543.6	32133.7	40213.5	14665.5	52198.4	33378.4	30382.5	31006.2	23916.9	34743.8	32341.4	48102.4
nRPLC_218.1218_9.4	nRPLC	218.122	9.4	0.193925	0.0219563	0.205339	0.0920726	0.0196745	0.140714	6931.91	24573	24490.7	14778.5	29948.8	16557	53927.3	48378.1	18778.6	9918.84	32689.3	28971.2	34648.7	16776.2	7593.88	585.493	20945.1	11610.5	9650.93	6909.28	25072.3	11790.7	31373.4	123122	31656.6	88566.8	15290	80467.3	21424.3	38421.9	24300.2	34113.8	18729.3	35852.2	40806.9	20475.5	38952.6	26629.1	23081.6	72180.5
nHILIC_205.0353_11.1	nHILIC	205.035	11.1	0.0101022	0.0220261	0.00772853	0.0289843	0.00140751	0.479272	4.54382e+06	3.73298e+06	9.11602e+06	6.03409e+06	3.64491e+06	1.14031e+07	1.02137e+07	7.34454e+06	9.0832e+06	1.16635e+07	3.48603e+07	1.30228e+07	2.14304e+06	6.86719e+06	4.54549e+06	4.09625e+06	1.10754e+07	2.27429e+06	8.68197e+06	5.87043e+06	7.82578e+06	5.71949e+06	9.08109e+06	1.42869e+07	4.76515e+06	9.2104e+06	2.10842e+06	2.7328e+06	2.05249e+06	2.60656e+06	5.05696e+06	1.16156e+07	2.49954e+06	3.79011e+06	8.27196e+06	1.21226e+06	5.39011e+06	5.75502e+06	1.78224e+06	3.90358e+06
nRPLC_179.0382_5.5	nRPLC	179.038	5.5	0.0136713	0.0221439	0.0214769	0.0441767	0.00160014	0.195241	15808.2	18999.8	18007.4	10399.8	16660	15547	11073.1	12442.5	9171.93	7702.77	13247.4	15437	10705.8	9264.86	15798.8	23743.6	17926.2	8854.7	11632.5	12513.5	4442.28	7387.41	15429.8	12301.7	7577.49	14512.5	8010.31	12236	12700.3	7047.14	14624.9	11768.9	11607.3	20260.2	16332.7	14168.2	14486.3	12011.2	10052.8	4570.4
pRPLC_168.0654_3	pRPLC	168.065	3	0.0496384	0.0223217	0.0260904	0.157775	0.00514272	0.0390665	84696.4	52898.9	68170.3	45607.5	74164.8	93469.1	66227.6	58929.7	74839.7	57871.3	221659	75738.4	61517.8	65172.6	220623	101935	66997.7	50549.6	90748.2	61949.6	64822.6	88399.8	326084	1.84476e+06	42968.8	128135	40240.4	53257.1	50464.9	39512.3	73998.6	50076.9	42187.3	103728	90147.2	41139.7	72757.7	115074	32131.2	145037
nRPLC_327.1267_12.7	nRPLC	327.127	12.7	0.00936758	0.02237	0.0080241	0.0729669	0.00177062	0.0990129	77.4367	97.1276	931.543	378.206	1162.98	841.826	815.059	1363.62	1862.68	203.379	1281.49	23478.5	5445.63	247.58	1055.42	684.192	490.367	642.871	193.029	2573.44	13359.4	38846.1	266184	66011.1	59487.6	6767.44	52139.4	49111.8	302653	268220	35742	86811.8	13052.9	47728.1	70821.8	68703.2	35683.1	33855.8	159361	220541
pHILIC_247.14_8.3	pHILIC	247.14	8.3	0.0158604	0.0223849	0.590527	0.000268879	0.00192335	0.686333	1.25844e+06	895547	1.19575e+06	1.37472e+06	775434	925623	775710	1.49012e+06	877144	494319	2.88341e+06	1.62842e+06	778324	515722	519831	764705	1.08695e+06	403963	982315	962738	1.01089e+06	470890	681382	1.39815e+06	626866	446766	295484	889335	500472	223995	913357	551021	219412	439720	723694	573319	619624	295866	697139	235711
nRPLC_282.0841_4.2	nRPLC	282.084	4.2	0.0191654	0.0224334	0.0135974	0.0183132	0.0041128	0.591463	18327.2	9843.43	29028.1	16906.9	4985.54	36709.1	25543.9	34345.3	7150.6	24289.8	149145	28831.8	15462.1	10858.5	9249.87	13093.4	26230.9	3554.22	16943.5	13193	12291.1	23866.9	19776.1	46110.8	10638.7	18134.4	11935.4	25239.2	3096.21	7761.89	13543.9	34690	6627.17	20220.2	24232.6	5846.5	21266.2	10437	5235.3	17178.9
nHILIC_193.0717_8	nHILIC	193.072	8	0.0322571	0.0224371	0.353475	0.0347448	0.0202309	0.255333	82496.7	87785.7	164248	48074	123808	236307	115301	172802	74954.9	476926	576496	72555.7	101917	41183.9	30405.3	35974.5	91505.9	40832	57523.3	102409	24611.7	65081.6	149467	329943	46929	242648	24006.5	60402.6	22087.6	38717.9	153341	106100	37645.5	54859.9	108993	115445	45388.8	72378	115282	50284.5
nRPLC_187.0069_7.6	nRPLC	187.007	7.6	0.025882	0.0227035	0.0792782	0.065896	0.00461707	0.179306	1.23442e+08	3.91844e+07	2.55658e+06	2.13609e+08	1.01022e+07	2.46293e+08	1.24326e+08	9.44686e+07	6.57907e+07	9.2944e+07	2.53778e+08	5.6703e+08	6.75264e+07	5.27604e+07	5.09379e+08	6.7421e+07	1.22316e+08	1.37714e+08	1.0496e+08	2.68966e+08	7.45936e+07	1.7351e+08	6.92529e+07	6.43618e+06	1.41474e+08	2.86317e+08	5.66187e+07	7.48753e+07	9.34271e+07	2.24271e+08	7.74016e+07	2.93975e+08	1.64711e+08	3.58927e+07	2.14628e+08	9.71329e+07	2.07154e+08	9.00642e+07	8.58997e+07	6.82473e+07
pHILIC_205.1295_14.1	pHILIC	205.13	14.1	0.0202168	0.0228131	0.026189	0.0781822	0.00637407	0.172546	6.3415e+06	5.89553e+06	346423	3.44684e+06	975623	1.54591e+07	6.44182e+06	3.29696e+06	5.77154e+07	8.15326e+06	5.53193e+07	1.17027e+07	905969	4.45098e+07	807978	815348	718698	3.59573e+07	8.42519e+06	1.77962e+06	294643	1.05575e+06	2.62165e+07	863942	173500	769581	3.12056e+06	5.84439e+06	1.10568e+06	236396	1.20744e+06	1.13087e+07	292646	1.14955e+06	2.83441e+06	1.32622e+06	634619	2.32632e+06	325021	354335
pRPLC_137.0596_6	pRPLC	137.06	6	0.0385922	0.0228586	0.0235441	0.100166	0.00255667	0.110442	128201	95165	293028	192054	91209.8	48771	191728	56564.5	106421	168024	188306	34131.5	36106.4	175077	216143	86990.5	163775	124244	129258	174728	38072	90392.8	40934.3	193947	37639.1	56738.7	31793.2	31330.5	40476.5	28788.6	66317.9	53211.4	18958.2	165061	87795.9	35406.8	92698.8	61316.3	32155.6	48702
nRPLC_393.1764_8.4	nRPLC	393.176	8.4	0.0125809	0.0229307	0.0409877	0.343995	0.00113264	0.0248459	10841.4	23156.7	49450.6	26328.9	13769.9	11632.8	31328	43697	5051.41	17691.8	11344.8	9777.35	53239	40498.3	8416.56	32187.8	56753.8	30139.5	126568	15946.2	27911.6	8469.91	32986.5	7007.8	39633.6	74583	20029.2	50670.2	39027.5	73991.7	8816.41	14590.1	114756	25281.2	10137.2	20911.3	38802.7	14958.7	45252.3	65136.1
pRPLC_211.169_9.8	pRPLC	211.169	9.8	0.065493	0.0230909	0.00541736	0.345539	0.108774	0.0221321	39523.4	8524.42	55954	65247	32079.8	47943.2	15006.3	17640.1	15198.8	45534.5	45871.1	14828.1	20958.1	37183.3	77540.3	81458.3	44234.7	17296.6	25148.9	20538.4	16165.7	15482.3	13182	52075.2	9741.51	18323.4	6589.69	12339.9	29386.9	7669.85	21142	11443.2	11922	19393.9	40594.2	13112.6	17979.7	27338.8	11292.6	13461.8
pRPLC_354.1391_5.9	pRPLC	354.139	5.9	0.00752584	0.0230948	0.018046	0.156871	0.00327595	0.10851	19577.1	31630.5	14759.2	35090.6	22547	15627.8	35460.5	17432.5	18170.9	10465.6	4790	6005.82	61275.5	18323.1	35188.4	23149.3	41128.6	29608.7	60518.7	14322.5	5572.31	34518.2	12143.2	27025.4	37249	25610	32831.2	25924.9	12758.7	37556.6	7898.97	8115.48	62866.6	30513.3	10414	14563.2	55850.3	13436.3	21286.7	44791.3
nRPLC_267.0904_10.6	nRPLC	267.09	10.6	0.0137123	0.0233253	0.0178035	0.117745	0.00181244	0.0662557	21433	20169.8	50090.9	10544.4	26022.4	39597.1	7785.56	18608.3	19961.4	18583	36938.7	40881.9	25551.3	8135.71	19023.7	18015.6	11929.9	23922.3	12004.4	15093.7	5512.11	8898.67	13803.2	7766.41	6607.07	10687.4	25331.8	10597.8	16497.9	30621.8	4237	14846.9	33074.4	6938.77	15341.4	101533	4542.48	12157	23658	9903.4
pRPLC_384.1871_5	pRPLC	384.187	5	0.0177007	0.0233253	0.115375	0.0281534	0.00247322	0.267259	50888.9	93050.1	27728.7	40939.5	276463	13813.7	42586.2	4877.53	15958	159117	3620.67	22320.5	93334.1	168177	52625.4	70879.9	89760.6	8016.05	40760.6	13183.4	3498.02	23313.1	3840.28	8304.95	27785.4	2607.23	56099.2	7147.45	201193	4823.33	12673.1	175.84	13224.4	242471	700.01	11087.1	280738	3989.34	4504.98	5687.34
pRPLC_382.1788_5.7	pRPLC	382.179	5.7	0.0133638	0.0234065	0.00239334	0.0352983	0.00206015	0.249873	47237.1	8062.62	2430.29	27242.8	17306.3	12175.9	5235.06	1948.24	2438.36	4645.7	13.0326	2770.41	14255.3	17076.3	15503.6	64608.2	3876.98	7042.91	21851.3	34505.2	17200.9	8429.37	1.41206	16.4104	10479.3	4982.1	5584.32	5983.11	88629.5	12599.1	454.131	3.05514	30948.3	46185.4	7851.55	21630.8	2626.88	3.2718	23320.1	682.764
nRPLC_270.0074_6.3	nRPLC	270.007	6.3	0.0193854	0.023484	0.0234124	0.205519	0.00352928	0.0937591	37456.3	32399.2	10669.6	15511.3	2333.96	108550	13967.7	17268.7	43666.7	6276.14	218.163	268378	50994	23216.4	153660	6698.45	9531.71	4561.28	153013	170256	4284.09	15468.3	7518.25	1733.76	9211.53	34970.1	2296.09	21669.5	11828.9	35036.3	20636.3	7119.87	6965.31	2453.65	23569.7	20415.9	9590.15	5000.66	5927.27	10009.8
nRPLC_417.1398_6.6	nRPLC	417.14	6.6	0.0179943	0.0235812	0.0164313	0.105264	0.00328837	0.0992366	13664.3	26931.1	14254.8	7354.42	8617.49	6433.92	13486.3	24438.3	30815.8	23185.3	34247.4	12546.6	16306.4	10507.2	10789.5	7037.85	13255.7	64239.2	8481.45	30888.3	7108.34	13658.7	46633.7	18340.8	24509.5	19196.5	13586.6	21877.2	8020.8	51179.5	11818.9	24676.9	27403.9	11265.7	17287.6	33267.2	17091.7	20332.5	47420.7	61134
nHILIC_341.1101_2.8	nHILIC	341.11	2.8	0.0122265	0.0235851	0.00710386	0.0261868	0.00286437	0.284153	4.66356e+06	5.13002e+06	5.39996e+06	4.94996e+06	2.89518e+06	5.20179e+06	7.36927e+06	5.78519e+06	5.54816e+06	4.3256e+06	2.33993e+07	6.42589e+06	3.63067e+06	5.82445e+06	1.82108	3.33339e+06	6.83769e+06	576450	3.88473e+06	3.5114e+06	3.20942e+06	4.99542e+06	4.91557e+06	8.24316e+06	1.82397e+06	7.01135e+06	1.29671e+06	3.55935e+06	2.06142e+06	2.11819e+06	4.31859e+06	6.42774e+06	1.30101e+06	4.95679e+06	5.82781e+06	2.04651e+06	3.67745e+06	3.55227e+06	1.84028e+06	4.28727e+06
nRPLC_336.0721_5.6	nRPLC	336.072	5.6	0.0376112	0.0237022	0.0406142	0.250985	0.00977962	0.0381541	272587	6686.9	4991.91	6710.99	6902.24	2583.94	22308.7	28166.9	12538.3	1145.18	11049.7	24150.7	22099.8	57265.2	31705.1	3454.26	1024.83	20246.7	338636	27125.8	44315.9	105161	50460.9	6291.78	120517	9359.62	1626.18	162738	120848	32995.7	188012	133158	16291.6	1909.71	2980.57	131413	53382.1	128769	5258.19	16818.8
nHILIC_302.1145_6.4	nHILIC	302.115	6.4	0.372106	0.0237374	0.055603	0.292326	0.0142497	0.0423262	595199	682879	2.21547e+06	747231	864111	1.06869e+06	183266	275200	330799	494552	4.14184e+06	847862	182668	363092	268872	612479	487536	248727	667627	804813	236242	112402	752812	4.69887e+06	366188	2.09076e+06	206517	113464	277731	215677	911082	1.6957e+06	89995.5	549715	220151	1.71821e+06	513032	287790	2.92532e+06	89370
pHILIC_298.0967_12.7	pHILIC	298.097	12.7	0.00596137	0.0239064	0.0160959	0.0885782	0.00248027	0.206578	182625	186689	313092	272153	92447.9	175455	175597	423824	611258	528223	1.14944e+06	613075	222092	453729	525291	193479	373563	215595	306587	365539	450268	1.09593e+06	226482	2.46073e+06	214625	1.17682e+06	113895	446078	99475.8	89518	505963	418678	64020.4	227362	499491	47335.9	832905	485014	206113	990799
nRPLC_514.2838_12	nRPLC	514.284	12	0.832516	0.0239419	0.210207	0.45616	0.0297555	0.0128193	661785	367029	48220.7	56863.1	49446.6	245215	367589	552239	63618.7	119981	180320	326668	86114.9	510459	203861	158181	359735	1.57533e+06	608129	657741	78330.7	166626	154351	51770.4	60631.3	51820.9	138165	56474.6	252972	618793	116961	211751	79300.1	237170	37673.8	445538	45470.3	109704	635972	240505
pRPLC_263.1387_7.4	pRPLC	263.139	7.4	0.00944851	0.0239458	0.00769274	0.0470804	0.00264039	0.260874	548174	735485	433483	853915	979136	403189	296430	275018	501510	233359	663118	223969	749286	287004	1.03186e+06	580133	388385	423928	621846	517148	226008	634216	216268	678757	254802	287111	823778	358980	552307	595150	336249	101366	701494	604711	307282	792811	352748	283459	521410	384832
nHILIC_171.0412_7.8	nHILIC	171.041	7.8	0.15973	0.0240328	0.0905004	0.265363	0.00864971	0.0481534	132196	85766.7	151660	546495	217412	86840	81169.4	220692	243170	379763	1.06094e+06	768226	436478	427724	164605	89997	151342	246940	156737	297421	225582	434586	254147	741980	132463	805891	222269	1.0412e+06	139655	197055	854344	680376	126010	322423	91178.1	120543	669381	327478	82493.5	273225
nRPLC_157.0697_6.2	nRPLC	157.07	6.2	0.46215	0.0241955	0.156822	0.391071	0.120395	0.0221763	253926	235711	197315	229931	38925.6	263349	223455	83136.9	34594.9	54818.3	100095	133746	80054.8	180150	252087	310463	299597	108994	45088.8	161340	80771.9	96551.7	37500.4	210536	63013.9	219393	79473	64447.3	22604.6	213641	77398.2	107039	34149.7	147127	50971.1	28339.2	91766.5	61615.2	28148.7	62778
pHILIC_126.1025_6.9	pHILIC	126.103	6.9	0.013341	0.0242354	0.00673587	0.163794	0.0113794	0.0392084	249050	127282	186358	232882	209525	357431	269385	220988	86520	258228	800419	318342	124654	106057	395336	189605	316105	207238	278077	216565	229661	227402	291248	871258	338188	453461	268515	91932.3	95026.3	141440	362191	461963	33428.5	180614	192904	65850.9	203938	220568	157144	175490
pRPLC_365.2317_10.5	pRPLC	365.232	10.5	0.00811619	0.0243472	0.00310536	0.19267	0.0262895	0.0425158	199279	271300	382139	669834	302118	282640	188524	69370.6	79168.9	176651	1.0908e+06	344131	2.96391e+06	67321.5	977754	171012	486663	100868	217553	132634	94178.3	152886	62048.7	96411.2	136027	104325	162623	278059	701962	123822	107185	51197.6	380112	196875	298001	60345.2	226589	116532	206934	67154.7
nRPLC_544.2581_12.7	nRPLC	544.258	12.7	0.0263878	0.0244796	0.0155227	0.0641663	0.0117554	0.164985	70699.3	69075.3	49232.2	16097.3	23749.7	228861	24082.1	26620.1	36051	27129.9	21254.7	159357	80053.2	17296.8	56772	74474.1	70374.2	168201	42370.4	30023.1	74549.9	58771.3	29912.4	22483.2	15571.9	6100.49	33362.9	16439.4	47019.9	92086.3	8331.7	61616	31060	39337.4	25317.2	1.51971e+06	10478.9	14142.5	9853.36	25453.8
pRPLC_311.1485_10.2	pRPLC	311.149	10.2	0.0085746	0.0247057	0.00469128	0.0125844	0.0043279	0.370905	1.17396e+06	27925.2	48080.9	79612.7	41211.8	22684.2	25565.9	1.04629e+06	564069	50039	145433	48027.2	55559.9	77102	440222	149685	33662.5	54509.1	99852.9	189595	31165	44974.7	52947.6	485257	48231.3	23551	112017	61009.2	69537.2	84252.7	32966	53555.9	40970.8	169312	436336	116086	76037.8	189899	89397.8	80219.4
pRPLC_429.2262_11	pRPLC	429.226	11	0.0395749	0.0247219	0.045053	0.0753386	0.00224415	0.142081	13728.1	12865.3	7695.86	27046	29548.5	13820.6	8382.22	6775.94	2901.01	19686.2	35591.3	9507.55	9331.77	7737.06	10201.9	2443.51	11746.7	10654.5	48715.9	29147	33997.1	11524.4	4237.7	19969.9	2004.6	14379.9	29418.5	21096.6	12267.2	9119.87	4563.1	4631.23	1172.14	6259.96	9079.77	15674	3754.9	24305.4	11979.9	9176.81
nRPLC_251.1398_9.7	nRPLC	251.14	9.7	0.059438	0.0249132	0.0455317	0.124434	0.00908237	0.0995355	23885.8	14837.3	1958.1	10298.9	11617.4	421.815	20777.4	13377.4	23491.2	22395.3	25618.8	28714.2	3648.2	10423.6	874.306	31034.1	8642.82	16725	19347.9	38655.6	23492.6	12298.7	35573.3	43293.7	20768.2	53250.2	46616.2	6019.04	21569.2	5794.1	13509.5	31061.4	25990.7	13160.4	23494.9	3417.95	10816	17207.7	35697.7	15909.3
nRPLC_283.0504_5.5	nRPLC	283.05	5.5	0.0311298	0.02504	0.00928391	0.0849365	0.0181741	0.15841	68086.2	73704.3	3537.97	2417.98	84776	5104.06	39520.2	149472	73660	69433	138371	31668	59518.6	17716.6	17257.9	46888.8	22291.5	114862	9767.32	97414.7	101190	63021	70540.8	2584.57	23370.8	79550.6	69962.8	46606.6	70704.8	65291.7	101847	44855	3938.33	150844	48596	19298.2	15974.7	152500	70334.5	14948.3
nRPLC_369.0821_6.9	nRPLC	369.082	6.9	0.00686713	0.0250892	0.00423437	0.171472	0.00537623	0.0829248	427593	261971	560656	4.28293e+06	194880	5.32877e+06	649557	140942	555102	214858	307274	302426	148375	1.00322e+06	1.59693e+06	3.11367e+06	1.68369e+06	1.81682e+06	144521	839932	133113	210066	260692	221443	490293	228441	85143.6	360779	231751	149151	532185	405370	172130	940205	255634	575745	416108	118050	143902	287201
pRPLC_211.0712_4.7	pRPLC	211.071	4.7	0.00782011	0.0251468	0.0278246	0.0757972	0.00507486	0.199722	125905	31791.1	40774.4	181621	120119	49078.9	56374.1	114877	153539	194082	45700.2	52884	47076.2	62034.4	222891	47148.1	13766.8	160902	154771	119481	45951.2	53629.1	107947	98008.1	27900.2	293255	17420.3	42911.2	231383	95578.5	329351	121046	11885.6	55372.8	76798.8	92253.2	77485.5	75488.2	48212.8	71778.8
nRPLC_152.0351_5	nRPLC	152.035	5	0.0213355	0.0252539	0.00906571	0.0923406	0.00364725	0.169403	31039.6	7725.13	18187.9	24375.5	20202.4	23109.1	34803.2	51489.1	52751.6	72074.4	50409.6	55114.9	11348.3	26886.3	30019.3	13294.5	10971.3	53247	20273.4	27030	20085.5	35203.4	49167.2	64635.4	21507.9	97318	4298.23	12234.4	43409.6	27443	132233	93163	4559.15	20162.5	37362.8	36859.2	79777.7	38390.4	14549.6	30154.7
nHILIC_130.0662_4.5	nHILIC	130.066	4.5	0.291103	0.0252787	0.0670961	0.149874	0.0617503	0.0891357	89176	69621.1	1.05968e+06	137051	28806.9	220188	154460	38293.6	46295.9	174100	378371	153094	45226.4	195383	59066.9	103231	261203	26018.7	27724.5	227658	94457.7	91612.5	587062	371676	87449.6	556803	61873.8	106499	194620	11763.5	408101	413805	46536.4	157285	277454	151049	243700	67780.5	951051	57715.4
nHILIC_175.0976_1.9	nHILIC	175.098	1.9	0.0141672	0.0254071	0.00993125	0.230091	0.0193246	0.0576622	371497	380847	287760	132871	189970	251005	326885	222551	514038	653242	299106	190341	192014	339267	52808.9	135091	332121	221485	153160	242167	198776	300002	489865	486814	171761	754998	135888	438356	59666.6	237938	269245	609615	205287	499742	740341	494637	260744	274266	335205	230025
nRPLC_491.2647_12.4	nRPLC	491.265	12.4	0.0449066	0.025432	0.0377966	0.162659	0.00163173	0.0476095	43456.6	75655	15725.2	78734	48477.5	25220.8	64118.6	58045.5	33402.6	31762.4	102706	41647.6	86441.5	22976.3	9772.31	27729.2	24630.2	30456.9	31978.9	23716.1	13439.6	26657.6	28161	7287.54	22253.6	36984.1	26469.7	23476.1	14733.4	49552.7	15698.8	14946.1	20811	32279.7	154323	12155	36118.1	8950.77	25355.5	25817.4
nHILIC_165.0768_4.2	nHILIC	165.077	4.2	0.00552176	0.0254528	0.00506368	0.646826	0.0104242	0.00894329	2.15135e+06	998407	949122	1.18246e+06	1.38433e+06	1.80064e+06	1.45581e+06	2.19903e+06	1.63721e+06	2.28997e+06	4.9097e+06	2.38085e+06	1.00863e+06	1.35857e+06	949650	1.1762e+06	1.27766e+06	712647	1.4795e+06	1.31598e+06	1.78747e+06	1.20134e+06	1.76264e+06	3.38851e+06	2.24767e+06	3.01011e+06	1.98545e+06	1.34925e+06	558983	1.62534e+06	5.62085e+06	4.52528e+06	801267	1.48122e+06	1.01605e+07	1.18247e+06	1.24159e+06	2.55174e+06	1.07224e+06	1.2475e+06
pRPLC_866.1565_6.5	pRPLC	866.157	6.5	0.0798295	0.0255027	0.0580948	0.961673	0.00921385	0.00452436	47411	77072.7	46818.1	62057	65502.9	46783.3	27311.6	31631.6	21333.1	25930.8	71595.5	34873.5	74091	46235.6	58927.8	36555	50111.1	23981.1	63220.6	46583.1	34273.6	29262.7	22791.5	15532.9	24842.9	13081.7	28048.2	23409.1	60369.3	22551.3	44901.2	4515.79	9150.89	38831.2	20476.2	40951.9	14206.2	17712.1	22468.7	19188.4
nRPLC_461.182_10.8	nRPLC	461.182	10.8	0.00730368	0.0256698	0.00942618	0.0664118	0.00316339	0.106604	31779.6	21514.2	37514	29969.2	25517	50327.8	18755.8	48084.8	35125.8	32117.6	53908.3	38132.7	55341.3	9591.36	50852.8	33145.4	27538.3	71698.6	42107.8	34493	32915.5	21092.6	51570.4	29998.4	97866.5	20895.2	88796.9	57630.2	29156.4	58200.1	19049	50356.8	34321.4	23942.9	41416.9	79995.6	31885	35242.3	133297	141938
nRPLC_541.2653_10.3	nRPLC	541.265	10.3	0.00800826	0.0257326	0.00371378	0.346744	0.00136751	0.0253861	63205.2	54738.7	48667.4	79832	26143.2	29658.5	75268	45352.7	20873.5	42205.3	113061	58412.3	108137	20826	31527.7	37719.3	39204.2	47152.1	44094.8	34969.3	22859.3	17205.5	18399.2	38350.1	44182.2	62179	39085.6	52473.1	26578	35929.7	22383.2	25676.3	46472.7	37131.1	49548.3	21432.2	42161.7	11575.4	70258.9	32467.3
pRPLC_249.1482_9.8	pRPLC	249.148	9.8	0.0123536	0.0257915	0.0116784	0.544082	0.00630634	0.00203839	44998.7	36808.9	66919.5	61154.2	70432.6	60560.8	62168.4	39879.8	148267	70801.9	232907	48036.5	35352.3	64443.5	84532.1	52695.2	69720.3	61449	49041.7	55432.8	44960.6	82831.3	55260.2	332603	50289.6	81326.1	58851.2	44936.4	50043.2	44377.6	59682.1	74247	32139.9	144408	128930	68896.4	85958.7	109752	59232.3	74332.9
nRPLC_230.0126_4.8	nRPLC	230.013	4.8	0.115854	0.0258293	0.0552662	0.0285404	0.00464715	0.141885	89184.2	12143.7	27140.7	59395.1	319351	11322.6	9343.29	60210.8	9545.8	32106.6	15435.3	49545.7	476216	8733.45	2.38002e+08	128017	63684.3	2.27036e+07	32978.3	335362	19541.9	9067.83	17835	19889.5	20890.5	31582.8	22318.1	33116.5	81196.7	19419.6	50136.7	13442.7	54274.4	23170.3	42183.2	65158.9	26402.7	15388.1	24501.8	14031.1
pHILIC_191.1138_14.8	pHILIC	191.114	14.8	0.00912403	0.0259347	0.0253194	0.0548017	0.00216712	0.230068	596304	2.64449e+06	278332	528516	169642	1.70486e+06	1.65019e+07	464879	1.8392e+08	3.31811e+06	1.72824e+07	2.95773e+07	259762	8.20298e+06	1.08061e+06	380945	272453	4.49718e+07	524484	387574	304373	206135	6.22156e+07	845739	114133	850955	1.65365e+06	1.10003e+06	468105	35078.4	973235	4.48658e+06	70420.5	734304	2.23032e+06	79808.9	556976	1.14061e+06	110085	240967
nRPLC_347.0621_8.3	nRPLC	347.062	8.3	0.00661962	0.0262404	0.00486641	0.0554253	0.000968005	0.10241	22405.2	7702.25	19003.1	32688.5	6710.73	41229.2	157993	49511.7	44863.4	197161	204443	66891.3	8792.11	50410.4	82954.3	4202.34	67561.4	12548.4	26317.7	34529.8	56103.6	123863	29602.3	231662	42392.8	259128	5094.33	16009.4	8672.37	1269.56	118265	154945	42.3045	13182.8	400076	317.089	82770.6	253077	2511.53	79370.2
pHILIC_175.1076_6.8	pHILIC	175.108	6.8	0.0165038	0.026657	0.0333595	0.0212253	0.0198144	0.505159	155051	258499	534909	1.66581e+06	225554	574877	1.07125e+06	242473	2.24448e+06	434265	774166	442434	126974	381651	252441	229153	218157	271602	118225	399582	130295	95247.7	1.43371e+06	444123	226150	307636	223170	51066.8	104767	284352	572497	537439	70010.5	213454	324921	36756.7	151513	69100.9	150378	35135.9
pHILIC_263.1238_10.7	pHILIC	263.124	10.7	0.0260161	0.0267176	0.0341142	0.0803849	0.00382974	0.105661	12388.8	68474.1	125033	72522.3	75529.2	15683.5	24354.9	54125	41436.9	61185.2	376580	85438.1	85262.1	51802.7	197399	225111	146180	71044.6	126969	77209.8	128268	191426	28527.4	781272	106399	243578	51241	35490.1	20798.1	29310.7	161725	242822	46515.5	99353.6	44440.7	37569.9	239690	102141	54841.5	55620.2
nRPLC_509.2023_12.1	nRPLC	509.202	12.1	0.0624469	0.0267263	0.0793227	0.0125714	0.0138404	0.438774	1150.95	1670.93	1025.61	127.349	1654.96	2067.82	19798	1594.69	7147.93	128.236	14.7166	35613.7	16185.6	1010.19	8091.88	1354.19	8731.41	15673.7	262.795	1496.58	38256.6	94647.7	3531.45	17.7939	29711.4	20102.2	719.301	297689	37796.3	1.05848e+06	99361.7	233426	338177	66160	203046	61741.7	71534.9	98320.7	2986.32	60933.7
nHILIC_195.0492_7	nHILIC	195.049	7	0.0433371	0.0267783	0.0079993	0.155473	0.00293111	0.0939736	256306	875521	1.81884e+06	2.2619e+06	845542	549115	628797	714007	196394	1.7535e+06	1.34024e+06	440533	36340	3.21027e+06	184502	2.20956e+06	1.06575e+06	134720	726734	2.55496e+06	439848	170742	335446	2.96461e+06	412448	391722	950076	138617	280289	216787	971889	545600	564209	2.49632e+06	546993	262263	356419	383772	1.33853e+06	187812
nRPLC_277.1077_10.4	nRPLC	277.108	10.4	0.0132302	0.0270092	0.00268215	0.119779	0.0123484	0.103562	139789	84863.7	422810	23192.9	273786	166198	410251	85361.9	1.2718e+06	281125	36012.3	234423	230688	176170	134352	6146.8	233884	101428	36663.7	363507	53080.2	350088	102458	54865.9	222610	50244.5	252135	106590	389537	23513.6	399252	570260	7801.9	3.18249e+06	28279.4	22557.8	1.23884e+06	16247.3	15726.6	12490.2
nRPLC_127.0399_6.1	nRPLC	127.04	6.1	0.013091	0.0270705	0.00469724	0.327951	0.0309581	0.0410556	40404.1	12409.1	35043.1	13109.1	16461.4	14322.5	28268.4	23551.5	22557.5	26163.7	44186.2	35794.1	20937.7	16724.3	120920	30062.8	23615.9	22212.2	23580.1	30692.2	30302.2	25150.3	30902.1	84451.9	26447.2	75221.8	19417.8	20842.7	28610	20668.7	23188.3	47594.3	22346.6	33923.5	35532.8	15175	25592.5	35577.1	24626.5	33586
nRPLC_387.1296_9.5	nRPLC	387.13	9.5	0.0138118	0.0271056	0.0137377	0.429522	0.0310461	0.046048	63111.9	260178	159365	168746	84840.5	53569.2	115873	126425	53490.9	94694.5	50883.8	138092	105632	65812.3	59961.1	94793.1	68629	37096	779938	39015.3	22510.2	58247.8	45057.7	38260.9	123349	100512	69351.1	62467.6	43280.1	128972	20691.9	64345.6	105953	40018.4	48464.2	62366	84571.2	36676.2	61949.8	79506.8
nRPLC_535.1819_7.2	nRPLC	535.182	7.2	0.256754	0.0271056	0.0440186	0.230223	0.0876979	0.0514799	78581.8	78569.2	111122	109572	86050.7	159849	102064	32400.7	139077	118281	200588	170607	21852.1	73285.9	43731.2	226423	79127.5	22759.9	99138.1	139413	37034.3	16915.8	83652.8	135332	12319.6	74793.8	45003	7886.47	35913.7	19640.2	84743.7	4774.32	39349	37051.5	41009.2	15997.4	12526.5	130555	65125.3	45934.4
nHILIC_153.0193_5.1	nHILIC	153.019	5.1	0.0294515	0.0271539	0.0350458	0.0182418	0.00899442	0.430292	224818	80924.7	259627	435619	113538	703600	928912	393233	319519	599580	1.59785e+06	940443	96660.5	191687	991384	816061	263365	121927	176741	374704	1.96169e+06	577310	798690	218021	380205	684907	206568	296503	171558	483561	459485	918545	53897.8	761223	1.15038e+06	522719	436345	422580	415259	112009
nHILIC_401.1817_5.9	nHILIC	401.182	5.9	0.0775578	0.0274141	0.00967366	0.164519	0.00967833	0.137722	457983	319779	1.20208e+06	732178	958053	946759	354825	699152	204162	1.06878e+06	1.30253e+06	510607	106909	505576	366717	953858	699227	95423.1	1.99236e+06	617262	449692	152271	531200	380007	156021	620967	228850	488890	383681	230957	450151	395917	414430	417989	1.2656e+06	268664	171186	502314	549192	131526
nRPLC_364.1035_8.4	nRPLC	364.103	8.4	0.0616499	0.027605	0.0099056	0.101819	0.00804615	0.229653	101043	33864.9	35046.5	103611	45945.4	223279	225689	79553.3	43359.4	69625.8	36229.9	40905.2	18719.4	33929.2	45668	428142	61352	34014.5	128264	57126.9	70609.1	104250	44710.2	44087.3	54140.7	93460.2	66448.6	41966.8	79277.1	105363	44250.4	50870.8	32433.5	146617	182650	38391.1	39050.1	100517	30063.2	112219
pRPLC_253.1542_9.7	pRPLC	253.154	9.7	0.0414559	0.0280355	0.00960997	0.404538	0.00392217	0.0272234	27450.1	23199.2	2623.79	24590.3	22331.6	6953.56	19948.5	9149.34	40994.2	28014.1	17193.8	27916.2	18885.2	40026.3	31641.6	64370.7	35261.5	43589.9	35338.4	73293.1	26952.7	26203.5	27848.4	55806.1	18376.7	60478.5	64415	12481.7	39487.4	13934.5	26380.6	17647.4	57607.8	27503.8	24867.8	12925.6	9722.86	41781.7	45957.2	20617.8
nRPLC_391.1256_8.4	nRPLC	391.126	8.4	0.0366307	0.028153	0.0460169	0.279079	0.0231022	0.0571292	9717.55	4443.81	4138.23	31377.8	22629.8	8856.31	19297.7	4560.43	13125.7	24824.9	61856.4	4813.96	17305.7	21464.6	15289	3494.68	22251.9	3334.09	13229.3	5083.88	46430.9	934.241	20391.4	52042.3	17768.2	84992.3	10092.9	20256.6	14312.9	16889.7	39961.3	29558.5	4922.02	50750.4	20839.4	8825.05	22100.8	6153.01	32439.1	45986.5
pRPLC_379.2109_9.9	pRPLC	379.211	9.9	0.0353643	0.0281757	0.0272042	0.217691	0.00374104	0.0608429	88703.2	64357.7	35706.8	128011	63931.7	81683.4	58877.3	21017.3	33182.8	92762.2	95637.4	69352.3	304195	12016.7	87573.3	94060.3	48879.7	90191.2	103956	98003.4	37957.2	47319.8	14259.2	68359.5	24238.4	50120.8	68386.4	110393	83668.6	47539.2	45605.7	14733.1	83277.3	111437	55478.8	33718.8	39408.3	69433.5	48146.9	12171.9
nRPLC_267.1598_10.9	nRPLC	267.16	10.9	0.00757147	0.0281983	0.0476305	0.599552	0.00262817	0.00425037	22524.4	11070.9	43686.3	27409.3	26664.1	46812.2	43870.8	26654.3	70723	54718.1	206010	34691.3	14940.6	34776	46264.9	25516.5	67596	21415.8	15389.4	36491.9	19525	33738.4	33650	235330	25294.9	59242.3	22541.9	16527.8	19917.4	9003.75	36887.4	65160.6	13429.5	115984	87084.1	12166.9	62346.4	60166.7	14347.2	30045
nHILIC_135.0313_3.9	nHILIC	135.031	3.9	0.0142866	0.0282437	0.00537091	0.0335404	0.00373271	0.285592	4.85534e+06	2.78634e+06	3.65591e+06	6.68677e+06	2.47582e+06	7.63528e+06	1.10919e+07	1.17579e+07	1.2623e+07	9.04958e+06	5.91887e+07	8.89388e+06	4.47267e+06	2.48948e+06	2.2561e+06	1.12651e+06	6.62648e+06	2.29431e+06	3.92584e+06	3.68652e+06	6.38293e+06	4.34886e+06	4.14869e+06	1.29342e+07	3.86868e+06	1.07409e+07	2.2541e+06	8.35167e+06	1.36865e+06	1.40868e+06	8.52128e+06	1.16787e+07	1.24153e+06	3.6515e+06	5.12975e+06	841462	3.68226e+06	5.54405e+06	2.11194e+06	6.38761e+06
nRPLC_389.1087_6.1	nRPLC	389.109	6.1	0.0239736	0.028554	0.0172254	0.0292746	0.00185375	0.202495	176738	1970.75	4273.86	39719	2189.1	62235.5	11936.8	284328	33447.8	8746.62	9828.93	66121	12430.5	28648.3	52586.8	124966	51623.2	29101.7	12394.1	83199.6	11542	678.642	18404.5	11140	18777.9	15770.4	19019.3	7686.76	6939.55	17126	3647.22	21475.1	8224.43	89518.1	11242	22963	6263.11	3683.29	29432.4	35452.4
nHILIC_233.0124_3.1	nHILIC	233.012	3.1	0.0822751	0.0285861	0.0305596	0.131582	0.00198994	0.111581	9.9202e+06	4.64251e+06	1.82814e+07	2.1127e+07	1.06614e+07	7.29054e+06	7.80067e+06	1.61203e+07	5.16833e+06	1.1831e+07	1.33551e+07	2.82442e+06	1.95431e+06	4.05008e+06	2.03371e+07	1.95674e+07	1.81399e+07	3.11723e+06	5.5166e+06	1.40488e+07	1.56467e+07	3.11156e+06	4.61625e+06	1.91512e+07	5.15951e+06	2.18326e+06	9.4443e+06	4.65123e+06	3.1998e+06	1.54012e+06	8.41615e+06	7.85265e+06	2.83724e+06	1.3835e+07	7.49625e+06	1.72253e+06	4.5594e+06	1.35617e+07	1.70915e+07	2.61806e+06
nRPLC_629.3546_11.4	nRPLC	629.355	11.4	0.0239871	0.0288302	0.0293774	0.0161601	0.00372243	0.353054	10918.7	31688.3	31201.5	38130.3	5429.56	56405.9	33557.3	29707.3	11055.7	25780.7	1629.13	71735.6	16529.2	6415.25	8812.37	40030.4	14140.4	45465	39313.3	24982.3	12773.3	5166.16	6555.65	17.302	19730.5	14856.1	21248.7	9208.7	22685.7	27573.7	11186	38957.7	48871.3	23646.5	20622.5	52332.1	30151.7	12340.2	15586.2	17068.8
pRPLC_421.2074_6.2	pRPLC	421.207	6.2	0.0108405	0.0292908	0.0334544	0.0583496	0.00167302	0.242333	28430.9	36559	19179.6	39849.6	37401.8	25296.4	13775.9	15868.9	20147.7	6877.65	13617.7	13196.6	46122.6	13202.7	61475.7	25890.5	19122.6	36620.4	32542.3	18719	16719.7	29348	9015.72	10139.8	9942.94	11947.5	20969	12404.6	29486	27742.9	17808	5248.97	30697.2	20278.6	8241.45	21617.8	9221.26	10329.9	15844.9	14801.2
nHILIC_370.0779_4.9	nHILIC	370.078	4.9	0.0241675	0.0293423	0.0119784	0.317412	0.00571812	0.0394936	78929	241928	226555	603114	263771	168748	20796.5	605534	238263	218614	48092.8	60474.6	221782	136066	54151.4	601712	276232	139439	269955	345847	5102.24	134679	26647.1	60054.8	281634	37180.2	5640.58	96446	9610.66	821816	818372	12225.3	2517.2	148013	1.20609e+06	1.0635e+06	11659.1	15751.5	8370.07	5.62923e+07
nRPLC_341.1423_9.8	nRPLC	341.142	9.8	0.0124095	0.0293611	0.066036	0.0843724	0.00258294	0.111011	25.084	452.228	3540.13	774.237	559.567	345.359	2.47235	1396.12	39.2444	158.251	14.592	6853.9	528.634	113.828	2.25431	147.42	620.704	1536.43	1893.83	2699.63	5022.89	22751.9	156364	13268.5	21206.6	3667.06	28439.5	24183.2	130022	109859	13252.6	78659.6	3880.59	14116.6	69560.7	22891.3	21971.9	9138.69	37802.5	232340
nRPLC_155.0712_10	nRPLC	155.071	10	0.0303455	0.0294128	0.0312556	0.155174	0.0143131	0.117666	11666.9	7710.34	20217	13928.4	13977.8	13516.1	14460.7	12911.9	16007.5	20916.8	62752.9	17710.1	7612.96	20108.4	13953.5	16803.5	29807.6	40300.7	7016.9	9937.93	12452.7	17289.3	79588.9	100676	34945.1	55816.9	17647	18213.9	11314.6	16994.1	27842.2	38651.9	14965.5	19281.2	56541.8	14426.2	17344.6	30504.2	106127	43873.7
pRPLC_543.2797_11.1	pRPLC	543.28	11.1	0.0117663	0.0294128	0.0901754	0.0063289	0.00854311	0.731019	36857.9	42842.4	28768.7	56872.3	86513.7	25307	25647.8	14649.9	14820.9	21155	65802.9	10518.6	31396.1	21987.1	28057.3	20670.5	20106.6	21505.4	68775.6	36460.8	59140.9	23110.3	17627.6	49065.7	7527.1	19221.6	36328.6	44379.5	28481.7	26880.9	24839.1	4355.31	13501.2	33592.1	16967.9	22842.9	15129	12770.1	22594.7	12215.4
nRPLC_168.0777_4.1	nRPLC	168.078	4.1	0.0378702	0.0297481	0.0209528	0.247647	0.0172805	0.0603873	31930.8	17135	2404.32	16035.1	23145.1	84119.5	48159.9	30687.8	55026.2	35215.4	138209	82970.4	18364.2	18392.9	21345	6809.8	8367.63	22805.9	24503.1	10795.5	15462.8	9010.86	23300.8	30990.4	13233.3	25496.7	5837.8	18711.1	5689.41	8045.68	9252.57	29978.1	3430.93	15019.8	41528.4	3166.6	24406.4	24128.1	5818.22	21505.9
pRPLC_132.1018_8.1	pRPLC	132.102	8.1	0.0174235	0.0298622	0.0131378	0.347088	0.00719964	0.0284271	33988.7	26409.1	31309.8	30946.2	38022.5	28511.5	34706.3	33203	44874.2	45629	144786	25651	30050.2	33129.9	50870.4	26242.5	36121.6	41999.8	31716.2	37845.4	24383.6	37228	30315.3	175080	45545.8	62132.9	29462.8	39937.8	38962.8	31970.8	39131	35155.4	25080.2	36534.8	62091.6	53788.3	36366.1	50751.9	37829.3	45851.6
pRPLC_262.0918_4.7	pRPLC	262.092	4.7	0.0967912	0.029948	0.0129344	0.270471	0.00951822	0.0425538	70345.8	96912.3	64672.4	140004	70814.1	69408.9	61511.3	51352.3	62311	45124.6	95149.3	22700.7	82826.4	68282.5	139178	58966.3	24839.2	70975.5	119350	108184	26381.1	46199.8	40817.7	83109.6	54072.1	80144.9	46127	93296.3	45867.1	79863.2	51946	21148.2	59947.1	72667.6	31572.4	35413.4	39993.5	79845.7	34105.2	51430
pHILIC_218.1499_14	pHILIC	218.15	14	0.00742321	0.0301202	0.00252407	0.0500964	0.0064908	0.507179	1.57401e+06	3.73193e+06	4.09987e+06	6.60485e+06	1.15281e+06	3.68439e+06	1.89511e+06	2.98705e+06	4.58053e+06	3.32746e+06	1.37233e+07	4.09983e+06	1.29932e+06	2.38357e+06	7.70055e+06	8.30255e+06	2.02848e+06	486267	5.01215e+06	3.45269e+06	2.25635e+06	799086	2.95071e+06	1.3627e+06	1.79216e+06	5.02802e+06	549178	2.60698e+06	472473	824549	2.37617e+06	2.20203e+06	1.69365e+06	4.03018e+06	5.97785e+06	630692	1.40648e+06	2.8594e+06	1.97522e+06	805356
nRPLC_246.0802_5.4	nRPLC	246.08	5.4	0.0518947	0.0301346	0.0122934	0.083253	0.00315601	0.187812	15632.1	55557.2	47558.7	8392.79	38233.6	15232.4	129719	59108	62981.4	20710.8	41732.4	34991.7	70712.5	39848.2	24837	13141.5	49088.1	58011.6	10259.3	7985.4	53119.7	21144.2	80607.5	314544	31742.2	87145.7	15999.8	130837	45581.6	60863.3	40554.6	36932.4	1495.86	90298.9	105769	56256.2	136988	22174.3	64174.4	101116
nRPLC_281.1391_10.4	nRPLC	281.139	10.4	0.0116737	0.0301538	0.0160679	0.391071	0.00483328	0.0292261	12020.9	15754.9	33792.2	6888.05	25128.1	15882.9	22988.1	10930.6	79357.7	23964.7	11315.9	21225.9	15420.9	12513.6	9962.95	12797.9	19077.8	22528.6	20409.4	15053.8	9152.43	21692.5	38278.3	12571.6	19374.6	10907.1	30658.1	9196.54	14181.9	18962.1	19476	37021.9	8359.8	68418.5	17123.3	11732.4	43958.5	36587.2	23071.9	13316.4
nRPLC_355.1031_6.3	nRPLC	355.103	6.3	0.0802988	0.0302837	0.0246937	0.313839	0.0240226	0.0370893	46140.1	11606.4	71556	104885	25107.6	680317	119058	17188.8	25187.4	64765	9639.69	410967	145856	259432	1.4855e+06	410913	376066	364148	40888.3	575771	123442	8488.65	59798.2	36711.1	23875.1	276868	44388.6	57701.9	120382	14837.1	47920.3	69396	65768.1	678889	40302.9	51268.7	44447.6	442001	247720	63697.6
nRPLC_368.2075_10.1	nRPLC	368.207	10.1	0.0109993	0.0304092	0.0125464	0.0264535	0.00305658	0.383871	1431.08	32617.9	6888.15	20351.9	6148.08	22000.4	71984.2	28508.2	49855.3	18271.1	13.9229	3844.68	38104.9	49796.1	4822.81	929.819	5551.46	36705.3	2111.95	20652.9	27875.3	37.4201	54685.8	151518	10103.6	41269.9	1123.48	44088.1	16001.7	1238.05	12248.3	10320	15627.6	15303	13211.9	14535.4	27446.4	8528.27	33691	56981.3
nRPLC_400.1431_10.5	nRPLC	400.143	10.5	0.0127578	0.0304237	0.0044233	0.0896876	0.00658375	0.253406	72014.8	64134.9	55154	31408.5	71088.8	32141.5	43638.9	134264	12256.9	31282.1	120014	36623	44768.6	31928.7	30375.2	88234.2	66728.7	42562.7	81208.4	66870	40848.3	108733	34308.3	126616	56227.8	62594.8	93656.3	35577.7	52140.8	85662.3	66644.6	70478.7	42155.6	186044	107522	90541.1	52448	13103.9	58377.6	119924
nRPLC_359.1249_8.2	nRPLC	359.125	8.2	0.00942335	0.0305011	0.0177491	0.211295	0.0037584	0.119721	125170	123134	63529.9	78423.9	61881.8	98565.2	122927	110050	69820	57564.1	179465	103781	138480	46314	71589	97122.9	113527	63055.6	80204.2	65363.4	66507.6	61715.8	48964.1	155090	70574.2	74926.7	77152.5	67252.4	33077.9	48687.7	51067.1	87075.8	38840.5	121297	105234	39967.1	62203	23086.1	56322.2	73616.8
nRPLC_183.0296_6.6	nRPLC	183.03	6.6	0.109186	0.0307004	0.0131005	0.183977	0.00416957	0.121715	29374.7	21123.4	26163.6	14827.9	34117.7	19919.7	37379.5	42457.8	29513.8	39836.7	50921.3	24045.8	26183.5	18237.7	12974	19276.5	24741.6	26861.9	17752.9	20532.9	26331	23890.5	60371	94680	34584.8	57198.1	37077	42810.3	17314.6	44696.2	21587.2	58846.1	28923.4	43546.8	32163	79603.5	36358.5	56298.9	83966.6	116009
pHILIC_178.1073_8.3	pHILIC	178.107	8.3	0.0517455	0.0307248	0.0793966	0.0200592	0.003299	0.421292	109510	78837.6	17009.2	44338.1	138137	6871.49	111417	35913.4	20342.9	86811.7	133568	18786.9	43941.5	44211.2	26606.8	15140.5	16820.5	73224.7	45055.4	27645.7	73952.5	4810.8	13178.3	63056	43813.9	35494.3	487.751	131272	45734	1081.1	100283	22672.5	1895.52	29914.8	44934.5	55558	39288.2	1048.95	57124	50871.2
pRPLC_292.1573_11.1	pRPLC	292.157	11.1	0.00684216	0.0307785	0.00668957	0.150456	0.00341221	0.0978261	25144.4	48165	22922.8	106633	31223.7	12378.2	16362.1	13212.3	31237.1	20121.8	3949.99	7178.34	23555.5	28340.8	32685	20364.5	11607.7	51296.1	28260.8	22715.6	19056.7	33900	19564.1	23832.3	16468.9	6046.74	40567.4	31085.2	24534.1	39241.4	14861	6872.54	35971.8	35608.8	20706	89290.2	12711	14182.1	29333.5	20070.2
nRPLC_230.1395_10.9	nRPLC	230.139	10.9	0.0187295	0.0308078	0.0478085	0.00841984	0.00408488	0.743656	20688.9	30862.6	29621.8	18092.9	27086	18679.5	10946.4	23494.8	22218.6	17541.5	131213	33360.7	50094.3	11835.6	19958.4	12332.4	32553.6	10681	9533.4	25047.9	18282.2	15833.2	28082.7	57630.2	23387.5	28642.2	18811.9	26126.1	9283.19	11875	9570.41	16887.5	11120.2	17764.1	36109.9	10789.2	20640.3	18699.9	13122	11186.6
nRPLC_237.0331_8	nRPLC	237.033	8	0.265992	0.0308323	0.174031	0.122673	0.0270596	0.134777	50438.5	13712.8	17052.5	3743.12	158711	19889.5	17175.7	12192.8	325717	52621.1	88698.4	34630	89289	13852.3	6450.17	2390.53	27462.5	18369.5	7575.01	29456.8	6490.88	29812.6	17619.6	10153.9	29619.8	22339.4	49310.9	9452.54	117632	825.257	14367.5	20695.5	4527.92	92828.8	3316.42	21561	44526.6	18029.7	1786.93	2168.59
nRPLC_153.0191_6.7	nRPLC	153.019	6.7	0.0287201	0.0309008	0.197988	0.0904112	0.00703719	0.121019	276679	231537	108601	208811	231945	167580	63645.5	31926.5	25094.1	35379	60905.9	266987	157640	24233.8	55559.5	610979	66199.3	267128	161261	311724	89024	15806.9	129643	30566.3	37264	34089.2	86510.5	47317.8	311252	130089	78490.1	25654.5	259076	83456.7	51295	125613	33172.4	28454.7	178884	19193.5
pRPLC_288.0862_7.3	pRPLC	288.086	7.3	0.370592	0.0309793	0.116045	0.0493179	0.00179067	0.225803	19902.1	13893.5	63971.8	6133.76	5536.9	18052.9	16362.8	3618.27	2648.14	9805.45	13991.7	19608.3	4601.63	15125.9	8412.7	5769.48	31191	20392.6	6619.23	25135.4	16722.3	16276.6	51469.4	16769.3	13658	58350.7	5944.36	4475.11	27155.5	563.559	86295.9	18610.5	3876.85	24422.9	3834.85	9013.89	16185.9	1551.09	69263.2	290.965
pRPLC_358.1493_9.7	pRPLC	358.149	9.7	0.0146649	0.0310727	0.0129269	0.577978	0.00434683	0.0300152	66325.9	106366	843400	1.25519e+07	858028	4.57295e+07	6.41183e+06	23134.2	2.65098e+06	114343	11855.6	2.61676e+07	9.26234e+06	4.61923e+07	1.93907e+08	5.90192e+07	5.10807e+07	3.13036e+07	135691	5.22156e+07	1.25657e+06	68615.4	128506	1.33534e+06	29030.5	3.57128e+06	51087.2	3.01456e+06	894392	69671	215010	1.28114e+06	822226	3.6629e+07	62829.9	107955	1.36829e+06	3.30672e+07	126953	131403
nRPLC_185.0566_2.7	nRPLC	185.057	2.7	0.0104439	0.0312504	0.00693989	0.053051	0.00307592	0.439398	80152	72294	82245.1	65087.3	58817.1	113025	101780	93738.1	75545.2	105341	326934	132118	51475.5	71928.6	121083	60490.1	98789.6	51346.5	70896	79402.9	83388.7	77017.5	91699.1	279068	63454.3	138435	39364.3	57009.9	46061.4	39434.7	76574.6	115432	41769.9	56852.7	108697	34846.1	98010.5	93667.6	41487.2	53761.2
nRPLC_441.1398_11.8	nRPLC	441.14	11.8	0.0142759	0.0313396	0.00545473	0.410228	0.006367	0.0295903	61714.9	153009	137975	138732	99093.9	36574.3	127654	119228	91269.1	42513.1	53502.9	111385	218297	115683	58921.6	125905	110056	53597.8	547143	56470.3	9341.71	13574.4	9305.11	9250.83	47292.5	27576	24212	12073.7	39485.8	29007	5736.84	16965.1	138579	113463	4148.63	19149.9	124112	9945.83	24530.5	21194.4
nRPLC_510.1838_5.1	nRPLC	510.184	5.1	0.0174148	0.0313396	0.035111	0.135765	0.00121958	0.176419	18584.8	32481.3	11531.5	12173.7	19958.5	11573.1	9271.26	18934.4	7167.17	2086.06	538.281	16918.1	26729	1455.25	6511.5	14135.1	6013.03	11029.5	13281.3	8507.06	12559.5	5317.81	3968.32	16.4571	7106.09	5792.67	12951.2	7971.61	12558.1	13850.9	4891.79	4787.22	24107.8	16308.3	2041.74	14113.5	3805.03	1317.86	8966.99	3792.72
pRPLC_255.1447_2.9	pRPLC	255.145	2.9	0.0234059	0.0313644	0.0454522	0.0570553	0.0151206	0.254146	86254.3	107699	96312.1	73268.2	282080	36922.6	66532.8	33636.2	94942.4	22352.1	75729.3	35073.4	99151.9	94211.2	219309	110023	54243.8	55199.7	34075.3	35836.6	77703.1	134668	43157.2	232926	65882.7	178029	55604.2	67140.7	55899.8	31478.3	18514.4	23063.8	59129.2	396714	27972.7	68864	23620.3	37490.4	129204	35729.3
nHILIC_371.1347_6.1	nHILIC	371.135	6.1	0.0226378	0.0313743	0.00289375	0.238219	0.00697572	0.104569	375665	164410	713365	176827	298154	215022	222106	171421	98987.4	253389	625201	214131	88102.2	313098	110972	524954	572073	40141.7	311009	318739	209703	86231.4	229721	295965	45210.6	428494	71815	158813	127050	92805.1	378854	224876	282995	145033	322256	209630	51019.6	206430	182945	99100.4
pHILIC_260.0586_1.2	pHILIC	260.059	1.2	0.0403022	0.0313793	0.00651086	0.362636	0.00454034	0.0307346	23470.5	1.30949e+06	395400	43915.3	3985.86	176798	16411.1	217773	45408.1	101226	46128.4	5.40988e+06	16234.9	127521	149651	40632.3	40908.2	101742	665016	90422.7	57845.7	4.04111e+06	37439.5	907579	1.83676e+06	83430.9	117739	837673	14237	29738.4	130132	1.77184e+06	862586	136853	19157.3	2150.89	884686	257156	149136	900362
nRPLC_403.0114_2.6	nRPLC	403.011	2.6	0.00717717	0.0315335	0.0196278	0.0571928	0.00114761	0.221862	88375.9	19488.8	91629.7	59512.7	50996.1	96839	299474	126490	129967	310747	472382	1.82513	63944.5	162865	50862.1	125597	354731	38753.1	43371.4	236967	109332	148963	286384	1.05248e+06	112224	579037	93446.1	71984	53868.7	31728.8	225370	64810.3	0.236456	165508	573340	6868.29	303274	221600	157350	252297
nHILIC_193.0618_5.5	nHILIC	193.062	5.5	0.0170073	0.0315934	0.00395582	0.0255416	0.00361772	0.460702	528934	425279	641438	602715	514083	596463	791797	614654	592731	689748	1.90541e+06	888920	362070	702726	295027	311708	860189	214255	529075	549061	903549	1.05202e+06	761327	1.81076e+06	868098	1.27137e+06	334991	593726	266176	459132	621650	2.24185e+06	335499	406194	745692	376234	1.0945e+06	398042	330563	1.47658e+06
pRPLC_189.1343_2.1	pRPLC	189.134	2.1	0.0269622	0.0316234	0.0297274	0.201531	0.00296082	0.028237	488000	296846	460568	807468	324055	569125	635070	302007	430231	401184	774557	315935	333080	374626	928153	375004	457906	601622	481287	512390	372936	554488	315144	987936	240042	652187	294297	331113	341037	492747	551652	245188	256544	314986	468357	272318	519336	635277	277962	394083
pRPLC_337.2117_11.5	pRPLC	337.212	11.5	0.0147694	0.0316884	0.213934	0.0108994	0.00303799	0.630208	31305.8	29864.4	8555	55591.8	10948.9	11190.4	22131.9	23373.1	21495.8	31509.8	81051.2	159605	44127	30023.9	342872	15925.5	20272	61364.7	54606	47271.9	38866.6	85583	33322.7	105860	68547.9	66307.7	31396.8	35756.6	97166.9	104807	44996.8	147350	100390	9317.36	22540.1	82023.3	64447.7	23585.4	54600.5	32417.7
nHILIC_120.9965_3.2	nHILIC	120.996	3.2	0.0125539	0.0317285	0.00164045	0.171578	0.00418151	0.0940452	776275	188017	61825.7	1131.11	1.33738e+06	43556.5	375355	1.35438e+06	415668	1.07118e+06	4.04355e+06	418335	807903	269957	37242.5	127161	329545	147734	26581.5	359105	380093	185191	333015	250173	68822	459781	84596	226190	225596	63188.3	437605	349768	14661.7	631134	442039	45513.6	164687	100338	158534	55045
nRPLC_80.9651_7.5	nRPLC	80.9651	7.5	0.0322833	0.0317535	0.0325193	0.132199	0.00199489	0.169626	15378.2	4521.74	122.862	26681.2	1067.22	30175.3	14677.3	10753.8	7726.04	9949.32	26433.4	71313.6	8209.04	5864.42	62734.2	7953.88	13937.4	17321.3	12226.6	33303.5	10327	19365.8	7976.59	38.3745	15785.4	32825.6	6646.09	8723.65	11420.9	20433.4	9370.54	35951.1	9392.58	4705.26	24082.1	12325	25158.7	9089.26	10668.8	7624.99
nRPLC_353.0527_8.6	nRPLC	353.053	8.6	0.00303245	0.0317786	0.00515576	0.191278	0.00278811	0.0757197	8970.99	3903.48	14991.2	7134.04	3389.42	12723.5	35235.8	28359.6	34406.4	57128.7	184025	36791	2918.18	39012.1	38952.3	3284.48	49287.9	7911.83	7216.43	11834.8	29259.1	61241.9	32219.4	315548	22086.5	54997	865.531	15646.4	3316.29	69.7123	56106.5	121765	2157.75	9100.74	140182	0.230746	74267.1	81979.1	204.025	90228.2
nRPLC_271.0613_4.2	nRPLC	271.061	4.2	0.0067169	0.0318087	0.0139732	0.119697	0.00252399	0.077181	46850.6	18600.2	52480.7	47725.2	11971	114389	236599	136848	185996	259994	2.05796e+06	199244	20840.9	180636	189396	24906.5	226233	32828	45998	49043.5	89658.1	264401	120046	2.55737e+06	99496.6	516171	17168.8	57083.8	7815.94	10419	139400	458550	6989.43	31843.7	612231	5488.62	219965	396955	17097.8	279535
pHILIC_116.0706_12.8	pHILIC	116.071	12.8	0.00404818	0.0319345	0.049073	0.00737895	0.00213958	0.698705	221319	221016	250992	266480	67599	270872	340362	317127	327705	246516	894439	302458	150705	263827	259546	266067	401181	124631	183072	197967	172869	173171	205994	597945	157908	562455	117159	249170	53634.3	99239.7	247571	320453	120619	339006	416599	102360	135668	201223	158680	149690
nRPLC_583.3124_12.9	nRPLC	583.312	12.9	0.022991	0.0319395	0.0666823	0.0101324	0.00284331	0.479927	360233	322330	58787	463634	133627	158796	106897	171646	80167.4	966534	61098.7	514250	449798	30374.1	125811	50117.4	11115	115982	47652.4	56664.8	71953.1	23423.7	19848.3	36114.8	17827.1	37808.6	30497.3	15104.5	405024	155522	25170.8	144704	170898	53533.1	15392.7	77985.6	57440	23086.7	18562.3	93076.6
pRPLC_179.1177_8	pRPLC	179.118	8	0.0252743	0.0319446	0.0180793	0.0940975	0.00905511	0.128757	28287.8	52892.5	31476.2	33950.9	39972.7	24180.5	22635.5	38700.5	26850.1	14912.2	71774	15196.3	45083.8	45394.6	75359.8	54419.8	21498	21182.8	27564.7	18747.4	18258.8	39551.4	9451.59	55860.8	25755.1	30061.6	24987.2	10508.1	24617.4	94104.4	20795.7	134891	28176.9	27074.2	26119.3	13671.3	15663.5	22378.3	22306.5	34189.2
pHILIC_253.093_3	pHILIC	253.093	3	0.0914959	0.0321062	0.0194795	0.0118385	0.0271789	0.512587	73635.9	95419.4	107531	160953	42745.6	117495	149872	169237	118357	87795.7	449030	159576	61690.5	62898.8	4522.75	94506.2	38350.4	50667	74859.4	41604.7	100833	59178.3	50829.2	355993	70910.2	125251	45354	77848.4	41012.1	33018.9	111440	149212	41795.9	96953.5	95158.1	20803	61839.3	40906.5	47682	39600.3
nRPLC_296.0995_5	nRPLC	296.099	5	0.0598869	0.0321214	0.0288187	0.00818412	0.00269189	0.527606	289756	268593	384672	261497	212282	382393	470191	589348	333119	476998	1.35861e+06	588996	279130	250173	221694	219485	439186	177515	207775	297487	225174	313617	418899	996003	254369	417273	184286	357661	95767.3	157305	321057	444633	145806	353516	370669	165338	351070	279630	229834	320525
nHILIC_415.1247_7.3	nHILIC	415.125	7.3	0.0369223	0.0322533	0.074268	0.142924	0.00128162	0.122853	66207.9	197439	466797	241049	184999	80895.2	159557	100548	22708.2	95425	219551	185754	270560	131223	51509.9	121737	379970	45954.1	617954	212598	4174.46	13291.4	21899.3	3799.53	352606	66375.7	91999.7	12106.3	3600.06	27594.7	2287.39	133677	359491	137353	5.02913	24518.4	164330	15646	78916.7	3276.53
pRPLC_474.2228_10.4	pRPLC	474.223	10.4	0.0236241	0.0322584	0.04517	0.0158257	0.0136881	0.514396	5900.58	28020.5	7815.88	27351.7	49926.3	2188.84	3392.36	12359.2	2289.91	8528.78	13.4508	695.779	17953.9	1530.43	9717.29	16519.4	1948.87	10522.5	25386.3	6479.59	15761.3	24330	15366.5	7011.93	3253.81	1272.91	18001.5	8947.62	34287.6	68033.6	45985.5	8938.62	34257.3	32639.8	29813.9	41966.8	11614.1	21175	5987.36	53968
nRPLC_360.0697_5.6	nRPLC	360.07	5.6	0.00770891	0.0323041	0.00289679	0.197716	0.00176329	0.0723949	19483.8	4563.42	12630.9	26245.6	5019.34	34048.4	121189	22922.6	20877.8	73423.6	189368	28167.6	6359.7	44686.5	43011.3	13514.5	55765.7	16184.4	16534.3	14991.8	24787.5	28317.1	29621.5	144486	43534.5	57079.5	7005.01	12683	10263.5	2053.01	44289.8	35533.2	0.237898	25442.7	58849.2	903.792	26454.7	47263.2	8416.04	30855.1
nRPLC_445.1711_9	nRPLC	445.171	9	0.00774766	0.032355	0.00783744	0.128359	0.00748745	0.123735	301376	1.05583e+06	780646	741279	482977	377434	664847	734328	677471	439293	446469	503862	1.00646e+06	514707	271968	708374	629313	771004	1.67321e+06	175486	463973	265985	872885	1.32091e+06	849931	500870	561201	458113	307665	919037	188130	438198	750458	391621	406432	436896	731231	634473	1.19678e+06	784333
pRPLC_405.1342_7.5	pRPLC	405.134	7.5	0.0120753	0.0324315	0.00657209	0.0422039	0.00212528	0.27955	29455.6	15247.4	20588.5	14238.8	18657.3	35833.4	51292.8	23279	46442.8	63606.6	347602	25083.7	17122.9	60912.3	14807.7	7565.78	61882.6	11564.3	18166.2	9864.03	26807.4	97332.6	24286.2	517937	22333	107816	7006.04	20462.9	6542.58	9062.93	54262.4	48800.8	5595.04	16678	133046	35473.9	52364.1	160556	5063.67	72038.6
nRPLC_267.0731_4.2	nRPLC	267.073	4.2	0.0305005	0.0324673	0.0268746	0.0402692	0.0066948	0.45241	319782	189377	382165	241891	144891	368558	474417	379516	232689	341307	1.12272e+06	560772	335831	181761	171901	279649	446398	125345	261971	381647	208727	239584	325693	418221	213770	276168	169063	302751	137852	108828	172805	290806	130163	248161	346132	69022.2	329293	168471	83199	160488
nRPLC_423.0938_4.6	nRPLC	423.094	4.6	0.0131928	0.0326825	1.09043	0.000994935	0.0022782	0.858662	10065.1	17207.8	32125.3	30741.7	3251.72	16901.6	32932.4	35476.1	22954.3	30259.7	117038	18766.8	7264.53	29906	1799.89	8414.87	38455.1	8545.56	3151.18	17826	19070.3	18522	28196.6	59600.3	18450.2	28841.7	8139.42	13920	8778.17	8855.74	17477.5	24388	1625.98	13251.1	43779.8	1973.46	27503.6	20505.4	20114.4	22108.6
pRPLC_305.1855_11.3	pRPLC	305.185	11.3	0.0171251	0.0327597	0.432253	0.00566001	0.00472784	0.53612	61407.8	17049.9	13231.8	111433	7403.17	26625	42118	54778.8	21813.4	29726.9	115639	304725	71208.1	55846.2	639641	12570.6	34272.9	82452.1	103736	90506.5	73203.3	157097	59409.8	125548	125711	133890	25229.1	71853	167023	133068	95082.5	292343	139846	18361.4	90931.3	57567.5	133675	43855.7	65282.5	66505.8
nRPLC_423.2384_10.5	nRPLC	423.238	10.5	0.0128717	0.0328215	0.0137388	0.409657	0.0349101	0.034486	73046.5	80863.1	223453	227051	78164.8	165812	119897	42562.4	15155.4	145564	1.24563e+06	414909	1.00774e+06	9003.31	233081	55502.4	409154	30438.7	49130.9	59761.5	43562.1	48238	67102.2	53845.7	91556.5	61920.6	58449.3	121751	224494	30314.4	39213	92889	106710	72477.7	231336	11780.2	154814	51045.1	79168	25716.1
nRPLC_551.0975_5.9	nRPLC	551.097	5.9	0.0589978	0.0329248	0.0184631	0.167864	0.0014812	0.136671	133191	5938.14	547.027	703438	3320.65	37404.2	119661	169479	45873.1	2.71341	20573.8	1.64549e+06	73684.1	74353.1	594763	11949	60316.3	248733	355902	555301	5208.59	113454	473.407	16.627	61319.7	170168	422.631	72491.7	72673.4	245272	74398.9	10094.9	281340	7377.71	2987.9	18652.5	411157	30263.9	804.225	2.37885
pRPLC_230.1385_4.6	pRPLC	230.138	4.6	0.235378	0.0330128	0.016353	0.744209	0.00101475	0.000771969	59781.4	113146	68193	119647	132460	15136.5	97263.6	56680.3	53026.4	50741.3	34551.2	30608.4	581939	64746.9	410288	70836.4	46750.8	168553	128667	40153.9	54943.2	32940.3	56317.2	222233	48186.2	212048	25429.7	217712	130438	191922	101330	29041.9	256368	121752	53695.7	163924	108543	67951.9	220677	179932
nHILIC_227.1289_2.6	nHILIC	227.129	2.6	0.0201494	0.0331685	0.00838387	0.327784	0.00504035	0.068347	1.34171e+06	1.55564e+06	1.62363e+06	855658	1.58672e+06	3.55405e+06	2.48749e+06	3.74034e+06	8.81817e+06	5.67028e+06	4.8092e+06	1.47494e+06	2.56298e+06	5.28549e+06	240885	1.07779e+06	3.1279e+06	2.05246e+06	1.86643e+06	1.10807e+06	2.50959e+06	2.40411e+06	7.98627e+06	7.15464e+06	3.80148e+06	5.42464e+06	3.43076e+06	5.55514e+06	1.56152e+06	3.44217e+06	3.37068e+06	7.41954e+06	1.87105e+06	3.80834e+06	5.76324e+06	4.00689e+06	3.19143e+06	4.60349e+06	7.21884e+06	3.81597e+06
nHILIC_185.1184_2.5	nHILIC	185.118	2.5	0.023618	0.0335029	0.0163036	0.635164	0.00467327	0.0146905	80309.6	117003	131483	36427.8	59967.2	121940	149388	163424	309788	540108	624603	52774.2	57318.3	475838	1.71314	234018	267704	108417	21169.8	77267.5	560348	131527	537260	983700	353703	484925	426578	833108	182002	105053	306567	924673	93768.2	327617	810901	257432	213399	1.82097e+06	763018	301584
nRPLC_583.3124_11.3	nRPLC	583.312	11.3	0.0953109	0.0335449	0.0638431	0.0508013	0.00488527	0.314002	335592	494163	10270.5	147444	33807.2	585175	376919	106564	34417.7	224300	54713.7	315058	59637.2	56489.8	312142	43554.2	63921.6	182071	254768	311326	132149	20584.7	36731.5	32273	33429.3	86574.6	110610	8700.46	227850	244586	47897.6	272544	111338	23710.1	14131.9	64817.5	63048.1	126902	109994	196660
nRPLC_199.0375_2.3	nRPLC	199.037	2.3	0.00985033	0.0335817	0.029498	0.0162406	0.00816637	0.576316	315615	180506	265231	326922	216097	304102	350243	262496	227730	440554	1.48182e+06	404829	136591	345001	345980	184545	555684	293080	150640	289281	381574	283452	329544	744593	353552	569039	258980	284194	183116	175995	320511	324156	146714	234547	460276	82419.9	340924	569781	201013	215076
pRPLC_124.0757_4.9	pRPLC	124.076	4.9	0.0260463	0.0336132	0.00601448	0.21229	0.0159416	0.0746382	50946.2	13719.6	16681	50583.6	18373.8	13457.4	19276.9	19184.6	29854.1	11621.8	48562.1	20011.6	30222.1	16111.3	28005.8	9358.8	12836.2	16540.2	35260.8	28429.6	18795.3	40607.3	9327.41	47339.8	16360.2	32270.1	7883.22	18568.4	11986.7	29499.9	21945.4	8155.24	22865.8	18423.3	21781.3	36460	18443.9	19258.2	13379.5	15518.8
nRPLC_296.0996_4.8	nRPLC	296.1	4.8	0.00846447	0.0338984	0.00588963	0.120601	0.00105655	0.203256	332142	440012	631882	281369	365145	497735	615451	713847	525090	639876	2.4146e+06	550788	436183	462364	97305.9	282035	656819	149745	301357	355982	274174	491405	561967	1.28098e+06	400123	790182	298956	455927	65054.9	255239	544301	734205	174649	480008	599429	239717	477560	414445	309348	540499
nRPLC_441.1593_7.4	nRPLC	441.159	7.4	0.0118035	0.0339885	0.00595831	0.0949857	0.00150499	0.10527	40116.6	20293.9	44590.1	7140.32	14645.8	42733.4	134661	91398.9	115839	182193	1.21981e+06	11888.7	21854.6	109282	20836.7	12976	159422	25981.3	27957.7	1790.9	55734.1	168330	80767	1.3574e+06	52153.4	327178	11626.9	44402	1121.39	2100.4	102700	250542	983.747	30074.1	359471	755.798	148707	249571	1763.03	166917
pHILIC_146.0923_7.6	pHILIC	146.092	7.6	0.0133143	0.034063	0.0221725	0.0927438	0.0024597	0.243915	134047	48930.5	33311	96627.1	22414.9	17535.9	120520	63399.3	172552	123077	187624	281212	23347.5	179755	147301	116032	439633	77244.3	98302.1	216555	196477	178143	76655.9	303287	178179	175196	506904	16179.6	143361	18696.5	380893	403560	32814.7	298681	112879	3704.55	119590	64362.6	214775	14013.1
nHILIC_284.0887_3.1	nHILIC	284.089	3.1	0.00499271	0.0340842	0.00358026	0.0652813	0.00401354	0.191805	3.27679e+06	3.17256e+06	3.44192e+06	4.03586e+06	1.9853e+06	4.37561e+06	8.12127e+06	4.57303e+06	6.16351e+06	6.10219e+06	3.31772e+07	5.60555e+06	3.23804e+06	3.93667e+06	1.07352e+06	1.80667e+06	6.67722e+06	1.42761e+06	2.99001e+06	4.02951e+06	3.79939e+06	3.897e+06	6.55223e+06	1.60199e+07	1.82921e+06	7.67749e+06	1.3923e+06	3.2692e+06	1.31403e+06	1.30498e+06	4.58615e+06	4.93124e+06	451201	4.97584e+06	7.01569e+06	915607	4.81097e+06	4.24162e+06	2.2271e+06	4.15801e+06
nRPLC_287.1043_11.5	nRPLC	287.104	11.5	0.211228	0.0341802	0.157349	0.799284	0.0301882	0.00137261	42075	129923	42391.4	16380.9	3666.16	23882.9	18431.9	8309.97	3012.67	7252.7	28803.2	94781	13095.4	15729.6	11541.6	2731.71	11685.1	32150.8	17916.5	13280.2	13681.6	103196	39218.2	2069.03	3080.69	1192.07	4869.33	1501.29	21228.2	179374	3084.14	8886.35	23066.6	10621.8	2029.42	4280.98	3801.71	7309.25	31843.9	3480.34
nRPLC_409.1483_10.4	nRPLC	409.148	10.4	0.0108075	0.0341962	0.0185038	0.0198478	0.00501618	0.508528	39726.5	32305.6	121181	49212.7	38962.7	53340.1	48133.1	73311.3	108794	37186.5	104853	58684.5	31715.1	34816.7	33815.8	56967.5	26645.2	50767.5	37387.6	34732.6	65487	58541.3	180142	108395	61954.9	43600.6	43817.9	30903.5	49878.2	16913.9	55396.7	75387.5	20813	40957.2	90590.1	98163.2	50022.3	85146.6	41916.9	78093.3
pRPLC_491.2636_10.9	pRPLC	491.264	10.9	0.0169302	0.0342924	0.00650278	0.0415979	0.0018762	0.408395	18842.5	25124.1	7859.83	30462.3	26943.6	12709.8	13244.5	6339.33	8576.67	23116.2	16833.4	6885.1	48784.5	5895.13	13588.1	7622.96	5612.76	9026.95	18763.2	11651.8	12025.2	8226.2	5581.04	6762.05	5639.08	4050.47	6655.65	22077.3	17619.3	8354.55	14942.8	303.9	12291.2	12955.1	431.208	10593.2	7227.31	5816.1	8406.71	5325.38
pRPLC_261.1441_6.7	pRPLC	261.144	6.7	0.0207985	0.0343352	0.0212794	0.600478	0.0112987	0.0186172	641795	807132	377682	508912	493495	321587	256863	124717	436101	336817	898137	169935	531551	731286	452689	554308	658174	294332	316165	530492	161088	87107.9	148245	190086	90226.1	70754.6	412489	209732	895760	109795	89209.2	39804.7	339733	386192	326167	168281	158142	112483	116533	308985
pRPLC_233.0628_2.1	pRPLC	233.063	2.1	0.00783822	0.0344264	0.019059	0.0411043	0.000952658	0.375261	74946.5	35536.4	104159	108125	60081.7	65209.8	80108.1	47233.5	55279.2	101573	284069	44397.8	41348.2	63876.5	105598	90403.8	135714	46255	51347.2	100525	41426	74411.4	64433.3	401665	25563.8	135138	41152.3	29935.5	44238	17018.7	60704	25831.9	27242.4	48550.8	184850	30738.8	58836.5	83741.3	33851	64456.4
pRPLC_247.1326_10.1	pRPLC	247.133	10.1	0.0214267	0.0344479	0.0105513	0.318064	0.00794843	0.0478599	79051.2	22067	158493	38941.6	60543.8	35142.1	33557.4	39476	147763	134875	33263.5	20169.3	41031.8	40791	289570	88546.2	81137.2	73144.2	135212	55568.9	25183	63898.7	43082.5	87882.3	42379.9	22589.2	58507.3	33175	70590.7	35526.5	190191	28687.6	33768.2	430642	45850.8	40541.7	101911	39729.7	38995.6	24805.4
nHILIC_278.0703_7.3	nHILIC	278.07	7.3	0.0212566	0.0344586	0.0321252	0.0498495	0.00696631	0.225939	396665	313234	581105	286111	515656	271213	233545	161160	175138	589419	644037	455448	172663	575683	305340	689302	538622	132020	518865	914467	326317	240785	482440	105936	1.0228e+06	513865	2.7263e+06	335009	343466	425857	297800	566256	459200	859625	357192	406671	550197	336396	319260	79865.2
pHILIC_129.0658_8.1	pHILIC	129.066	8.1	0.0150242	0.0345339	0.0131571	0.160713	0.00645409	0.170857	81243.7	109821	14564.1	73072.2	45026.4	46794.5	39068.6	83582.5	37853.8	137910	110809	77787	42947.3	154381	24731.4	55555.7	29995.5	38291.3	69820.9	77075.6	142210	82914.7	294445	236370	457025	60483.7	170078	135014	88460.2	50414.1	61876.2	282108	208190	1.63805e+06	82284	73182.8	74661.7	91110.1	167343	42426.7
pHILIC_224.1393_14.9	pHILIC	224.139	14.9	0.0339202	0.0345393	0.00799486	0.0964341	0.00429412	0.194255	389084	224705	146927	161928	502232	351100	375913	459896	50313.4	293252	161659	4.22881e+06	201314	637496	86379.4	1.22244e+06	637398	614897	1.22204e+06	3.35081e+06	417246	382008	286355	128951	476209	287659	2.79551e+06	127001	817133	364527	162946	555743	524808	627671	853194	821907	582432	629417	277857	224045
nRPLC_280.0823_8	nRPLC	280.082	8	0.0512724	0.0346093	0.0840137	0.0375858	0.00339484	0.286554	24208.1	36226.4	20965.6	29163.4	28967.8	38163.5	24318.1	27401	17195.6	12643.1	38527.2	64446.8	28238.5	44659.1	100019	53591	67935.9	25361.3	18198.2	30823.6	14429.3	6960.5	11832.1	16776.9	20135.1	16909.6	14106.6	15674.7	10810.7	18069.2	7555.93	16877.2	34731.7	28935.2	16403.8	13079.3	13664.1	7551.15	11849.7	13575.3
pHILIC_125.0709_2.9	pHILIC	125.071	2.9	0.0474038	0.0347552	0.0296178	0.0914052	0.0013785	0.107952	86376.1	52733.4	91798.3	93912.4	38342.4	156903	143475	136391	111718	131658	677599	408987	54743	119224	49243.9	120017	77736.6	54946.1	98806.8	108943	87042.2	123343	97337.8	963865	86373.3	265032	63320.6	56937.6	40858.5	31740.9	88386.6	185304	37334.5	60070.2	283944	36715.7	106723	183457	49923.6	77786.5
pRPLC_113.0597_4.3	pRPLC	113.06	4.3	0.0046287	0.0347822	0.00693965	0.0614452	0.00249982	0.149165	74627.9	66734.7	90315.4	109615	65600.8	95459.7	121207	89294.5	151799	123087	537302	100316	60888.5	126166	164072	81418.5	174358	91073.4	83874.2	97460	80536.5	174237	79124.1	691246	75648	210054	63683.7	72208	56910.8	57691.2	120577	118485	54730.6	70837.4	212175	48181	116137	164281	55497.3	146919
pRPLC_316.0811_7.4	pRPLC	316.081	7.4	0.286209	0.0347822	0.0863806	0.0905432	0.00466196	0.191562	53649	39713.9	176524	40680.1	22647.6	62300.7	48256.4	13794.7	6598.19	24349.4	34055.8	60904.5	19091.2	39932.7	33668.1	16356.9	81397.3	66001.8	26245.5	79738.3	44505.9	53314.5	132613	53377.3	35079.1	166003	20148	17093.7	77944.6	10472.9	233461	49983.8	16728.3	66342.2	14045.8	34493.6	48761	5600.92	217287	3011.35
pRPLC_517.1855_6.1	pRPLC	517.186	6.1	0.00780303	0.0349124	0.0117083	0.0216952	0.00537273	0.41542	22752.2	8162.13	9303.42	53568.1	8182.31	10564.3	9309.85	7326.13	4145.63	5282.46	13.0588	35664	10692.1	5104.05	88942.3	6234.05	4443.68	16808.2	19612.3	26321.9	12524	70484.7	1.34361	1851.31	20011.8	11282.6	8384.75	12120.4	13147.8	78466.4	17928.6	1130.87	76895.5	4289.74	9990.44	21762.5	29432.6	5307.78	5082.42	4322.09
nRPLC_355.103_9.7	nRPLC	355.103	9.7	0.0806756	0.0351411	0.0853549	0.248062	0.00530512	0.0903092	50044.6	4259.08	6280.51	24421.8	23338.5	1.59811	13794.5	21030.1	10741.4	21349.1	24899.8	365.964	49636.7	12829.7	326.555	5429.18	396.704	0.670749	28977.2	1064.25	223596	24145.5	24289.5	144613	6893.88	615705	98263.3	166175	1.13093e+06	154779	139358	103303	113447	82058.7	50101.2	222315	17526	153782	178700	83286.5
pRPLC_311.1232_4.9	pRPLC	311.123	4.9	0.0386959	0.0351958	0.0120993	0.590788	0.0103049	0.0164604	186493	236808	104619	147413	136458	120147	94821.2	42550	135137	127367	277967	69172.8	144262	291659	128723	311313	210870	88520.1	114671	155782	53619.2	26238.4	46745.2	47997.1	16552.5	14915.2	81653.1	50829.7	260514	22919.7	18449.5	7152.3	139018	107829	104961	38729.1	47565.2	28604.6	28224.2	113675
nHILIC_280.1303_4.3	nHILIC	280.13	4.3	0.0229992	0.0353327	0.0335099	0.011331	0.0113514	0.593399	182493	298613	182653	291682	332305	147916	132070	468347	378918	314910	743533	494865	698115	134912	133883	300753	232224	140176	200945	238323	169355	177480	586775	209514	122800	29875.1	370410	170204	161069	216101	230856	99038.2	201418	940018	93544.5	141444	196375	67492.6	269367	50085.2
nRPLC_156.0665_6.2	nRPLC	156.066	6.2	0.248851	0.0354096	0.0851311	0.405105	0.119026	0.0408346	2.98036e+06	2.76487e+06	2.27586e+06	2.68463e+06	478454	2.88896e+06	2.68222e+06	969036	413592	694473	1.35153e+06	1.6189e+06	895505	2.15448e+06	3.04391e+06	3.68662e+06	3.55223e+06	1.27148e+06	532344	1.65281e+06	954780	1.15917e+06	415696	2.72154e+06	767739	2.35993e+06	941269	780384	267324	2.3093e+06	923889	1.30572e+06	424893	1.7635e+06	677388	338685	1.11925e+06	725155	321267	771371
nRPLC_327.0846_5.2	nRPLC	327.085	5.2	0.029435	0.0355197	0.0174092	0.0201365	0.00209534	0.528753	59938.4	59499.7	72613.8	97640.8	64232.8	76544.7	48907.4	52669.1	42454.2	41901.5	138470	68701.2	65544	31240	48064.9	53974.1	59072.2	42535.1	47832.3	52310.3	85573.5	19154.8	47025.7	119806	22142.8	69936.3	49622	46732.6	57431.6	44610.1	37255.7	55600.9	41051.7	51135.7	63508.3	44954.1	31692.8	38722	42247.5	40079
pRPLC_465.2474_11	pRPLC	465.247	11	0.0247692	0.035702	0.0524686	0.129398	0.00805525	0.129578	39111.9	27952.8	19576.4	140022	63574	45062.2	21551.2	25784.9	9034.77	57730.6	79539.4	38454.9	30611.3	29491.4	55887.2	10972	30499.3	34997.8	120072	99458.8	82620.2	40433	10157.5	51635.2	10694	45449.4	62812.6	63950.8	36600.6	29888.5	38570.8	12364.4	11628.1	25979.6	25402.8	35467.4	15469.3	69392.9	27930.1	31816.5
pRPLC_301.2522_13	pRPLC	301.252	13	0.00736136	0.035774	0.0044315	0.235399	0.00701227	0.0751173	281004	370531	153839	607924	230173	230769	201897	235630	153155	173631	342366	143604	370800	160903	475889	196189	168234	189330	318678	155502	100071	217728	73773.8	351589	185292	142763	232552	139446	279485	357049	185224	96546.4	315169	260174	195943	153320	174284	133694	237529	200171
nRPLC_160.0402_6.7	nRPLC	160.04	6.7	0.0106074	0.0359518	0.0308851	0.0778882	0.0157818	0.19623	42409.6	9725.27	12760.6	80621.3	16579.4	43558.3	60718.2	31403.9	25690.9	62677.1	119825	61372.7	15659.7	35905.2	59371.3	52061.2	59620.8	25538.2	70260.9	64034.3	40291	32191.7	29064.4	147177	61866.3	68800.1	49417.7	32085.8	36249.9	27647.9	57650.6	65241.8	17068.2	31037.1	86135.6	14052.7	45315.4	41860.8	33656.1	43387.3
nRPLC_401.1813_7.8	nRPLC	401.181	7.8	0.0719204	0.0360019	0.019295	0.0914052	0.00755796	0.251341	326044	126481	465839	322639	297225	200721	282261	246513	51749.1	405742	182526	107328	28097.3	110093	151182	286383	264923	94268.1	505691	161531	96323.9	52461.3	280811	92496	64375.4	241984	93708	320406	199418	106968	164252	110230	210775	223546	201263	82706.6	74545.9	269412	164452	84256.5
pHILIC_399.1441_12.7	pHILIC	399.144	12.7	0.00831484	0.0360521	0.00459594	0.0978294	0.0051599	0.192049	8.35322e+06	7.52567e+06	1.26181e+07	8.9308e+06	3.75692e+06	8.24136e+06	8.00228e+06	1.56962e+07	1.81157e+07	2.22199e+07	4.95582e+07	2.39403e+07	8.55953e+06	1.71796e+07	2.25964e+07	4.50808e+06	1.45371e+07	7.91589e+06	1.60164e+07	1.61971e+07	2.06436e+07	3.30012e+07	9.90796e+06	8.1355e+07	1.01234e+07	3.719e+07	5.23536e+06	1.52896e+07	6.70231e+06	3.27318e+06	1.70169e+07	1.93892e+07	3.70331e+06	1.06791e+07	2.14272e+07	2.49033e+06	2.7635e+07	1.58875e+07	8.71298e+06	2.73202e+07
pHILIC_230.1385_6.8	pHILIC	230.138	6.8	0.0413982	0.0361024	0.0910698	0.540327	0.00750073	0.0843625	251049	587936	342098	594783	407636	150169	865591	613172	65832.7	351911	429193	433904	1.05682e+06	326775	873762	494335	294385	339618	587555	161043	334207	148319	465216	1.82165e+06	340748	1.43594e+06	139008	694002	379799	454740	615395	566690	1.35174e+06	919448	395508	417917	541929	156720	979901	626839
pHILIC_158.1175_6	pHILIC	158.118	6	0.0152647	0.0361862	0.0138378	0.124013	0.00411185	0.232989	128971	364149	48649.4	3.32792e+06	622023	142808	267086	534846	1.16226e+06	2.62217e+06	557128	86261.2	90247.2	31375.4	57920.9	180474	81796.4	31635.6	874263	218844	1.53922e+06	78064	254962	828868	429543	521878	365821	420807	232546	191275	218476	435338	174796	864910	627030	3.69086e+06	467451	608926	482949	279214
nRPLC_309.1116_4.8	nRPLC	309.112	4.8	0.0166966	0.0362142	0.00773329	0.364586	0.00469821	0.059634	171330	175258	108897	128202	138318	151420	145413	114921	82440.8	148252	402062	142756	208070	152497	102360	200990	194098	53629.7	82472.8	151549	48907.1	34412.4	79420.6	82688.1	88023.1	95476.8	49763.1	53115.5	117626	92323.8	61798.4	51979.8	112716	101071	116903	47321.8	47353.2	50496	57082.9	103794
nRPLC_163.0399_8.1	nRPLC	163.04	8.1	0.0174582	0.0363264	0.00614329	0.150165	0.00269062	0.105426	183861	73668.1	637259	143441	107461	173807	153697	132933	38772.1	115615	355187	346930	58242.5	146792	284677	499608	414409	76373.4	115542	341666	77248.6	185958	236419	282610	64436.1	297303	28906	55982.4	82861.9	15219.5	138816	83513.4	55662	171670	177574	47303.9	171499	97365.6	93592.5	183126
nRPLC_183.1388_11.7	nRPLC	183.139	11.7	0.0822094	0.0365686	0.0646467	0.127928	0.0145829	0.194871	18152.2	75669.8	33891.8	87273.6	39746.9	9959.51	113620	25092	10986.3	22726.5	88562.5	18407	83636.7	80256.8	23628.6	12860.8	141683	87497.5	28515.6	11386.6	16185.5	8605.91	26391.7	166317	68490.6	42737.9	21692.9	98110.1	28177	5203.71	13529.6	24071.1	26901.1	33355.1	26967.7	16151.9	71519.1	10870.3	41020.2	88262.7
nHILIC_115.04_3.2	nHILIC	115.04	3.2	0.0205847	0.0366873	0.0252959	0.0922065	0.00993444	0.393378	690292	699367	420030	485335	520185	955040	916314	1.50524e+06	743939	912568	4.24637e+06	1.11272e+06	494218	607798	901187	266624	753287	523729	582426	529546	1.03332e+06	570463	1.52841e+06	2.02046e+06	784266	1.59337e+06	547650	1.72482e+06	270122	340418	1.01325e+06	2.07399e+06	350431	1.01758e+06	1.87164e+06	482272	1.35917e+06	478160	832381	391282
pRPLC_217.1181_4.3	pRPLC	217.118	4.3	0.0173492	0.0368178	0.0229992	0.157875	0.00376472	0.161835	681222	857364	1.30096e+06	2.95105e+06	1.57719e+06	1.22806e+06	2.25928e+06	430984	7.19223e+06	1.29858e+06	928655	560962	891947	1.0723e+06	2.75006e+06	661970	618746	1.79086e+06	600147	897535	424587	1.06068e+06	3.31465e+06	980714	564698	931133	642712	514894	611301	994328	1.06188e+06	744339	349664	883494	901569	536052	766492	599353	367012	536206
pRPLC_327.1434_11.6	pRPLC	327.143	11.6	0.0476234	0.0368632	0.190679	0.0376837	0.027774	0.382716	18399.4	6585.3	1852.97	5985.34	4672.69	49661.8	28282.6	12835	77499.3	22821.9	15.6275	1196.98	26317.7	54396.2	9368.56	5113.51	26886.8	130441	1445.49	28561.6	31975.8	2976.69	60437.7	11702.2	18586.7	14442.7	31983.4	14676.6	28969	4862.71	19774.2	1647.19	26128.5	50867.9	15979.5	8116.55	8780.63	9484.22	77228.6	4925.3
nHILIC_159.1027_2.5	nHILIC	159.103	2.5	0.015377	0.036886	0.0396539	0.19151	0.00156477	0.165862	46555.9	81313.1	174282	28640.1	38056.1	53241	133963	90816.3	67433.9	270351	807234	101014	35423.2	241927	138.92	90234.3	207824	23732.6	195857	57884.4	62985.4	54207.7	162921	155571	61738.4	214420	60596.5	182946	128594	26102.1	126803	204489	65841.8	147936	267860	33025.6	69426.3	98901.8	193066	88743.3
pRPLC_479.2413_9.1	pRPLC	479.241	9.1	0.0398029	0.0369543	0.00137361	0.155772	0.0146516	0.19897	3811.78	19313.8	6377.69	1534.22	18703.4	16348.1	7097.52	27261.2	188.135	2.30105	12.7921	199.571	45316.5	9419.12	12765.6	9990.57	62134.2	60748	15336.3	126.321	2413.46	20433.1	1304.32	15.8364	21157	2402.76	4693.24	75480.1	5587.55	34602.7	4824.07	111.582	21968.4	29128	8669.71	17907.1	42700.7	3.10867	12311.3	10256.6
nHILIC_241.9932_1.1	nHILIC	241.993	1.1	0.177891	0.0369999	0.0128407	0.509245	0.0349449	0.016069	144946	54846	229956	59063.1	141065	48565.9	20503.3	71881.5	21686.4	54652.4	201017	19535.8	39812.8	30156.5	289469	100730	92535.8	28973	16726.6	61524	270904	111585	204116	18930.6	140012	188506	119355	71394.8	107770	66149.9	102376	488545	172137	9770.84	148669	41619.5	20440.4	253709	167827	215506
nRPLC_350.0877_8.3	nRPLC	350.088	8.3	0.0221156	0.0370741	0.0165257	0.0731902	0.00862932	0.212286	26452.5	49471.7	42936.7	109089	118990	36457.9	79880.5	56696.8	11764.4	7407.4	17229.5	242327	71006.8	42994.5	82989.8	5840.78	15190.9	44484.4	152848	38297.4	36843.5	62712.8	70494.3	20541	54059	99907	7580.44	75906.1	11987.1	154747	44171.6	79423.9	192432	38530	9355.82	19410.3	20445.7	25804.2	24720.8	153943
pHILIC_186.1124_4.8	pHILIC	186.112	4.8	0.0336002	0.0370798	0.0089762	0.445717	0.0562539	0.0217811	56019.7	59530	60744.8	119345	60870.7	503000	79452.4	55217.3	33945.4	34653.9	84611.3	893707	42321.5	53826.7	86420.3	163715	64396.7	23397.3	95182.6	42433.7	141648	32190.6	73025.9	90868.5	75183.6	59043.1	134935	115431	63385.4	27255.6	27274.4	49613.6	89304.1	84043.8	99437.8	70407.5	19613.3	39952.7	52446.3	14191.4
pRPLC_151.0389_7.8	pRPLC	151.039	7.8	0.15831	0.0370912	0.0239647	0.479096	0.00211302	0.0666917	16690.9	30917.4	37707.8	31456.2	28001.7	24406.4	21561.1	6180.96	13567	13317.3	37943.2	15854.5	17942.5	33606.2	52484.3	28326.4	22391.5	8365.32	57087.4	17269.2	26293.8	30644.2	10774.1	36000.2	13081	83599.5	4782.5	22362.9	23143.1	7826.81	15855.5	25962.7	29115.9	42021.7	22806.4	12515.1	22022.7	23292.2	18997.9	23041.9
pRPLC_196.0603_6.4	pRPLC	196.06	6.4	0.00704003	0.0372573	0.00262831	0.215922	0.00299633	0.0417992	51437.7	61696.5	43439.5	67155.7	85152.2	41541.4	44203.2	28326.5	55978.4	34992	81029.4	42930.7	77171.2	45773.8	88584.7	43593.7	44359.9	32624.7	64051.2	52144.7	60080.6	46056.8	29433.3	96131	28546.4	55140.3	38339.4	46342.8	42423.1	36974.1	57165.4	18896	30104.7	46812.3	56099.4	43648.6	32658.2	48627.7	31771	40115.4
nRPLC_461.0723_8.9	nRPLC	461.072	8.9	0.202488	0.0372802	0.0190305	0.19819	0.0975539	0.0885876	5474.92	8661.4	45483.9	27027.3	48522	18715.1	27399.7	12193	11808.8	207681	7548.71	22867.1	4461.53	12449.7	4429.32	46775.4	5046.59	31079.4	36643.2	11114.3	26241.3	23987.1	533835	147061	36667.7	156993	83123.4	11813.1	31460.4	12842.7	77628.4	1431.92	139140	12552.4	74151.2	9139.87	36287.7	145986	117376	159063
nHILIC_150.056_7	nHILIC	150.056	7	0.0445715	0.0373032	0.0185113	0.218325	0.00377967	0.108111	48530.4	153636	332045	423916	153560	97290.7	106793	137322	35180.6	310960	239156	74505.7	11907.1	552004	84529.9	385220	194494	29424.5	127629	468518	81778.3	26146.8	56347.1	539359	72851.9	81810	167106	30787.2	48194.5	55191.5	169248	98307.1	99294.3	458963	96856.1	44968.9	71544.8	74337.7	236851	38578.5
pHILIC_180.0866_8.3	pHILIC	180.087	8.3	0.0146819	0.0373607	0.014644	0.0148428	0.00271041	0.756626	127150	35466.5	71339.2	46371.9	64262.8	83504.7	104815	109806	43307.5	127843	254233	172508	43250.4	46926.1	122147	44236.5	81196.2	42355.2	91332	60256.7	116890	69416.3	107724	391471	57817.8	85192.9	31913	49455.3	58725.2	14721.5	98956.8	106928	39346.3	60405	143905	60860	99823	46793.8	39425.6	21743.5
pRPLC_190.0498_6.2	pRPLC	190.05	6.2	0.00554223	0.0373952	0.00792784	0.351761	0.00154545	0.0531432	1.28639e+06	739184	353760	2.21559e+06	1.52283e+06	426589	597062	498134	956707	718010	1.41549e+06	373922	1.00909e+06	908436	520513	741901	625764	468822	462486	833243	928266	1.19876e+06	377764	1.85443e+06	561629	360073	555293	821533	449074	763623	972237	214993	926258	1.25309e+06	345633	634336	822167	352083	558902	777274
nRPLC_260.0772_4.7	nRPLC	260.077	4.7	0.0270508	0.0374067	0.0019652	0.0405807	0.00490039	0.305731	142689	165943	118266	132778	96943.5	126384	151297	163430	86653.5	117039	254050	89001.9	94465.5	73848	14858.1	93962.7	54266.1	66950.1	112617	166784	54436	51120.1	117498	166038	129469	182023	70137.9	149615	57715.8	102740	72468.5	98308.9	91845.6	125533	80751.6	49446.5	93365.7	99738.9	67163.5	86446.3
pRPLC_324.2165_10.2	pRPLC	324.216	10.2	0.0199652	0.0374873	0.015028	0.387193	0.00859471	0.0533713	30422.7	144605	101330	37793	812274	37173.4	41439.5	13900.7	466447	67223.8	67467.4	62589.5	344737	70678.7	133724	13894.1	50095.4	121180	51465.2	78507.1	14124.1	32008	18199	38854.8	19332.5	12086.4	60528.6	14734.8	91785.5	6925.98	41831.5	34001.4	13702.1	453613	19735.1	7985.34	177949	12706.3	22197.8	7940.81
pRPLC_181.0527_2.5	pRPLC	181.053	2.5	0.00639802	0.0375624	0.00327852	0.0585364	0.00217268	0.22038	614609	489076	552465	732989	517389	769855	634520	657229	591992	453288	1.64271e+06	549406	481009	621304	1.42293e+06	432970	578680	401905	617798	545664	590559	732441	371290	1.61229e+06	432093	870966	291567	525595	337954	438889	703327	448786	334602	452627	798715	290744	480750	677620	375262	741813
nRPLC_252.0875_7.8	nRPLC	252.088	7.8	0.043843	0.0375855	0.086752	0.0070499	0.0035574	0.724726	43069.3	51642.3	66557.8	30331.4	29703.2	94410.5	72469.1	80092.6	161195	24247.9	28660.8	31724.4	60086.5	58796.2	34021.7	140978	41332.9	80829.9	22315.3	26587.7	27282.2	28352.3	87765.3	98989	20238.5	77994.5	27147.7	34878	23782	45643.2	56293.6	27981.7	46222.4	38481	39775	99857	23463.3	41666.2	53814.1	70603.9
nHILIC_267.1601_2.6	nHILIC	267.16	2.6	0.0153231	0.0376144	0.00266212	0.449117	0.00149455	0.0393508	415238	387870	706745	332236	680754	811798	387334	473147	2.01974e+06	1.60846e+06	1.0729e+06	507216	367090	1.17388e+06	3274.84	755733	1.16153e+06	175883	453735	263093	177595	625554	891832	164946	424580	314641	429233	763523	352705	401432	781416	1.34761e+06	245338	3.47414e+06	1.54147e+06	627732	654308	605501	690194	286538
nHILIC_187.0976_2.7	nHILIC	187.098	2.7	0.0322197	0.0376664	0.0645333	0.31546	0.0105439	0.0487449	368372	341957	370597	200978	271573	260329	359729	456125	309366	771888	2.25343e+06	482524	152466	583330	18574.6	341098	560798	212756	231428	282673	374300	355640	1.82349e+06	1.8682e+06	633618	735874	563781	987326	321427	360143	718975	1.12939e+06	213169	652993	1.01204e+06	536510	321318	730620	1.63121e+06	854832
pHILIC_385.1285_8.3	pHILIC	385.128	8.3	0.02434	0.0378753	0.217302	0.00015179	0.00375614	0.594611	162937	205656	301264	365249	105558	134790	55345.4	236611	57652.3	107835	53060.8	326006	61187	243475	189394	179385	195422	137740	226713	160928	276877	162192	119702	221125	110510	133129	40489.1	187153	107130	52373	198545	118700	78431.5	125036	71306.8	219184	225402	33226.1	159047	48961.9
pHILIC_169.0971_2.5	pHILIC	169.097	2.5	0.652861	0.0380327	0.00570856	0.185784	0.0304116	0.114968	83079.3	66273.1	116721	65344.5	74813.4	110948	94921.6	93960.1	43763.8	94289.8	194213	182139	53193.5	60328.4	67713.9	191439	61441.5	65804.7	120413	132993	75338.8	53498.8	116768	213588	106068	129617	129686	65923.7	56532.5	57809.3	81740.2	137067	54070.8	111427	179839	50316.1	87556.6	70641.1	137423	33792.2
nRPLC_147.0661_4.3	nRPLC	147.066	4.3	0.017049	0.0383254	0.00896876	0.0101324	0.00359133	0.56608	394909	265175	427222	328499	378202	422150	403235	524108	293647	687308	819508	558857	207534	244695	346821	497424	1.26731e+06	540485	340603	375267	517785	268301	370017	1.11799e+06	368320	634150	380061	394394	256741	243772	518418	447069	228407	323259	592106	183346	317177	384352	319600	403909
nRPLC_381.1381_7.4	nRPLC	381.138	7.4	0.00769238	0.0383372	0.00494517	0.119207	0.00124955	0.112729	75057.1	61320.5	107157	19430.6	35417.5	168219	315950	201545	249032	392638	2.27946e+06	31226.6	40583	228983	55776.5	21841.9	330911	53739.6	65967.4	16176.7	121726	299772	200679	2.51946e+06	115562	612304	24823.7	96953.2	7990.87	3526.65	205428	451587	1954.42	74230	777766	2278.86	303220	484125	5954.04	342544
nRPLC_397.1135_10.4	nRPLC	397.113	10.4	0.00702579	0.0383724	0.00431973	0.106907	0.0121767	0.123029	28411.5	40240.3	12414.3	23274.2	26893.7	18159	35121.5	123426	13886.9	20590.2	5629.18	234612	59945.2	27854.3	50547.4	10700.6	2343.75	38917.3	266534	92672	74459.6	134173	114258	398607	50327	123786	105231	73983.7	55608.4	84916	129431	102910	80441.8	44289.4	103918	78572.8	53177.1	26873.2	66664	286317
nRPLC_401.1812_7.7	nRPLC	401.181	7.7	0.0933339	0.0384666	0.0382146	0.0818396	0.00706319	0.317076	83426.9	32373.8	135768	76554.1	140145	78134.3	43539	42287.3	13208.8	60716.5	19177.8	36730.2	19200.2	39988.9	43902.1	254780	96467	53234.5	65161.7	66794.5	75668.3	5987.77	61841.3	55709.8	17315.9	48585.5	48504.2	53456.8	92090.4	28710.7	56803.3	375.978	34681.2	158082	183905	166578	31815.2	80585	220500	16650.3
pRPLC_177.0908_11	pRPLC	177.091	11	0.0082673	0.0384902	0.012104	0.494579	0.00876953	0.0083113	12324	6773.88	19653	11865	10660.9	16037.5	19969	13336	22142	24462.7	112348	17455.1	8218.27	17456.9	24902.1	9396.66	22498.9	10801.7	10209	11825.9	10940.8	21342.6	15408	135112	11400.1	35329.4	7866.03	10011.8	10511.7	7260.01	15373.4	26312.9	4964.9	19018.4	49121.3	10607.1	22944.9	30440.3	8303.27	23474
nRPLC_266.0357_8	nRPLC	266.036	8	0.11598	0.0386023	0.116516	0.376059	0.0217642	0.0568402	51836.1	20784.2	65264.2	3481.11	171721	48294.1	41794.1	16223.7	633542	17872.9	331123	46871.7	52228.6	20865	12706.6	1575.23	54745.3	27259.4	11773.9	73209.2	6961.22	162144	43991.9	21706.5	99817.7	4230.4	213302	9385.02	347401	3532.22	31265.4	50165.3	7022.15	303946	1214.29	28509.9	83124.6	26600.4	15463.9	2392.68
nRPLC_228.0278_10.1	nRPLC	228.028	10.1	0.0455508	0.0387029	0.0190808	0.111177	0.00679739	0.207866	72396.7	7064.05	5675.36	44819	31629.5	16363.9	33289.1	4216.4	126419	31076.6	258377	88972.9	80934.7	12723.3	25827.1	2724.82	57369.5	17537.5	13878.1	84376.8	82699.6	96022.4	42072.7	103682	116980	50906.3	426327	95374.3	101790	28053.2	25529.9	292802	15593.4	106408	27954.3	21802.7	47545.3	50514.9	10382.7	22135.9
pRPLC_146.0599_6.1	pRPLC	146.06	6.1	0.0142527	0.0389642	0.0324438	0.343995	0.00179862	0.0362818	231779	139896	146860	355842	160837	234045	220282	160759	187174	175016	513097	164721	173156	197275	288898	196317	215532	143689	287413	169425	135891	254804	92031.7	493179	121307	225339	83699	121001	164513	144803	369656	131666	103454	178679	168112	120030	173887	263820	93834.6	216258
pRPLC_147.0803_8.4	pRPLC	147.08	8.4	0.0216336	0.0389761	0.00216275	0.082084	0.0035265	0.376402	6494.36	8775.89	11240	12490	6186.76	18815.2	11483.1	9523.64	30044.9	10321.6	18495	7804.65	15171.8	18696.4	20372	6032.36	6920.82	18212.6	8805.93	10084.9	10761.8	10959.8	15671.8	44095.7	7339.99	15605.6	6643.38	11893.3	11639.1	11984	9392.4	8606.44	14842	8387.59	14548.8	15388.9	8936	17036.6	14735	14707.4
nRPLC_325.1289_10.5	nRPLC	325.129	10.5	0.0242865	0.0390596	0.0217387	0.180847	0.00819038	0.0836412	50346.1	17048.2	256452	3919.72	32347	27289.3	18406.8	14681.7	79480.8	40501.6	17099.3	4035.66	28283	9658.62	44549.6	76308.4	69605.9	41359.7	36363.4	103203	17201.4	12380.5	44543.3	9863.38	25695.8	12674.7	33794.8	116794	28416.2	38595.1	11960.9	34948.6	20250.2	54744	30297.5	26459.3	27354.3	14787	43910.6	86736.6
nRPLC_397.2049_13.1	nRPLC	397.205	13.1	0.0193595	0.0391193	0.0138278	0.0749961	0.0460759	0.233968	20431.5	17173.6	10991	133345	28140	22458.8	1860.98	5299.62	653.283	8849.37	619651	5637.79	18437.6	38177.7	125302	19161.2	18623.3	115166	4637.3	7291.73	18052.6	327.278	2293.86	33150.6	6476.75	397.387	154062	21136.9	20418.4	8658.92	215.905	14720	7057.27	13614.1	7652.25	1938.29	1745.98	36117.3	2341.43	16581.3
nRPLC_165.0919_10.1	nRPLC	165.092	10.1	0.00849568	0.0391791	0.0244466	0.0201558	0.00427178	0.549833	13747.3	134559	38734.9	93037.9	29624.9	94946.6	305709	122455	172727	93267.8	24817.2	31230.7	167649	226765	34954.6	17182.9	42744.7	177400	16594	101629	118512	9650.51	189921	743022	53182.9	197958	18791.9	185642	70118.5	9835.48	61809.7	61258.4	63930.8	74115.6	82263.5	65299.4	136388	48384.8	146471	242624
nHILIC_261.088_6	nHILIC	261.088	6	0.073984	0.0391851	0.00693856	0.249729	0.00656053	0.107237	277829	220274	344747	193948	242250	240617	250425	313786	324049	412947	1.16198e+06	465887	112962	381772	115616	234309	180946	119986	237145	222782	339249	301732	168191	1.29001e+06	259441	280096	252889	113011	106400	165432	177652	503223	149220	302757	238449	246969	226448	168635	217358	125404
pHILIC_172.1079_12.8	pHILIC	172.108	12.8	0.0108086	0.0391851	0.120172	0.00820205	0.00133421	0.6692	799903	831330	983139	988717	153158	922731	1.12947e+06	1.10936e+06	1.16753e+06	745536	2.6302e+06	990365	584944	908462	1.11686e+06	1.1179e+06	1.47404e+06	383486	624910	768058	571575	380903	681049	1.838e+06	522025	2.2338e+06	344445	988975	126208	364348	868000	990712	448227	1.25295e+06	1.34626e+06	429580	509462	578111	641047	412729
pRPLC_137.0596_8.4	pRPLC	137.06	8.4	0.00773814	0.0391851	0.00202748	0.404349	0.00171987	0.0485753	33679.1	33880.1	41747.5	54856.2	49685.8	37656.4	72630.3	32848.1	48794.5	51792.3	197068	33353.8	33786.2	53688.6	60437.1	40155.2	48815.3	50800	39583.1	37768.1	40405.9	52504.9	39812.5	280642	33982.2	116496	37253.2	44455.8	80429.5	60647.1	56060.5	87808.7	45750.7	58247.6	97433.2	63539.4	48124.9	103606	52038.4	194476
pRPLC_332.1521_11.9	pRPLC	332.152	11.9	0.01268	0.039233	0.0064199	0.244065	0.00182386	0.0508616	11240.6	49315.7	14213.1	19152.5	30677.4	7879.82	12114.7	11714.2	42047.9	16065.1	13.3713	8002.89	25440.9	29283	16861.2	10825.4	4149.8	28513.3	13373.9	10897.5	17638.3	71099.6	80792	41946.2	21057.9	11761	32815.2	29574.5	100810	78491	26188.5	17233.8	33254.9	42231	39632.6	83507.1	24467.7	30983.6	41837	109772
nRPLC_201.1354_2.2	nRPLC	201.135	2.2	0.0192395	0.0393349	0.00727415	0.0204875	0.000413878	0.511683	16928.5	15778.4	28387.1	20573.3	14577.1	47228.8	55746.4	24562.7	18217.4	29230.2	176553	20083.4	10133.3	18248.6	31750	9702.73	44944.2	20513.3	15187.1	20798.5	17376.9	15648.5	30961.5	77148.3	17573.8	41668.3	12257.5	18118.9	12928.6	8165.24	23634	19272.5	7416.1	9502.07	42531.3	3925.25	23954.7	19886.9	7812.01	16959.6
pRPLC_492.2796_11.5	pRPLC	492.28	11.5	0.00613962	0.0393529	0.00543566	0.0729111	0.00767457	0.253258	10051.4	34070.4	8225.23	36573.1	19289.9	12392.3	4464.08	8968.64	5693.39	2712.9	1366.74	8766.78	28799.3	1829.77	23341.5	8005.16	13105.6	13532.1	18534.2	9884.1	3661.36	11444.5	4330.51	16.4513	15894.1	337.268	11607.7	18772.8	16005.2	18269.2	1488.29	2356.1	27117.1	8137.73	1121.82	7782.61	8893.3	14010.7	9224.26	3932.88
pRPLC_176.1027_2.3	pRPLC	176.103	2.3	0.0177557	0.039389	0.00914188	0.124772	0.00547903	0.168734	681489	401216	389309	893925	718303	1.12155e+06	884603	405529	1.13261e+06	1.33706e+06	2.57529e+06	1.23397e+06	655832	1.08077e+06	966683	481015	759552	312653	562311	699214	501044	903883	547755	1.75067e+06	247133	728439	158294	563051	296902	151954	448794	342593	222373	297403	512675	139616	892218	677288	127292	444150
nRPLC_282.0841_4	nRPLC	282.084	4	0.0168107	0.039401	0.00628681	0.0690924	0.00141063	0.292044	10444.9	12280.7	27275.7	10854.3	8444.94	21305.8	30581.6	30580.3	16484.6	29065.3	135827	29791.8	15063.6	12047.2	24819.7	10912.6	25938.8	13593.2	18677.5	13531.4	16955.9	14211.7	20342.7	54525.2	12837.3	38473.9	11400.2	22727.2	6577.62	5326.32	22188.7	35107.7	7743.97	10758.4	19097.9	3315.88	15032.1	19301.9	9954.28	16280.9
pRPLC_154.0498_5	pRPLC	154.05	5	0.0135334	0.0396058	0.0219787	0.183528	0.0101919	0.166632	62301.6	22213.8	36391.1	71793.5	66703.1	47944.7	49246.7	60214.3	114981	100888	81347	58902.7	34823.5	69677.7	112601	39248.5	17847.2	136492	73404.1	58883.5	35198	90604.3	65333.8	104268	33983.7	137416	13802	24634.8	118576	71566.4	319881	75803.2	16666.2	47263.9	54548.7	98900.4	126339	89645.8	34800.7	57957.1
pHILIC_189.1346_13.7	pHILIC	189.135	13.7	0.349202	0.0396239	0.377759	0.0201946	0.0150848	0.427827	2.77124e+07	1.30134e+07	9.02514e+06	2.62521e+07	7.31194e+06	1.28526e+07	4.48866e+07	1.72738e+07	2.56425e+07	3.4841e+07	5.66754e+07	8.12797e+06	6.11422e+06	1.35412e+07	2.05298e+06	7.28779e+06	6.55095e+06	2.12715e+07	2.46979e+07	5.73721e+06	1.06819e+07	5.13256e+06	1.24516e+07	7.78022e+06	1.02955e+07	9.714e+06	1.2005e+07	1.55953e+07	1.02022e+07	1.47087e+07	8.81426e+06	5.37964e+06	2.70059e+06	1.02666e+07	1.52639e+07	6.89727e+06	3.56735e+07	5.67539e+06	8.66902e+06	7.88332e+06
nHILIC_189.0598_5.7	nHILIC	189.06	5.7	0.0293903	0.0396481	0.00301467	0.0205859	0.00345777	0.600928	111803	85680.5	144122	98926.1	101233	129166	92238.6	131706	126501	90379.3	362075	114406	80785.1	105232	62850	198870	79546.5	34257.3	87841.5	78448.1	87220.2	52799.2	119742	98501.3	49389.3	189577	45733.4	67344.4	38854.5	44401.1	64340.6	100852	65490.8	101580	123881	92113	55322.7	75245	93992.5	67168
nHILIC_251.0785_2.9	nHILIC	251.078	2.9	0.0177036	0.0396844	0.0165103	0.0742017	0.00248752	0.233268	414183	917909	581892	802287	587331	383343	979663	620838	778574	518581	2.36864e+06	657989	631112	215927	1.73252	427102	669055	40836.9	236469	220262	369592	222370	317228	615232	176830	455964	166041	634968	151648	674289	626705	502633	185686	951538	203845	158340	139168	168573	162917	301869
nRPLC_407.1707_11.9	nRPLC	407.171	11.9	0.0456309	0.0397388	0.0192223	0.179738	0.0121085	0.118947	184062	31327	386806	23741.5	137343	87169.4	185480	44901.5	1.05448e+06	50937.7	63613.6	87189.5	80026.3	66055.9	40045.3	6910.55	117570	26752.5	14552.3	229600	26142.7	159098	20540.3	11510.4	127566	9964.63	289864	47079.6	203898	4384.27	67140.8	178970	2145.5	1.50126e+06	704646	13904.1	286466	9056.42	17566.7	1360.97
pRPLC_246.152_10.5	pRPLC	246.152	10.5	0.0277339	0.0398115	0.00548991	0.743957	0.0134593	0.0148158	16600.8	53124	32776	42819	100294	37780	44704.5	30733.4	23452	23992.5	108488	49371.9	99117.1	35179.7	43820.1	21418.4	41338.7	39621.8	70262.7	12751	27708.7	22040.8	22227.8	185184	29162	168041	27767.1	64219.7	46898.9	97459.8	27106.7	37958.3	78251.9	31654.7	52413.5	64949.6	27113.2	101991	47911.7	79552.1
nRPLC_387.1293_9.3	nRPLC	387.129	9.3	0.0287392	0.0399147	0.0155986	0.215292	0.00545792	0.0853538	36881	62314.2	44571.7	55444.2	34844.1	11257.7	52027.3	59648.7	26504.2	35956.9	43384.1	18767	40208.3	16366.3	3486.93	44119.4	48645.3	41287.7	135662	15601.1	22648.4	17917.3	54865.5	66501.7	81977.1	65970.9	66317.5	57890.1	55239.4	53370	28062.5	44071.9	97315.9	39730.7	27872.7	73495.1	57592.7	27583	66502.4	59484.7
pRPLC_290.1594_5	pRPLC	290.159	5	0.0269046	0.0399147	0.0212726	0.10895	0.0110572	0.251782	2.71067e+06	1.37271e+06	1.51523e+06	3.3991e+06	1.67585e+06	1.11688e+06	2.59334e+06	1.27627e+06	555963	1.83716e+06	204766	684032	1.54576e+06	1.19604e+06	5.74035e+06	3.66978e+06	670966	3.32542e+06	3.75476e+06	590532	633560	8.12337e+06	621876	692348	1.84898e+06	2.31935e+06	886823	951802	1.80265e+06	2.41592e+06	1.94367e+06	510295	2.93871e+06	1.90381e+06	1.54258e+06	1.58337e+06	542691	691784	544702	637080
pRPLC_338.0867_5.6	pRPLC	338.087	5.6	0.0127177	0.0399451	0.0555387	0.188173	0.0199066	0.153373	199667	6697.73	4579.52	252646	9123.59	14059.5	41340.1	46082.5	57490.1	8421.55	110251	150844	71886.3	104253	336790	4378.74	60134	111962	476473	217151	33430.8	112827	17879.8	115.135	110814	128056	477.583	85950.8	126653	96450.8	235987	43832.2	65724.3	5136.21	14887.9	86210.7	87413.5	109721	12785	9402.4
nRPLC_537.1978_7.8	nRPLC	537.198	7.8	0.102509	0.0400303	0.0722696	0.0998089	0.0363463	0.165094	12021.1	20465.4	63253.5	58387.4	48638.2	35871.6	47368.8	40199.2	19701.8	65511.8	28869.9	24176.9	8211.43	23107.8	15171.6	66089.7	32745.9	11507.2	48144.9	65844	291535	5351.27	81497.6	28017.3	27009	52381.6	15152.6	9091.82	171488	107153	52177.4	39991.3	72984.1	30394.8	15395	60308.1	8856.55	69386.7	91209.4	57783.2
nRPLC_423.1657_9.9	nRPLC	423.166	9.9	0.00861374	0.0400791	0.0114872	0.109714	0.00227865	0.142866	81134.2	22739.9	198802	53752.2	92926.6	105064	67115.4	39058.2	320753	71530.2	13081.3	59348.2	20376.5	62385.4	86191	106571	192011	72272.5	30896.8	158283	23674.4	93627.4	39002.4	8201.51	29743.8	23531.5	49886.2	42806.7	34319.5	12742.5	90454.1	34420.8	24301.3	815262	8998.5	24527.1	201792	27298.3	17235.4	6801.66
nRPLC_411.202_10.7	nRPLC	411.202	10.7	0.0287103	0.0400852	0.0278359	0.329283	0.00856302	0.1018	1.69825e+06	930178	742703	666407	479702	6.56652e+06	640214	808407	680326	955583	883272	2.47407e+06	468238	2.2299e+06	3.43331e+06	4.20255e+06	6.19423e+06	3.58236e+06	663987	1.74369e+06	497936	764761	530347	1.42416e+06	376778	411946	1.04989e+06	575509	1.02266e+06	1.22122e+06	286695	1.00264e+06	507016	4.29601e+06	257673	1.00218e+06	1.72456e+06	594592	631589	389022
pRPLC_195.0628_6.3	pRPLC	195.063	6.3	0.434186	0.0401035	0.105822	0.0860102	0.00549799	0.22841	9359.72	7677.08	25711.6	42449.9	9371.23	49642.8	9567.47	5208.73	14199.1	12076.6	22126.7	12577.4	5414.17	18889.2	39598.8	32331.4	17412.8	36308.9	15302.2	17147	11588.6	26404.4	36710.7	30287.1	57725.3	13408.1	26697.7	69209.2	28666.3	18121.3	29803	8090.69	10600.2	13483.5	19405	79506.7	13380.9	22618.7	111755	39906
pRPLC_273.2209_10.9	pRPLC	273.221	10.9	0.00842062	0.0402869	0.0024362	0.284968	0.0203666	0.0766305	8547.87	10827.2	6257.26	19272	14621	12424.4	6383.65	7635.58	3493.51	5566.62	4748.25	7505.73	25432.9	13747.2	30807.9	12356.6	7126.65	8373.53	13941.3	6840.34	6288.15	9399.56	2443.55	3494.98	6218.24	5667.95	8785.88	6864.22	13507	11748.3	9108.47	2551.64	20732.8	7936.49	7461.25	8240.11	4392.27	4326.75	7404.92	6014.65
nHILIC_541.2658_6.9	nHILIC	541.266	6.9	0.0286888	0.0403359	0.0232178	0.067453	0.00192202	0.343429	233319	314718	230981	296576	595015	432384	413299	417084	357714	364995	3.63709e+06	173963	281191	223110	151670	203269	428011	82321.9	209771	203747	532104	233735	286470	2.03951e+06	206249	264445	303816	460098	115109	149974	218451	365040	268800	440915	789064	495443	241394	219474	317355	151053
nHILIC_121.0506_4.4	nHILIC	121.051	4.4	0.008149	0.0406434	0.00402273	0.358578	0.00287574	0.0635821	848130	534697	533329	536727	583109	770646	647285	794102	582856	831675	2.74563e+06	1.54534e+06	518279	574542	503299	606267	677786	237002	506813	755141	584844	315455	539618	1.06746e+06	372980	690392	365525	406167	204714	444430	609050	988818	396543	764233	1.40416e+06	374456	425184	493250	350154	396412
nRPLC_194.049_4.5	nRPLC	194.049	4.5	0.123638	0.0407298	0.177465	0.206495	0.00371184	0.144447	74352.6	40307.1	27399.2	45744.2	64185.8	59866.4	38421.5	46059.1	27799.9	31941.4	56699.4	41262.6	37912.8	34951.1	62186.3	46313.5	58678.2	44879.8	41781.5	52969.2	35944.4	30270.2	36906.6	46639.6	42044.8	35798.4	39734.7	47630	30258.9	51765.3	21007.8	17666.8	30345.9	45220.5	40702	34420.8	39070.2	17699.9	26361.9	23256.8
pHILIC_98.0965_15.4	pHILIC	98.0965	15.4	0.0171814	0.0409404	0.00999208	0.00894759	0.00311424	0.706996	179345	148987	110243	207673	62257.7	223932	461852	116436	149363	232456	1.01831e+06	183453	45587.7	481872	69903.9	216764	360329	86931.9	117054	170943	152398	218379	166342	1.07505e+06	174595	404095	85708.3	290209	64934.7	63945.7	129500	127605	72403.7	333088	301016	67710.8	164699	297406	151494	114592
nRPLC_369.0822_6.8	nRPLC	369.082	6.8	0.0264202	0.0409528	0.110214	0.0242231	0.00815835	0.561348	86699	52309	174051	107802	37782.5	199649	134382	63397.9	58797.3	25910.2	109407	57418.8	10189.6	129443	95512.3	70154	113523	48499.4	22054.2	92160.4	19325	45566.6	62387.9	70833.7	6356.26	31722.6	10448.7	27822.6	15492	19803.3	39986.6	87545	28281.3	71612.8	29587	48854.6	39050.5	36250.9	34211.3	48752.4
pHILIC_245.1495_7.4	pHILIC	245.149	7.4	0.0123934	0.0409839	0.0256829	0.108114	0.00436143	0.220918	425882	1.51858e+06	559918	652438	1.35085e+06	356451	279164	495683	244378	278339	2.47358e+06	874903	1.40576e+06	477644	232116	1.16865e+06	629771	185962	1.09658e+06	1.69943e+06	603393	314369	399452	879279	903138	502867	732140	445545	1.44793e+06	331979	553869	338417	2.46219e+06	1.36641e+06	318794	991106	315596	141347	618799	131657
nRPLC_383.1529_9.8	nRPLC	383.153	9.8	0.0467745	0.0410585	0.0302796	0.915801	0.00184351	0.0123949	3.01993e+06	2.22205e+06	2.71389e+06	747981	1.20672e+06	3.1084e+06	3.03123e+06	3.0251e+06	1.93559e+06	2.20956e+06	6.26581e+06	1.38496e+06	1.30593e+06	1.44569e+06	1.90256e+06	1.57548e+06	2.5476e+06	3.10095e+06	3.68688e+06	2.31378e+06	1.46822e+06	1.59525e+06	1.58758e+06	3.69922e+06	897303	1.29035e+06	4.5906e+06	1.13545e+06	1.72689e+06	2.66988e+06	566697	1.40727e+06	1.28805e+06	1.16425e+06	1.28651e+06	1.48214e+06	802815	1.73658e+06	2.27274e+06	3.32036e+06
pRPLC_237.0868_5	pRPLC	237.087	5	0.00898332	0.0411083	0.0256751	0.304544	0.0163061	0.0784778	91720.8	251045	75675.4	151260	95403.2	73320.4	39746.9	74062.1	34325.7	65594.5	108394	50419.3	69702.3	93461.8	94791.9	79543.3	77551.8	52112.1	111724	121035	42121.6	96860.8	37327.2	112807	16956.8	27374.6	38681.3	44385.1	122329	39322.5	72455.9	17093.3	95781.1	47602.1	34040.7	78644.3	96526.2	39817.3	42562.9	50461.3
nRPLC_363.1293_8.3	nRPLC	363.129	8.3	0.0114815	0.041127	0.0190831	0.182519	0.00193228	0.0813144	587782	669560	651600	643156	630281	464106	705681	771580	277342	457322	810460	328588	709726	228346	195842	586885	636908	661314	680617	406855	369463	335058	655368	720694	969821	823317	787154	701823	423827	861856	244469	550760	1.02453e+06	537467	549708	590160	682267	377995	819925	916140
nHILIC_88.9881_11	nHILIC	88.9881	11	0.0076701	0.0414834	0.00621775	0.270031	0.00172725	0.0476928	28803.5	26069.5	64605.8	75722.6	23437.6	209978	539335	142387	415735	342806	8.19798e+06	416829	114995	571633	465467	15623.8	914699	84889.3	61525.2	108769	205599	350043	404710	2.95854e+06	404554	1.15251e+06	20247.9	43755.8	41287.6	2373.34	592414	1.25285e+06	14369.8	27867	857941	2465.58	319030	721881	105833	571029
nRPLC_281.1391_7.8	nRPLC	281.139	7.8	0.0145645	0.0414834	0.00499315	0.128272	0.00649302	0.279866	57017.4	40148.7	144832	90264.9	24786.6	41999.9	72320.5	32826	16598.8	98939.7	32068.8	18289.1	52910.8	19544.9	52113.5	158509	90548.9	10867.9	37464.4	49055.4	14682.6	13189.8	21100.1	20187.4	4026	21046.1	3165.05	4878.04	4320.29	2849.85	17694.5	11555.8	19816.3	38274.4	18625.9	72366.1	14452.7	7477.64	11137.4	12008.3
nHILIC_281.089_2.6	nHILIC	281.089	2.6	0.0180975	0.0415965	0.0160921	0.0500964	0.00255435	0.368081	4.37259e+06	7.43795e+06	7.09018e+06	4.52828e+06	2.48775e+06	7.73699e+06	7.33763e+06	5.40297e+06	4.01287e+06	5.22956e+06	1.3992e+07	1.02944e+07	3.97987e+06	6.18877e+06	146636	4.14532e+06	8.03219e+06	920817	3.23614e+06	4.74034e+06	2.8831e+06	5.05295e+06	6.18993e+06	5.55505e+06	2.17546e+06	8.21227e+06	3.0279e+06	4.65134e+06	2.84666e+06	3.79881e+06	4.15863e+06	6.47549e+06	3.49935e+06	9.2075e+06	4.54436e+06	3.47881e+06	3.61675e+06	3.37552e+06	2.05849e+06	2.80496e+06
pHILIC_305.1857_1.9	pHILIC	305.186	1.9	0.0108183	0.0416594	0.0157084	0.0388415	0.00560779	0.393183	230821	30693.2	16507.9	111795	10228.6	148640	134804	212489	43788.6	115818	236390	905258	114733	114657	819744	33194.6	95471.5	124352	125793	175892	300102	132476	229332	267449	418497	200576	84512.5	196372	160209	182284	181261	1.58021e+06	266860	56154.1	297250	86056	515289	66065.2	158098	158468
nRPLC_383.1529_10.6	nRPLC	383.153	10.6	0.0171988	0.0420768	0.00783626	0.332798	0.0527696	0.0430118	9.31738e+06	5.02708e+06	4.38632e+06	3.20668e+06	2.83039e+06	7.73585e+06	5.07892e+06	4.19775e+06	2.28208e+06	5.1474e+06	5.05821e+07	3.7625e+06	2.28116e+06	7.65057e+06	9.09681e+06	4.62422e+06	1.03289e+07	2.37767e+07	5.67763e+06	7.82911e+06	7.29358e+06	1.92697e+06	1.80573e+06	2.30287e+07	1.79339e+06	2.69523e+06	1.74991e+07	4.96775e+06	5.95022e+06	5.05766e+06	692019	4.94843e+06	1.35924e+06	3.54005e+06	2.72649e+06	2.6071e+06	1.03076e+06	1.11481e+07	4.65441e+06	1.29843e+07
pRPLC_116.107_4	pRPLC	116.107	4	0.00741575	0.0421022	0.0114927	0.239705	0.00559512	0.0647477	52914.1	45033.3	24700.3	81632.1	100606	95052.6	82000.2	33802.8	59772.9	59464.8	264288	45885.1	47544.9	55002.8	154100	32034.3	49736.3	44649.9	102224	108404	79254.2	94701.4	49706.6	317756	60486.1	88281.1	35069.9	61407.9	25530.1	125428	165110	61099.3	26812.7	62315	107161	1.73142e+06	66447.7	75117.3	60257.9	61624.4
nRPLC_144.03_2.3	nRPLC	144.03	2.3	0.015188	0.0422485	0.0128714	0.105487	0.0043225	0.207737	305315	217651	363173	310075	202220	395338	561840	521114	527849	561358	1.7391e+06	820924	202792	372348	686978	241225	504339	268011	333643	221847	376840	404796	443970	1.18898e+06	322773	668552	100243	199429	142653	127824	676252	745655	176330	217773	537373	112325	471409	357602	96867	558452
pRPLC_181.0494_4.2	pRPLC	181.049	4.2	0.0278947	0.0422804	0.00939665	0.179738	0.00161105	0.0955582	126158	73203.5	189180	182255	64320.3	246209	111769	137368	109962	156416	274549	121829	88588.3	185810	118712	171026	157155	54361.3	236768	113079	78451.6	229667	75229.4	341140	67656.6	181882	48990.6	92104.2	59305.1	72808.1	176730	88249	61194.4	87902.6	178624	45896.4	121084	202877	51650.3	132456
pRPLC_295.1284_6.8	pRPLC	295.128	6.8	0.0251381	0.0423187	0.0417027	0.208578	0.00448418	0.101268	1.06227e+06	1.34417e+06	704277	1.11639e+06	911246	600982	483550	286041	752594	632433	1.30197e+06	349141	830160	1.12841e+06	1.38413e+06	1.34933e+06	1.58771e+06	650040	874098	2.59544e+06	383141	249383	323541	413888	159609	165393	532764	291682	1.26495e+06	329629	176487	87004.4	739264	761151	544951	403722	324011	195619	289636	535598
pHILIC_162.0548_7	pHILIC	162.055	7	0.0202129	0.0423506	0.0234768	0.681578	0.0325273	0.0062058	86251.7	127692	156750	1.22353e+06	101767	283547	259887	148259	22527.5	181250	944211	848739	92414.2	253459	362250	147396	401164	126710	300099	1.49716e+06	165385	132386	71489.2	89267.4	121366	333646	52777.7	240178	110145	135761	157497	47497.8	73602.4	59684.8	220455	27978.7	245434	34345.2	82619.6	42365.6
nRPLC_486.1877_6.9	nRPLC	486.188	6.9	0.0143996	0.0424784	0.0516874	0.022069	0.00135493	0.424757	15136.3	6756.12	42874.7	59090.5	4206.22	36333.1	42208.5	28337	1543.93	23888.2	13.9612	237276	13481.2	21261.8	116256	20543.5	36391.2	27002.9	22957.2	31168.7	7185.95	148949	7894.37	16.6334	59838.6	52363.9	2996.4	65844.3	29752.2	77077.3	42933.9	79821.8	26883.9	587.101	24666.4	16348.8	63288.2	19939.2	8016.88	21584.6
nHILIC_307.0493_5.5	nHILIC	307.049	5.5	1.82759	0.0427222	0.13432	0.218071	0.0186642	0.135722	90451.4	45959.7	138032	200623	41196.1	277443	122182	45033.8	66525.3	200415	799630	174537	24126.9	148603	164260	294534	199843	29903	121810	245901	233350	138558	284874	363586	38282.1	211035	98317.6	72637.3	207790	212539	440802	89818.7	116002	160724	184144	41544.7	45302.2	421087	230239	155172
nRPLC_141.0168_1.9	nRPLC	141.017	1.9	0.00475312	0.0427544	0.00527391	0.11289	0.00176411	0.0898937	205341	35357.6	93530.3	123180	37547.9	810555	1.17366e+06	833221	1.15437e+06	1.61622e+06	1.91451e+07	1.15066e+06	98382	1.022e+06	2.15215e+06	77381.4	1.29484e+06	163386	290162	96292.6	584759	1.57249e+06	832698	2.45273e+07	679751	3.34313e+06	80083.3	331716	79764.7	29536.3	846154	4.04771e+06	33939.9	105962	4.53509e+06	44311.7	1.08488e+06	3.89274e+06	113549	1.7383e+06
nHILIC_448.3069_4.7	nHILIC	448.307	4.7	0.0274271	0.0428123	0.00268017	0.397024	0.00557571	0.0365494	149737	47981.3	0.754369	659514	47881.1	401190	48964.6	98480	103973	73625.6	164648	114694	10755	25261.5	283553	216166	165301	13788.1	179669	138758	713454	21487.3	87207.5	130128	129875	31871.1	232693	76479.6	4152.88	171554	120385	1.00633e+06	72854.8	178884	30047.8	143359	69140	756127	84762.6	44396.1
nRPLC_347.1601_10.2	nRPLC	347.16	10.2	0.0132988	0.042851	0.0034907	0.073807	0.00542305	0.224711	386075	358.554	4209.69	10148.2	1756.51	1238.44	1299.71	485011	113972	31764.2	54739.4	20082.7	3797.56	7085.8	50619	16625.9	315.917	1270.8	4504.21	45292.2	3036.46	745.559	5094.41	37038.4	536.938	2116.91	23604.3	12930.5	10496.4	6359.73	19.5751	30579.7	399.095	17836.1	143374	44537.8	5930.12	8055.73	10476.8	16585.1
nRPLC_218.082_9.5	nRPLC	218.082	9.5	0.0100923	0.0428575	0.00580863	0.175461	0.00327591	0.116649	18418.5	2456.11	2996.91	69341	5853.53	32000.8	28245.6	12831.4	10315	21092.8	16100.7	43836.9	13037.2	7619.82	27785.1	6808.69	26236.7	4434.73	16586.7	33338	17322.7	3909.19	9578.77	3543.04	26212.6	13488.1	1230.45	7351.47	32731.9	20736.6	10899.2	41163.5	28484.2	8176.1	12064.6	5167.57	7718.81	8846.63	8527.66	4737.1
nRPLC_269.1139_8.6	nRPLC	269.114	8.6	0.0153256	0.0430318	0.00779782	0.549627	0.00117698	0.0380153	20809.2	40557.4	32081.4	19451.3	31323.7	18696.3	34951.3	24810.2	13756	32049.3	29593.6	19472.9	24423.9	20204.9	11562.4	17190.7	20804.4	28774.7	19354	29777.8	20473.2	19977.7	37136.4	24098.7	27808.4	22588.4	22500.7	17389.9	17801.6	38300.1	16660.5	36405.7	16406.4	16244.4	22995.3	20914.7	25307.3	15022.5	48251.1	25355.8
pRPLC_155.0701_9.3	pRPLC	155.07	9.3	0.00413995	0.0430642	0.00594552	0.146416	0.00290351	0.0776114	16478.3	6270.07	8113.4	13013.3	9491.35	12525.3	19284.3	11316.2	19208.7	26239.6	129622	15728	7621.35	18051.3	22528.6	18782.6	22689.4	10601.4	9837.75	15953.9	13407.7	19678.2	12692.3	144260	11509.8	39379.8	15922.4	9934.4	7869.71	5008.45	15787.3	26328.3	4188.62	18115.9	44328	5570.31	18393.1	30268.3	14526.6	23769.5
nRPLC_339.108_9.7	nRPLC	339.108	9.7	0.0170807	0.0431679	0.0120253	0.591708	0.0104291	0.0327642	223879	236591	2.36359e+06	2.44055e+07	1.7395e+06	1.29875e+08	2.18107e+07	96669.9	5.16547e+06	442729	225452	1.4018e+08	2.14628e+07	9.67833e+07	2.7619e+08	1.57097e+08	1.63774e+08	7.65815e+07	408185	1.3491e+08	3.32503e+06	113409	529861	3.86331e+06	122809	1.17917e+07	152126	7.92573e+06	1.76706e+06	221878	413450	8.562e+06	1.96898e+06	9.00124e+07	217830	263159	4.02916e+06	7.04079e+07	437444	360722
nRPLC_211.061_6.4	nRPLC	211.061	6.4	0.0335725	0.0437026	0.0309844	0.117664	0.00210271	0.138489	156242	104890	426104	882516	126735	704906	158461	133664	122001	236480	424627	375564	83376.1	238228	608511	689559	306739	297498	139003	352495	165483	67598.2	197296	197967	829047	233390	129352	837708	215784	157262	289135	194597	163448	292662	273103	1.49633e+06	241022	241368	199857	156886
nRPLC_313.0926_5.6	nRPLC	313.093	5.6	0.00840664	0.0437419	0.00424676	0.271206	0.000812014	0.0835759	34402.6	11527.4	19137.3	38681.4	17409.3	33143.8	44875.8	66745.7	22911.7	188363	74231.1	31286.8	13113.9	23602.2	13421.7	21452.3	30550.5	11960.7	94583.8	18511.4	23091	19329.8	26378.9	93190.4	15498.1	33859.1	9314.34	12640.9	6978.08	4158.2	79023.4	16115.2	631.202	24229.9	224018	16100.5	21859.3	16992.7	30893.1	21702.2
nRPLC_144.0301_4.7	nRPLC	144.03	4.7	0.0173544	0.0438864	0.00464597	0.135945	0.00147523	0.221188	22136.7	13196.7	13616.1	17134	20753.2	10059.5	21587.8	20414.1	14072.1	17372.1	35569.6	14056.6	9832.3	16903.2	2.18577	11562.4	10015.5	5991.57	11442.5	11921.3	11037.9	12363.1	7895.51	36863.2	9730.74	20878.5	5149.52	8062.6	7694.87	13631.9	13250.9	18458	6710.68	12887.3	15050.5	10883	9033.83	7208.02	9829.05	34590.1
nHILIC_256.0939_3.3	nHILIC	256.094	3.3	0.0151919	0.0440379	0.00170859	0.0622762	0.00840577	0.38696	279664	291997	245331	295212	166648	646473	1.0384e+06	1.1754e+06	1.02201e+06	1.42925e+06	6.78353e+06	1.38122e+06	206064	562718	327748	111228	897539	243814	345240	416327	583988	525482	1.04766e+06	3.11314e+06	230690	1.79303e+06	322857	300198	111080	93248.1	514520	1.12052e+06	64644.3	607541	767035	128740	552805	637547	144037	262065
nHILIC_188.0564_5.7	nHILIC	188.056	5.7	0.027935	0.0440511	0.0478951	0.0323132	0.0159007	0.488043	1.28202e+06	830898	1.47736e+06	1.08837e+06	1.03103e+06	1.41606e+06	991784	1.43402e+06	1.32616e+06	1.05428e+06	3.64725e+06	1.25811e+06	892129	1.11653e+06	794840	2.07478e+06	856543	376651	890345	837566	950831	570660	1.2139e+06	1.16965e+06	612782	1.93107e+06	506721	784657	422672	498685	720077	1.23515e+06	695710	1.06706e+06	1.40353e+06	1.03333e+06	651142	811613	963481	717069
nRPLC_190.0541_6	nRPLC	190.054	6	0.00797816	0.0443289	0.0135204	0.0601915	0.00491662	0.24133	32463.3	19649.9	24926.7	19595.5	19450.8	21964.2	31050.7	25864.5	25386.3	25264	61455.8	34276.9	20817.8	14115.1	12055.4	11403.5	26045.7	9709.88	14902.2	34482.8	14543.2	16205.2	19992	60248.9	13867.6	44235.1	7326.06	13012.5	7751.92	10509.8	44766.4	35113.7	7799.86	15681.7	20652.7	6256.95	24001.7	19137	10533.8	29875.2
nRPLC_234.0769_8.5	nRPLC	234.077	8.5	0.0621827	0.0444085	0.0404763	0.169979	0.00989069	0.151413	39532	1576.1	845.956	42238.4	2555.21	42616.1	23880.5	18334.6	7560.94	11877	13158.3	18021.7	10723.9	17068.6	22767.1	20483.7	27225.2	8547.4	6245.05	21438.8	20186.4	6560.01	6369.34	178567	49815.3	54243.2	12127.3	88746.5	22494.8	85859.4	10168.6	40361.5	20117.3	11364.6	397000	4196.22	7378.34	13351.7	4289.46	7721.41
pRPLC_302.0977_3.1	pRPLC	302.098	3.1	0.0144035	0.0444883	0.00373272	0.0402348	0.00199793	0.261779	16156.7	10778.6	10345.9	9581.93	10951	20579.9	19218.2	15222.6	16064.5	10473.4	49803.5	12688.9	10126.1	18145	46571.4	15104.1	13431.3	10653.2	20013.3	13695.4	19382.6	23741.9	10934.4	35701.4	9552.95	21004.8	6744.41	11460.3	10358.8	5004.06	18327.6	10110.5	7481.69	8718.65	11858	6869.52	10049.1	27454.3	5371.09	17128.3
pHILIC_217.1182_6.8	pHILIC	217.118	6.8	0.00960406	0.0445881	0.0248945	0.0129922	0.020236	0.772064	2.28719e+06	3.5042e+06	8.96296e+06	2.3718e+07	4.42036e+06	8.05213e+06	1.61289e+07	4.00422e+06	3.6805e+06	6.33062e+06	8.28621e+06	6.37789e+06	2.05289e+06	5.44906e+06	4.08418e+06	3.7926e+06	3.69415e+06	3.57644e+06	1.92408e+06	6.64589e+06	2.30612e+06	1.64198e+06	2.02261e+07	6.86066e+06	3.72418e+06	4.66187e+06	4.01542e+06	932499	1.86874e+06	4.77783e+06	9.24857e+06	9.14734e+06	1.3615e+06	3.83115e+06	4.95984e+06	817535	3.19123e+06	1.09409e+06	2.9482e+06	1.10376e+06
pRPLC_114.0373_4.6	pRPLC	114.037	4.6	0.024684	0.0450432	0.127751	0.989952	0.00690433	0.000816401	17783.6	7171.86	6466.42	5308.26	12430.1	8480.78	27157.4	15427.2	23521.8	24111.5	73870	10894.9	6390.86	13905.6	11502.8	13050.3	19376	28192.2	6761.56	21561.9	5935.97	17867.2	10540.2	61065.5	7484.69	23203.1	5910.11	5294.37	7494.08	4314.69	41809.9	11417	2983.74	22238.3	18538.9	8364.96	16477	15343.6	8543.85	14020.7
nRPLC_165.0748_5.1	nRPLC	165.075	5.1	0.0243181	0.0451239	0.759152	0.00294065	0.00266237	0.929752	305519	165696	219280	132946	96184.1	233757	363492	218159	170082	272242	1.01633e+06	150508	112280	236852	77057.6	207046	284272	122703	84959.4	199499	253738	127012	302311	880522	123987	367431	74960.2	138384	205318	94865.2	88190.3	126483	45348	282343	321833	138478	189578	154599	133727	128418
pRPLC_369.1439_9.8	pRPLC	369.144	9.8	0.0387406	0.045171	0.0184736	0.0206848	0.0364527	0.480364	2748.33	12820.7	6303.29	17815.4	6841.4	60328	51570.1	56034.3	127589	15541.1	1516.55	7946.38	17451.8	81576.9	9946.5	3387.53	13448	12870.6	1007.04	13197.8	28779.2	12224.6	58634.4	161286	7886.88	77880.2	4380.91	28088.8	13709.1	4121.4	25211.9	11039.7	3542.29	11409.4	22830.1	4074.95	21458.1	31529.5	7870.77	75213.8
nHILIC_541.0287_8.6	nHILIC	541.029	8.6	0.0664072	0.045198	0.0205181	0.183865	0.0440329	0.127849	514529	181976	295981	305609	119015	92567.2	30787.1	41525.8	201654	585505	88743.1	153394	125654	17528.5	18352.8	203102	91732.2	75823.3	231772	159360	101810	153876	789636	265339	79896.9	517703	137599	149834	254191	14268.8	290861	109542	216281	315572	295660	19962.8	40516.8	350970	224561	270992
nRPLC_463.2336_12.9	nRPLC	463.234	12.9	0.00369307	0.0452114	0.0121503	0.56282	0.0027736	0.0265475	82236.8	56278.1	88230.8	45673.9	75047	52528.9	59162.6	83078.5	26845.8	61413.8	219577	68647	93815.8	26142.7	60354.7	59679.8	79234.5	105388	66249.8	63126.9	68141.2	35783.9	23885	79087.3	66037	63094.8	172489	62586.1	55105.8	49151.5	29388.6	47761.4	62077.2	69668.1	56392.2	73356.1	27981.9	43543.9	97209.7	84120.1
nRPLC_389.1452_8.3	nRPLC	389.145	8.3	0.0194845	0.0452789	0.0272742	0.0998089	0.00765812	0.299084	41601.5	22852.3	24873.5	23099.6	20702.8	11604.5	24952.5	44551.8	21383.4	20462.9	23537.1	20514.9	24871.6	12802.5	18163.8	45644.3	13731.8	27753.5	58132	27912.7	22365.7	106321	64294.7	23048.2	117678	42986.1	98131	35989.5	45543.2	69762.3	19824.6	76228.9	38030.7	29754.2	97843.2	29770.5	49281.6	25545.7	84146	41913.9
nHILIC_207.0492_7.2	nHILIC	207.049	7.2	0.0350982	0.0453059	0.0653619	0.512033	0.0132544	0.0307928	173885	69569.6	163529	153628	102085	600359	210716	133249	10373.5	57243.9	254840	150341	144930	146812	110131	1.06519e+06	463136	23709.7	101862	206375	172977	111234	53627.2	761.147	52259.2	46681.1	37497.3	161815	25356.2	29500.8	109359	50910.3	65385.8	161294	206125	278724	105775	12028.6	50430	8581.34
pRPLC_247.1397_2.9	pRPLC	247.14	2.9	0.0214363	0.0455021	0.0182987	0.0932835	0.00082843	0.227997	105702	81329.2	76896.5	88743.6	103128	53022.3	60421.2	51228.6	177999	53230.4	185202	67224.7	148293	190202	123052	90011.7	66318.3	91530.1	86874	70269.9	65855.1	67456.1	34360.7	95951.2	42961.9	37747.5	58807.4	64339.7	51552.2	29898.7	41913	26282.6	61979.7	85444.1	49180.2	72052.2	61317.9	51485.2	46708	41436.5
pRPLC_128.1069_8.1	pRPLC	128.107	8.1	0.0172534	0.0455224	0.0101304	0.148138	0.00293259	0.153063	64106.8	63826.4	68447.5	67351.7	99350.2	33181.6	41614.5	30981.2	69397.9	51772.2	173594	26884.9	62537.6	46196	57193	37827.2	49262.7	34195.7	49889.2	91640.6	42037.3	58037.9	33576.5	201068	46348	65196	48938.6	46041.8	88410.5	31839.2	49872.6	37646.3	36263.6	72846.6	51502.7	69335.2	41319.7	52639.2	31681.9	42384.3
nHILIC_130.0621_8.9	nHILIC	130.062	8.9	0.0387085	0.045631	0.0205392	0.641341	0.00609756	0.0372935	100210	263506	70590.2	787312	21654.3	35746	533831	14065.4	627328	143390	383039	33191.7	539284	275761	55656.3	362046	203467	8955.38	172148	36644.4	66129.1	205962	36093.6	168483	559443	35504.4	844331	495396	5696.64	28188.4	13203.8	10947.5	152942	812384	18823.8	5540.28	66503.9	109289	105181	117996
nRPLC_367.1404_4.6	nRPLC	367.14	4.6	0.0655809	0.045631	0.0203647	0.00805958	0.0223838	0.961094	19646.8	17627.3	19364.9	16524.7	8380.31	22702.4	27971.3	30023.2	17954.5	19898.3	59307.7	33726.2	11581.4	16581.8	15056	9716.94	20898	11208.7	13980.4	11695.3	21428.1	19376.3	23692.2	45685.5	17029.6	24958.3	9350.41	19828	9611.03	10988.1	15052.9	26169.7	8385.34	14268.6	26200.7	9278.89	20890.2	17128.3	12196.9	18341
pRPLC_396.1857_7.7	pRPLC	396.186	7.7	0.0261844	0.0456718	0.0217126	0.0960185	0.0095505	0.349221	77373.9	123850	56262.8	153939	155792	80243.1	51270	67868.5	139329	50944.7	16153.2	42985.1	150160	146502	201661	139314	70924.3	143972	199130	46356.6	106600	75351.8	63070.4	86370.4	140928	66108.3	184138	57324.3	100742	94572.6	43661.1	17886.8	197373	83289.3	93178.6	130671	56294.2	124241	104512	122180
nRPLC_475.218_10.1	nRPLC	475.218	10.1	0.0213757	0.0458147	0.0347745	0.322489	0.000764219	0.0553185	311134	469083	388460	254578	208673	265627	244057	394604	241011	335728	232965	217035	416820	241915	99771.6	308655	211721	859599	297331	284506	284606	485776	873997	222590	1.1012e+06	293225	763402	495552	568342	1.02573e+06	190985	434002	467671	229234	468913	597724	434585	424095	1.61091e+06	643348
pHILIC_211.0712_6.8	pHILIC	211.071	6.8	0.00553234	0.0462114	0.015853	0.0155905	0.0303568	0.874842	338426	58254.3	223684	701626	180827	225204	210142	898733	71214.4	1.00654e+06	330879	488078	73900.6	233966	421866	123560	126798	281355	340895	606917	198782	72283.2	500536	487145	177127	1.27107e+06	66527.7	94041.5	491300	158795	1.92802e+06	1.40376e+06	8499.36	116115	401043	52954.7	248711	120966	164141	101743
nRPLC_142.0508_5	nRPLC	142.051	5	0.0227175	0.0462595	0.00666902	0.342283	0.00862316	0.0649079	32626	16177.4	11679.1	20781.9	10589.2	13805.3	20255.7	23846.1	18794.3	10759.2	45455.3	15272.6	18889.4	18878.2	9523.64	12168.3	18549.9	14177.9	8663.46	14887.1	16205.6	16350.1	11567.3	47826.6	13910.2	23741.3	12875.1	19665.2	9419.24	28079.4	11553.7	14335.5	8242.65	33560.6	17778.2	12463.4	12688.2	10089.3	12462.9	23680.4
nRPLC_417.1763_7.2	nRPLC	417.176	7.2	0.0229788	0.0465281	0.768054	0.00333504	0.00720725	0.953321	41579.9	12958.3	31470.3	25818.6	28949.5	27037	29529.5	20937.3	12051.4	23626.2	3899.07	42223.6	9927.53	14345.3	26828.1	63755.3	26614.8	36629.2	26169.9	60260.4	28948.8	12337.3	98546.3	1127.56	31600.6	31699.8	15483.1	16875.5	41804.5	6076.07	23297	11267.7	13143.9	28429.2	42333.1	44405.5	11320.8	17674.2	63639.9	12022.7
pRPLC_308.1853_9.7	pRPLC	308.185	9.7	0.0129142	0.0466733	0.024478	0.489319	0.0012072	0.0537379	108862	270275	486227	396350	323498	161741	230607	232708	694534	733869	452744	107158	1.28325e+06	336105	375400	84391.3	35349.3	341022	2.15074e+06	244621	3.16654e+06	172708	353987	1.01635e+06	148960	855171	421950	1.07076e+06	3.22034e+06	670970	1.46013e+06	357381	1.19645e+06	826980	273747	2.58518e+06	193395	1.23734e+06	1.04522e+06	495232
pHILIC_247.0924_7.7	pHILIC	247.092	7.7	0.0663671	0.0467148	0.0264206	0.0245415	0.00502499	0.805087	913633	1.30873e+06	1.9788e+06	2.33176e+06	419942	2.91213e+06	912950	2.63874e+06	549065	649130	2.34173e+06	5.19138e+06	752848	1.42647e+06	1.65892e+06	907380	1.24117e+06	582295	3.2131e+06	3.20973e+06	2.12009e+06	1.91619e+06	2.5348e+06	5.16167e+06	1.20925e+06	1.35525e+06	1.08042e+06	508838	1.30971e+06	761546	3.66579e+06	2.94068e+06	1.01351e+06	1.02294e+06	1.85874e+06	625334	390132	939137	521919	11325.9
nRPLC_246.0745_11.7	nRPLC	246.075	11.7	0.0304824	0.046798	0.00745645	0.330787	0.0274351	0.0624333	1.13953e+06	920222	581865	764570	316729	1.03527e+06	1.31692e+06	777380	409355	977526	2.96626e+06	1.36877e+06	479593	215216	510091	430016	693960	498013	698473	342331	312732	365931	445804	1.57582e+06	391799	555594	1.06518e+06	496792	651496	842322	288136	998897	494109	518400	836059	367640	646261	313817	745969	617384
nHILIC_194.0459_7	nHILIC	194.046	7	0.06018	0.0468257	0.0185829	0.173404	0.00269891	0.17919	2.80312e+06	8.43114e+06	1.75008e+07	2.11144e+07	8.18151e+06	5.66164e+06	6.32274e+06	7.03936e+06	2.10432e+06	1.69796e+07	1.32349e+07	4.63667e+06	519474	3.07744e+07	1.94068e+06	2.17393e+07	1.0526e+07	1.42279e+06	7.01072e+06	2.43372e+07	4.5465e+06	1.7355e+06	3.44084e+06	4.74753e+06	4.15964e+06	4.29842e+06	9.27565e+06	1.57866e+06	2.70879e+06	2.34917e+06	1.00714e+07	5.45261e+06	5.4835e+06	2.38181e+07	5.59456e+06	2.75644e+06	3.64181e+06	4.60387e+06	1.28536e+07	1.97714e+06
nRPLC_250.1082_8.4	nRPLC	250.108	8.4	0.0568655	0.0468396	0.107072	0.228646	0.0016611	0.189137	14034.1	21350.9	16817.2	16901	6118.28	18127.7	9400.04	25101.8	8401.08	5540.89	11846.3	9543.11	45156.7	11593.3	10712.3	24976.4	18580.6	10549.8	7992	8718.56	17719.2	4746.12	17696.4	20602.7	9241.29	150368	14677.1	89543.7	16953.2	120702	4590.92	10827.3	10894.7	9929.3	13548.6	12377.7	9729.4	27160.2	5997.05	35937.5
nRPLC_164.0716_5.1	nRPLC	164.072	5.1	0.0165147	0.0470274	0.362801	0.00319475	0.00500632	0.933631	3.05406e+06	1.67133e+06	2.23801e+06	1.37923e+06	958220	2.41702e+06	3.72953e+06	2.21678e+06	1.76033e+06	2.78893e+06	1.03255e+07	1.57926e+06	1.14092e+06	2.39395e+06	857580	2.0915e+06	2.92146e+06	1.25062e+06	906166	2.04374e+06	2.58846e+06	1.32383e+06	3.07236e+06	9.06825e+06	1.29003e+06	3.80493e+06	770995	1.41165e+06	2.03639e+06	980525	931603	1.3239e+06	477018	2.799e+06	3.30603e+06	1.38296e+06	1.94953e+06	1.61186e+06	1.35496e+06	1.34912e+06
nRPLC_186.0406_5	nRPLC	186.041	5	0.00896441	0.0470901	0.00236704	0.347606	0.00872928	0.0977523	226576	106914	68438.2	139255	77158.1	75990.4	139008	152632	112500	63261.6	240795	95402.1	117573	108770	44606.4	66015.3	93879.4	75687.1	55928.4	84694.4	112713	109784	51911.8	230036	95575.5	90296.2	97662.7	134887	61845.9	185546	72620	88135.8	55600.2	257618	106532	89198.4	79734.1	35017.9	86088.9	163564
pRPLC_401.3043_12.4	pRPLC	401.304	12.4	0.0111746	0.0473697	0.00922587	0.14283	0.00225565	0.172433	18340.3	47163.4	20275.9	48521.8	53130.7	28098.6	15369.3	16991.4	21781.3	3516.45	4187.17	20078.3	37786	14698.1	101154	22039.1	15845	21944.2	27883.4	10428.8	15523.3	14564.7	5911.08	6044.2	10951.6	3263.85	18552.3	10949.7	20971.2	34391.5	10321.3	2321.28	35161.8	16855.8	7225.74	43881.1	9271	3187.29	12182.7	5935.61
pHILIC_285.1266_2	pHILIC	285.127	2	0.012611	0.0474047	0.00324321	0.14613	0.00423444	0.146241	398359	110318	235648	389587	448612	646315	458353	301444	160659	324588	711182	1.32866e+06	375154	110570	639659	830907	61309.9	99582.1	1.84497e+06	457307	369360	513866	141494	77760.6	223598	139831	135454	173380	422236	1.02327e+06	205828	323948	1.18738e+06	963607	417655	171342	81719.1	147217	138239	19498.9
nRPLC_461.1425_9.9	nRPLC	461.142	9.9	0.00458194	0.0474959	0.00240315	0.0606232	0.00490243	0.286714	325801	174885	363268	396700	159210	472326	507946	634764	418736	565529	1.0179e+06	600023	128362	376096	285794	159986	177250	141070	259006	298851	661448	495476	696594	1.36748e+06	312469	516925	95328.3	189573	246929	111402	575732	1.09e+06	57918.3	309841	1.66902e+06	48086.3	541025	971991	78645.8	630017
nHILIC_331.0605_1.2	nHILIC	331.06	1.2	0.00692818	0.047503	0.00265215	0.0644184	0.00208016	0.286073	2.47644e+06	4.11817e+06	4.08697e+06	2.04099e+06	2.15808e+06	2.38248e+06	4.85488e+06	3.76617e+06	4.19622e+06	3.30882e+06	1.37138e+07	2.33083e+06	2.73041e+06	3.4495e+06	1.59937e+06	710165	2.78192e+06	894950	1.75277e+06	1.18038e+06	1.07114e+06	3.01457e+06	1.79273e+06	4.7453e+06	1.02252e+06	4.21677e+06	842915	2.33898e+06	1.24584e+06	658610	2.81705e+06	4.10796e+06	523630	2.48052e+06	3.56258e+06	901468	2.31218e+06	3.30006e+06	1.09719e+06	2.74939e+06
pHILIC_122.0964_1.5	pHILIC	122.096	1.5	0.0132181	0.0476295	0.00308855	0.0963647	0.00287194	0.137913	212912	88724.9	127456	248442	86959.5	229371	383240	230835	249266	241924	2.12984e+06	311221	99020	199145	266020	37214.1	287445	76262	192919	127011	169601	244792	166375	2.23025e+06	183142	360985	58216.8	117534	60102.5	104594	167686	254456	95909.8	166720	534588	117257	203495	438961	72299.9	153962
nRPLC_108.0454_4.3	nRPLC	108.045	4.3	0.0134601	0.0477352	0.0930461	0.336166	0.00301059	0.12794	31685.2	18400.4	27237.4	26056.8	35420.4	29343.2	37465.4	26519	20646.9	33393	82896.7	37875.5	16054.1	22105	24909.2	25214.7	25289.6	15565.6	23042.1	21409.4	20875.6	21721.8	168564	396110	17703.5	76973.3	13737	14758.2	15687.9	19246.5	24997.4	45556.8	17818.2	36710.7	31394.8	11462.4	26391.3	23954.2	15614.9	55420.3
pRPLC_302.1494_7.6	pRPLC	302.149	7.6	0.00893713	0.0479471	0.0265862	0.0274176	0.00350283	0.525774	117257	152132	91727.9	135129	226383	96077.5	70225.7	62838.8	116175	53295.8	128747	49366.8	182134	76642.9	168673	119533	85220.8	102448	128173	101101	52207.1	110010	46429	130564	48543	59889.6	122912	68365.6	140285	120587	71358.7	21318.2	151309	121066	54503.6	135349	69427.9	67270.1	73114.5	71064.6
nRPLC_355.1031_6.8	nRPLC	355.103	6.8	0.0144391	0.048025	0.00943776	0.459805	0.00674508	0.0313499	8542.52	6133.15	79622.6	138148	18273	1.07455e+06	169977	9163.04	45881.8	125410	15940.3	434523	357674	948621	5.46377e+06	1.2453e+06	1.9892e+06	1.26651e+06	42504.9	3.26042e+06	85220.5	6623.38	30069.9	112651	2410.28	214807	26638.7	113245	107856	220.228	21088.8	111056	115.664	1.80088e+06	13024.3	155711	81035	982735	79372.6	26769.5
nRPLC_541.265_11	nRPLC	541.265	11	0.0085033	0.0485375	0.0902653	0.00716878	0.0111724	0.965815	401650	439224	268664	330994	591030	329044	389440	379629	188665	305598	945809	219887	382931	141222	174874	244012	315886	212669	263484	317268	518449	193150	409972	892952	210624	287463	313340	573276	177950	298335	225980	162260	308513	433768	358761	377463	193564	167140	321784	230355
pRPLC_453.1749_9.7	pRPLC	453.175	9.7	0.0115961	0.0485375	0.0242395	0.0478698	0.00782523	0.385607	3784.98	71086.1	8564.96	29463.7	22538.1	22463.7	3947.74	11287.1	14442.3	1051.87	13.4757	20477.6	5140.81	21675.6	105667	38662.6	31856.2	25699	24656.7	27845.2	14162.1	17728.5	7836.26	774.033	4803.63	2728.67	9231.86	7326.17	19357.9	53716.4	15911.1	2332.52	38702.3	24242.7	4874.41	72296	6778.03	33952.8	12742.3	40961.1
pRPLC_138.0548_2.2	pRPLC	138.055	2.2	0.0102756	0.0485733	0.00578882	0.0922065	0.00362131	0.278288	3.06933e+06	913571	2.8328e+06	2.36173e+06	1.87024e+06	4.29992e+06	4.18513e+06	3.12813e+06	6.37133e+06	3.6422e+06	5.65313e+06	2.29486e+06	1.4445e+06	2.82852e+06	8.86455e+06	5.08484e+06	2.06e+06	3.68449e+06	2.47366e+06	1.70665e+06	2.85374e+06	3.35875e+06	2.41746e+06	1.04756e+07	1.2458e+06	3.00875e+06	811526	712075	1.91262e+06	992537	4.98431e+06	5.52573e+06	365784	3.14652e+06	4.43947e+06	2.54996e+06	6.72836e+06	4.04324e+06	705259	1.10238e+06
nRPLC_147.045_5.1	nRPLC	147.045	5.1	0.0142913	0.048738	0.274606	0.00384422	0.00702653	0.944997	72026.4	39801.1	52022.8	31367.3	22252.5	56282.8	89279.1	54262.1	41538.7	66321.1	259150	36066.2	27301.5	60494.9	16169.5	46744.8	69078.9	27581.5	18480.6	46195.8	62390.1	30196.8	74195	224586	28833.4	90296	16425.7	34088.9	49445.1	22682.3	21742.5	29956.4	9664.24	67271.2	83108.7	30966.2	47405.1	38749.8	29840.1	29665.8
pHILIC_101.1074_1.7	pHILIC	101.107	1.7	0.0251368	0.0488961	0.117073	0.0556045	0.0078295	0.341093	638.825	19.2192	0.810823	369140	1016.04	6190.02	1874.8	356123	388.294	953.496	1204.34	1.58828e+06	232302	1124.35	449743	68005.9	440.046	455.215	13188.9	336356	76808.6	252031	28711.6	159.708	220077	413444	31.5726	755.416	221844	140000	526290	664649	1480.91	128734	3192.69	236.441	376.767	74673.7	354.523	17072.3
pRPLC_248.0583_4.3	pRPLC	248.058	4.3	0.0332141	0.0490617	0.01182	0.0977592	0.00328644	0.398676	18013.6	10797.6	22268.9	93113.8	16739.2	28504.7	14520	14098.2	20579.3	10823.8	19713.9	12291.1	14034.6	19256.4	2141.41	25056.3	28099.6	8142.72	15713	13712.5	11483.3	22869.1	7860.96	23598.2	9055	14844.3	10107.5	15206.9	10142.5	11852.9	19554.3	5943.92	12745.2	17392.1	13494.3	8562.12	11801.2	16105.7	6376.21	10959.1
pRPLC_388.1231_6.8	pRPLC	388.123	6.8	0.017902	0.0491267	0.0304667	0.0413505	0.00564419	0.432971	26272	25043.2	48736.2	71914.3	30860.8	51701.9	34647.2	10134.7	22934.3	3205.47	4780.1	7358.03	5410.2	77264	98702.4	28207.2	20816.3	20763.3	20676.3	35580.3	7415.82	40616.5	7818.55	1692.21	1742.12	3223.82	3579.91	10097.3	12556.7	14348	13266.6	4181.71	23647.1	34164.9	57.3564	32248.2	13950.1	10256.1	10357.2	9445.14
nRPLC_243.033_6.6	nRPLC	243.033	6.6	0.0132874	0.0491339	0.00120883	0.114861	0.000478257	0.132066	174.637	255.07	32464.7	2130.27	4988.88	1782.85	9792.66	4457.96	4913.04	6364.61	61391.3	33493.9	27877.6	5669.99	6438.77	0.589431	16201.3	1435.23	3475.55	14804.8	41349.2	113306	679656	190143	92079.8	36946.6	91314.3	66737.4	388165	417271	92967.8	209815	26126.1	245620	259465	172040	242024	96562.9	171417	644855
nHILIC_159.1027_2	nHILIC	159.103	2	0.0127814	0.0495325	0.00384889	0.09706	0.0136949	0.308753	100146	85974	170325	22601.8	48048.9	89195	269927	101961	306647	424157	520245	97674.2	88543.8	402779	17121.4	49965	385095	54762.9	126354	69195.9	135585	301476	284594	828518	146915	508041	132212	400432	166796	40188.1	268390	381542	43824.5	249736	800765	75149.3	211800	334929	349611	199426
nHILIC_202.0721_6.1	nHILIC	202.072	6.1	0.0903257	0.0496343	0.0132325	0.465507	0.00721737	0.0751774	463380	158477	151711	160173	83364.3	129435	407334	268147	324874	317144	420973	236550	146687	167989	97237.9	191940	139407	54676.3	262666	67095.2	86414.1	329308	97850.5	1.65927e+06	128930	288299	86039.4	68597.4	102707	49153.5	82989.5	145913	181345	425400	197901	130927	202812	48826.3	113418	121918
nRPLC_275.0592_7.5	nRPLC	275.059	7.5	0.0293817	0.0498386	0.0148316	0.579344	0.00379794	0.0288381	82065.8	38181.5	356942	19036.5	183915	76797.8	77240.5	57424.7	73562.8	50504.4	99947.1	8852.13	27712	50884.4	22748.3	75455	81392.8	12071.5	52085	43540.8	46498.2	37838.4	140958	118075	19546.3	130719	46462.6	47500	58731.9	41667.8	68964.9	42360.9	71283.2	279429	127045	32544.4	30003.6	52548.6	16141.8	70253.7
nRPLC_280.9782_1.9	nRPLC	280.978	1.9	0.00436043	0.0499556	0.00549128	0.0740888	0.00111955	0.184708	27388.8	4273.38	17868.1	20110.3	8750.82	94486.4	145163	102596	75275.2	213025	1.3994e+06	93798	15214.5	148920	211329	22393.1	258595	27936.4	26000.4	28887.2	67038.1	76275.8	148430	493839	77011.2	522168	32592	46914.1	22150.7	4662.63	101213	149850	6021.66	46267.9	795702	6289.96	156427	287497	71204.6	157946
nRPLC_290.1428_11.1	nRPLC	290.143	11.1	0.0449328	0.0501169	0.0258914	0.859769	0.00352507	0.0102866	52416.8	70459	43161.2	120585	29963.5	23680.3	38957.6	39010.1	36028.9	46771.1	28007.7	33428.6	24179.5	29505.5	24176.8	30806.8	20575.7	73260.6	31703.2	50070.6	33304	34801.4	48847.6	56670.5	35678.6	13896.3	65724.8	56162.8	21372.7	55652.9	12929.7	33349.1	44393.8	50566.1	53396.5	111902	19962.9	12343.2	36043.1	28502.1
nHILIC_246.0811_4	nHILIC	246.081	4	0.0115566	0.050183	0.0079282	0.138212	0.00230846	0.172885	1.5629e+06	1.08549e+06	1.13579e+06	1.74542e+06	1.03866e+06	1.71388e+06	1.82834e+06	2.09268e+06	1.56683e+06	1.83482e+06	5.5469e+06	2.05056e+06	801030	1.50104e+06	1.01457e+06	582285	2.03854e+06	593530	1.42718e+06	1.09336e+06	1.52621e+06	1.23594e+06	1.46412e+06	2.67306e+06	918814	2.00914e+06	856398	1.24365e+06	529916	609728	1.45277e+06	2.41462e+06	537362	1.55018e+06	1.8741e+06	709794	1.35453e+06	1.06838e+06	812489	1.11565e+06
pRPLC_267.1336_5.9	pRPLC	267.134	5.9	0.0136767	0.050183	0.0343351	0.131407	0.00275331	0.175045	16075.2	16230.7	7311.08	22693.8	21404.5	11889.7	12210.5	2952.99	6699.21	4400.97	40592.1	4437.62	17093.2	20958	20870.1	16082.8	11206	13806.7	18460.7	20695.3	14690	6091.65	3588.31	2376.29	9924.33	5858.48	39801.7	8464.12	24919.1	24765.7	5529.34	1130.38	19857.8	20235.1	3659.42	38943.9	4356.37	10305.8	12027.2	7880.92
nRPLC_250.0717_6.7	nRPLC	250.072	6.7	0.0444911	0.0502345	0.0316491	0.0549348	0.0017302	0.390648	38655.6	43720.9	437965	50970	8566.73	156188	73905.8	57914	32480.4	93145.8	258823	36076.4	10775.2	129580	40638.7	2715.01	56537.8	50380.5	20766	33457.6	24288	3914.43	46249.5	37714.9	35810.7	52992.3	1704.03	4886.15	380.89	236.615	40639.6	49217.7	2079.11	17832.2	40777.5	974.012	29559.8	22274.5	4059.59	12235.1
pRPLC_96.0444_11.9	pRPLC	96.0444	11.9	0.00483009	0.0507886	0.00325695	0.155174	0.00479591	0.245215	2755.38	22113.7	7633.95	19080.2	1165.87	12954.2	12860.1	8880.75	10376.1	11938.5	40907.9	10524.5	11024.8	6887.35	16499.7	6734.35	11105.4	10894.6	8445.85	5373.68	5402	9054.27	7510.7	43515.2	11251.5	14766.1	6633.14	6390.83	13831.6	7826.98	7943.69	9183.92	5605.38	1861.06	16889.6	6406	11573.9	12545.5	8545.31	13246.4
pHILIC_217.1295_8.7	pHILIC	217.13	8.7	0.0282891	0.050848	0.0160916	0.0352365	0.00113978	0.328334	269436	369736	783652	725686	382251	157016	1.82532e+06	361511	461782	360724	1.13373e+06	686475	145879	631922	201767	330996	276762	269245	254372	455815	855393	516278	225230	600532	173396	600429	188331	174491	143827	123246	100767	1.03158e+06	148192	583709	305464	83965.5	282673	512191	184515	222665
pRPLC_146.1173_2.2	pRPLC	146.117	2.2	0.0918288	0.0510564	0.0461168	0.869677	0.0249726	0.0101494	63767.3	137667	263270	69874.1	149731	41212.9	186625	27803.4	11482.5	69863.2	740235	117641	287068	45248.2	400570	26090.4	42508.2	259585	40430.1	80684.4	66589.4	14715.5	27898.6	140169	22252.1	179612	201.906	268770	211988	1995.68	46439.3	366030	157975	121628	79788.2	61153.4	200620	44862.4	30487	71673.2
pHILIC_292.1576_5.8	pHILIC	292.158	5.8	0.00909931	0.0512281	0.00169845	0.125195	0.00303488	0.195117	849613	311396	128309	481851	531222	655312	320523	471341	172812	363788	564827	723205	261634	222775	503987	888981	307545	130353	680412	663182	366222	193953	325018	181860	648332	347906	374777	211632	1.08984e+06	393845	930359	607843	444786	842709	662940	705021	216798	121447	565692	97718.4
nHILIC_483.1331_9.4	nHILIC	483.133	9.4	0.0337263	0.0512655	0.0331672	0.0169638	0.00331094	0.60361	18342.5	2.07163e+06	92288.9	578322	276958	76168.9	65633	401421	32076	20932.5	1.01684e+06	5.55274e+06	367351	29821.1	420245	178987	125247	28451.6	1.98187e+06	347073	390259	94890.9	20981.7	4988.02	14842.7	469233	88864.8	25619.5	178616	183234	172738	4.11784e+06	119795	84580.4	67657.4	232897	188187	724372	66529.3	412360
nRPLC_225.1131_8	nRPLC	225.113	8	0.205036	0.0513478	0.011711	0.233399	0.00530259	0.158729	73879.7	43051.9	107893	64778.4	105397	177710	96958.2	122786	236306	215819	121326	54881.6	67458.4	69830.4	144260	134661	96639.1	234803	52113.2	55693.9	80765	56502.9	201815	248293	95744.9	123216	59390.1	115849	49468.9	98457.1	117931	105628	111233	86880.8	185036	136870	105070	98176.2	140150	140718
pRPLC_318.2271_7.7	pRPLC	318.227	7.7	0.0281003	0.0513478	0.329101	0.0246791	0.00692142	0.432971	27676.5	85453.2	54957.8	76485.2	66630.9	25807.3	25198.3	21923.3	11700.8	18483.9	38050.3	29207.6	126241	43418.3	105247	90018.6	66268.4	84807.1	105533	36034.8	23575	11103.3	15378.4	7440.08	40246.1	28593	19629.8	35630.4	154495	90515.4	46448.2	5213.89	263137	42902.1	12699.6	38630.2	63235.2	26709.7	50698.1	43499.7
pHILIC_259.1037_5	pHILIC	259.104	5	0.0340737	0.0516857	0.0165058	0.315622	0.00452462	0.0973104	796275	1.86195e+06	782323	1.11148e+06	1.65407e+06	1.71807e+06	244757	669050	241176	274407	920669	1.48571e+06	614397	384890	1.15456e+06	1.59174e+06	1.09675e+06	334528	1.75479e+06	2.5224e+06	1.58783e+06	267200	365352	276660	310377	459233	1.24595e+06	420007	906115	370066	407579	459822	1.3915e+06	778028	561225	1.30427e+06	418288	200208	548487	110369
nHILIC_191.0198_11.3	nHILIC	191.02	11.3	0.0229416	0.0517309	0.0324742	0.0517256	0.00250069	0.236922	3.48297e+08	1.37887e+08	2.23679e+08	1.95294e+08	1.49092e+08	3.61902e+08	4.17607e+08	3.64587e+08	4.7341e+08	6.06925e+08	1.56826e+09	2.84319e+08	2.03432e+08	3.68461e+08	1.31679e+08	3.81897e+08	3.93391e+08	8.21662e+07	2.72017e+08	2.30192e+08	3.17472e+08	3.71722e+08	3.38811e+08	1.30804e+09	2.48923e+08	6.64845e+08	1.75954e+08	3.89698e+08	1.25368e+08	1.81232e+08	3.73305e+08	5.36154e+08	5.98405e+07	3.42259e+08	8.62013e+08	1.93631e+08	4.62898e+08	4.73718e+08	2.19708e+08	4.02659e+08
nHILIC_164.0578_3.8	nHILIC	164.058	3.8	0.00311895	0.0517535	0.00283414	0.121344	0.00184808	0.23664	5.98997e+06	2.68041e+06	4.93316e+06	5.02872e+06	1.43616e+06	1.07018e+07	1.13536e+07	8.33205e+06	9.17638e+06	8.42657e+06	4.71278e+07	1.24976e+07	5.9774e+06	4.97068e+06	4.70074e+06	1.9852e+06	1.12758e+07	2.26782e+06	6.6846e+06	4.41152e+06	7.53946e+06	7.38618e+06	7.78784e+06	1.9906e+07	3.65788e+06	1.0643e+07	2.95339e+06	4.44618e+06	2.15529e+06	925318	6.99226e+06	1.06059e+07	1.30773e+06	4.60927e+06	1.1276e+07	686541	7.94348e+06	9.85134e+06	2.39718e+06	6.10792e+06
nRPLC_479.2282_12.1	nRPLC	479.228	12.1	0.0714361	0.0518591	0.00909916	0.91212	0.0113275	0.00793626	18504.3	14989.6	74472.7	16065.3	17753.2	12774.5	28690.4	14570.1	19679.9	11561.4	23534.4	21534	12683.1	5394.42	17685.8	39001.9	23861.7	21916.1	17336	18051.3	19813.5	10625.5	9606.4	6027.28	15135.9	6003.82	32937.5	15176.8	12925.2	16062.5	7565.44	14031.4	11700.3	46495.3	8431.46	14518.4	7078.21	7586.68	17825.1	13649.3
nRPLC_535.2183_9.4	nRPLC	535.218	9.4	0.0246625	0.0518667	0.00981792	0.4305	0.00496281	0.0669654	257789	42219	27931.2	130125	23527.6	66603.8	121385	41810.6	71119	89467.8	269391	24747.4	218496	4081.24	20407.4	60808.4	2.26249	30101.6	65399.6	35460.1	42932.6	64585.5	285.425	58944.1	123260	13288.4	91667.2	74824.4	89691.7	134410	44098.1	55678.4	46605.7	53465.3	49551	49656.5	53862	20528.7	49373.8	33714
pRPLC_285.1486_8.7	pRPLC	285.149	8.7	0.00840324	0.0519801	0.00399922	0.251404	0.00359287	0.125869	17094.7	5095.16	15719.2	18895.5	8060.63	22902.5	30131.4	19205.5	25857	39400.2	154229	19566.2	10723.9	21107.9	24734.4	63645.1	22634.7	8434.41	10834.5	22833.9	176731	21486.4	21557.3	202425	15681.4	42392.2	8249.87	13010.3	9696.95	9524.85	15299.4	40696.3	6721.88	17608.8	71057.8	9839.84	24696.3	38598.7	40662.8	23112.7
pRPLC_335.0942_2.2	pRPLC	335.094	2.2	0.00351377	0.0519876	0.0115085	0.0665153	0.00356237	0.333613	163428	136412	231923	221144	166709	267562	177945	122065	138504	172297	390464	110792	146357	232612	517083	141048	210111	143061	162679	237307	176923	165533	165199	317189	65991.6	271382	85452.5	142422	124011	88112.7	122763	55035.3	102768	141015	322148	43979.5	165137	193859	112397	158130
pRPLC_358.1128_6.5	pRPLC	358.113	6.5	0.00638729	0.0520558	0.00323337	0.299492	0.00317665	0.0848901	19056.7	12372.3	20270	61054	21024.6	22727.6	22337.2	5410.37	14744	12330	710.924	7814.99	13964.7	22807.6	53303.2	24477.3	29748.1	11788.9	24356.7	18942.1	28866.6	16508.9	8746.08	16.5765	6293.54	10000.7	21954.7	17048.5	60267.9	28234.9	27919.1	2556	30862.5	18065	9648.3	18626.5	6622.1	21068	22150	12156.4
pRPLC_118.0861_2.1	pRPLC	118.086	2.1	0.0964363	0.0520785	0.0476126	0.0115703	0.00882964	0.58953	3.02856e+06	2.46761e+06	1.44867e+06	1.63114e+06	995774	2.85604e+06	5.3859e+06	2.28011e+06	4.71997e+06	3.2881e+06	2.30424e+07	2.55342e+06	1.7488e+06	5.81752e+06	2.60075e+06	1.62516e+06	2.21624e+06	1.28614e+06	1.82221e+06	1.6657e+06	3.48403e+06	2.78204e+06	3.37953e+06	1.40725e+07	897946	4.2862e+06	602147	3.29073e+06	1.16759e+06	432745	1.43591e+06	1.90178e+06	886870	1.82668e+06	8.16274e+06	887982	2.06761e+06	3.10165e+06	720145	3.04892e+06
nHILIC_199.0613_3.1	nHILIC	199.061	3.1	0.0178581	0.0522834	0.0407775	0.143204	0.00562826	0.256375	608666	307554	864405	264599	205191	410980	246515	756745	335445	938233	457968	398628	112673	852825	6611.67	848278	558379	469490	328469	345601	297671	223167	500661	262953	195594	233522	264594	342066	124111	225335	852091	523230	314172	711120	361306	463470	425584	367768	363072	173567
pHILIC_394.1717_5.5	pHILIC	394.172	5.5	0.0121434	0.0522986	0.0584195	0.227338	0.0032822	0.124177	576218	229205	491519	830808	391794	477662	165957	238890	54396.5	97388	18726.3	746572	299908	90135	332477	563912	69608	181839	485450	243558	402919	150720	101624	13333.9	543787	97818.9	264273	456467	365937	634628	67621.1	292560	675621	208109	286840	654342	323847	25790.3	285356	112036
nRPLC_358.0776_5.6	nRPLC	358.078	5.6	0.0209865	0.052329	0.0082236	0.415579	0.00223907	0.0903786	162299	234587	106751	110190	116669	91869.6	213578	118488	78699.1	51375.8	203460	97554.9	177796	56518.5	80514.7	129588	36104.8	68478.7	145272	56950.9	42979.5	74586.5	65713.9	157254	45914.2	91225.8	26345.7	88194.6	19846	92836.3	18161.7	63308.8	26180.2	30910.4	93288.4	94884.2	59825.5	34463.4	24083.3	173867
pRPLC_236.0949_7.1	pRPLC	236.095	7.1	0.0055643	0.0523899	0.0130836	0.0611057	0.00281591	0.566554	13251	12498.6	10262.1	22012.8	27697	15789.7	8678.76	8873.11	15887.9	8438.73	7893.74	13811.7	36244.2	13401.2	57998.3	29186.4	8055.47	17108.9	24765.8	11276.1	11532.7	15284.2	7345.9	12202.4	12022	21091.7	17451.4	40504.8	32955.6	33461.4	11988	2009.82	28532	19147.3	10796	25479.2	11537.8	9435.01	14634.4	24476.8
pRPLC_373.1487_7.4	pRPLC	373.149	7.4	0.124888	0.0524204	0.00272574	0.311901	0.0633755	0.0812505	321827	162994	374102	296960	333746	96750.7	194319	79559	64219.3	128448	158481	41497	69784.5	161503	265775	186371	213695	67492.8	300223	200497	69211.9	95162.8	184615	155806	26078.7	278749	49010.8	125475	117124	68377.6	335023	12394.9	142330	73619.7	141494	82485.1	29329.5	216234	111272	169276
pRPLC_175.148_13.4	pRPLC	175.148	13.4	0.00620982	0.0524432	0.00210849	0.223444	0.0349077	0.194624	15613.2	28531.4	8780.79	34078.7	11946.2	25661.5	17312.9	26502.6	15916.2	13776.7	33936.3	16666.7	32172.9	16980.9	43638.1	21243.9	31296.2	24926.2	18532.9	11947.9	6782.61	35475.2	7757.98	31352.3	15709.9	15998	18950.2	15370.7	18467.4	14624.6	17718.9	12543.5	32509.6	29208.4	29269.6	16308.3	20986.1	19743.6	16842.8	23349.2
nRPLC_379.1605_7.7	nRPLC	379.161	7.7	0.0551785	0.0525271	0.0210617	0.262185	0.00221148	0.0946194	28936.8	442024	33896.4	22049.9	38238.4	14335.3	62035.5	46871.4	9248.26	19980.1	17557.2	527769	50554.4	10352.7	62498.5	37235	23739.7	25857.9	804636	19753.7	51145.8	12053.9	34873.5	70779.5	57481.4	33251.8	39212.8	57725.3	43058.6	53514.4	17604.8	138012	49242.4	25608.6	20399.8	25430.1	31499.7	117096	65677.6	58509
nHILIC_324.023_4.9	nHILIC	324.023	4.9	0.0285311	0.0527718	0.0095378	0.354024	0.0113203	0.07854	261303	66782.5	125720	234620	90526.6	340137	309755	328203	276921	396753	897594	338405	157805	183412	245351	163792	219188	93448.9	139756	272672	145474	213874	210923	412081	169028	329055	80925.9	126999	103898	65554.1	170065	273978	48938.3	219184	423063	37878.4	337733	201796	79878.9	147450
nRPLC_459.1504_10.3	nRPLC	459.15	10.3	0.0268422	0.0529943	0.0127825	0.347778	0.00910974	0.0749973	23701.5	58955.8	56044.9	35378.8	37332.5	10641.4	64885.8	61296	38202.9	27453.9	27107.7	32752.4	72550.1	49572.6	15306.5	43638.6	26744.5	23190.3	322763	16315.4	1876.25	4978.14	4774.49	8329.67	11216.9	16423.7	6415.98	3643.41	15852	14040.7	4252.82	7605.94	54574.3	27361.1	2655.49	21377.5	59512.5	4470.75	4716.45	15500.4
nRPLC_385.1863_9.3	nRPLC	385.186	9.3	0.0472128	0.0530174	0.208398	0.00253948	0.00520971	0.966926	535720	83504.4	489016	229742	124434	99601.7	227135	147107	106278	157238	84116.6	271817	59896.3	123814	56350	138763	214112	114706	114937	107258	92847.5	47400.5	328469	72895.7	62245.8	93167.5	79615	89975.6	395373	79791.1	216306	134619	66294.2	320083	83709.2	155431	81499.4	88791.9	111492	57098.1
nRPLC_471.2418_15.2	nRPLC	471.242	15.2	0.0211645	0.0532484	0.0291886	0.0176969	0.00319605	0.478836	26116.7	13977.8	15063.7	117639	18791.2	286565	42245.5	14098.3	9973.72	87622.5	603.482	77566	195624	438.558	55535	9186.29	10799.7	22881.8	66604.4	13451.2	23059.9	658.089	6704.11	23.8993	17338.8	5623.71	35224.6	8680.75	141298	40946.6	8956.79	81631.5	186799	21678.5	23.7684	48797	31763.3	2238.55	3116.61	11589.4
nRPLC_243.0329_9.8	nRPLC	243.033	9.8	0.0139671	0.053287	0.00803534	0.707095	0.00972018	0.0355217	475968	373260	4.52303e+06	1.86883e+07	1.71727e+06	1.14538e+08	1.5869e+07	174345	3.40186e+06	806093	382426	7.14242e+07	2.3277e+07	6.18374e+07	2.69786e+08	1.68441e+08	1.9231e+08	1.0585e+08	317736	1.23218e+08	5.58896e+06	237730	619827	4.85807e+06	195196	2.95272e+07	407024	9.99727e+06	4.41194e+06	379726	645160	8.90248e+06	4.27266e+06	8.1532e+07	390556	472379	1.10736e+07	8.59039e+07	1.37863e+06	673836
nRPLC_343.158_10.3	nRPLC	343.158	10.3	0.00975759	0.0533257	0.0175962	0.0800244	0.00154067	0.206964	71.6866	2910.56	86.1705	1449.75	308.827	275.631	4604.94	668.975	1485.45	212.575	14.5894	19892.2	4722.43	2331	2.24877	967.221	2.2768	1072.21	1067.57	9216.84	11096.3	37524.3	254338	42297	33199.8	6259.68	30835.3	46445.2	207434	228662	33783.5	130172	9208.74	33929.2	70760.4	38471.3	44506	23210	66152.9	362401
nRPLC_244.1187_8.7	nRPLC	244.119	8.7	0.01122	0.0533875	0.00945484	0.426401	0.00313178	0.0639511	20220.2	22943.8	19569.9	14466.3	24209.4	11075.7	12113.1	31816.9	17776.6	18804.6	37731.7	28086.2	22440.8	14109	13675.6	16959.6	15338.2	15295.2	17485.5	20312.9	13812.2	9852.41	14210.3	36795.3	20759.6	18377.5	17774.4	18322.2	20394.7	22696.2	7980.87	13804.5	22804.3	13865.1	12609.9	10681.2	11809.2	7297.74	16538.8	12797.5
pHILIC_164.0739_7.8	pHILIC	164.074	7.8	0.0166143	0.0535579	0.0436518	0.0105043	0.00312437	0.761939	136437	210098	187267	201395	91029.6	259543	312359	210957	253957	152913	245941	347207	211252	293391	215080	154804	221258	87802.6	332999	245318	547005	177455	463633	1.14358e+06	241940	376723	171150	594041	290219	257530	235341	319847	136580	386272	400718	269465	326575	80819.5	407101	180334
pRPLC_154.0861_7.4	pRPLC	154.086	7.4	0.425139	0.0536432	0.0626482	0.0134661	0.0100262	0.881714	10950.1	13883	12425	37012.6	13741.9	20852	11179.8	7624.61	11047	6631.13	18952.1	22602.4	21579.2	12321.7	83991.8	15900	10462.9	10764.8	25298.2	11890.3	9658.67	40592.2	4302.59	26232.5	10130.8	16017.4	10978.6	10360	8501.86	32014.7	10288.1	10737.8	23086.6	10493.6	10279.2	12352.1	16038.6	17346.6	7150.6	15717.6
nRPLC_295.12_11.9	nRPLC	295.12	11.9	0.143999	0.0536665	0.0683944	0.616547	0.0375	0.00133199	195736	217898	109748	126228	44344	121586	108925	117907	35147.7	45786.3	243256	249122	157310	51971.6	92266.5	31317.1	70363.3	117581	70087.2	59937.4	69439.5	238650	81304.7	86296.1	50860	24353.7	54916.3	33611.6	99422.2	173571	25263.2	78027.2	90190.7	127105	61617.8	83500.9	54877.7	40708.9	180289	44239.3
pRPLC_151.0752_11.2	pRPLC	151.075	11.2	0.0104371	0.0537909	0.00403585	0.231278	0.0062317	0.0883827	10059.7	5054.04	6543.04	10504.3	7448.18	13114.9	11714.2	7679.06	10391.3	14234.5	44023.8	7195.13	10624.3	13570.2	11099.5	7142.87	11717.2	8354.31	5866.47	15517.8	16483.5	10047.1	10717.2	61026.5	8348.5	19999.8	10384.6	7978.28	21873.7	13655.2	17158.1	12178.3	5540.18	20109.2	37884	7871.88	13006.5	17717.9	14401.7	10440.4
pHILIC_284.095_5.2	pHILIC	284.095	5.2	0.0583295	0.0538142	0.0633849	0.0227683	0.00661631	0.626733	53068.5	23843.6	72262.5	334588	28253	518656	66089.5	52040.4	20827.3	54604.3	101452	608996	48247.8	296506	597889	1.14314e+06	455760	171937	109794	366197	87495	170849	7088.54	165830	123940	45563.4	43044.7	50719.4	29511.9	144235	32450.9	159380	184354	277499	50324.4	34165.3	85580.2	15507.2	22641.2	18048.6
pRPLC_197.1171_7.4	pRPLC	197.117	7.4	0.149141	0.0539623	0.00488448	0.756293	0.0665901	0.012101	35777.3	24009.8	41097.4	35128.6	36654.7	17760.6	26314.8	15830.1	16990.2	29293.9	56725.7	12593.7	14245.4	24691.7	41143.9	32234.6	30593.7	27781.6	40317.4	28262.9	14264.6	19435.5	29367.8	65494.7	13424	39291.8	15071.4	21827.6	18843.5	19210	41219	13565.9	23613.6	13470.9	33574.3	20066.3	14119.8	38268.2	30976.8	33380.9
pRPLC_263.1023_5.6	pRPLC	263.102	5.6	0.0996202	0.0539701	0.0218498	0.0584429	0.00334388	0.490248	40528.7	49840.1	25245.3	53525.7	74874.7	29763.8	29663.7	23404.2	17199.9	25413.7	38625.7	23420.8	44824.5	36174.4	78533.1	43990.9	20763.9	19583.1	64329	20001	34628.5	216423	15696.3	44548.1	28781.2	33204	29626.1	42229.2	54548.1	82925.4	26145.6	36292.1	100141	64808.8	39391.3	87831.8	24209.6	38958.4	18686.1	58814.7
pRPLC_443.1726_10.9	pRPLC	443.173	10.9	0.0125254	0.0540794	0.00508966	0.362459	0.00233955	0.0700917	42814.1	24806.1	44157.1	45566.5	27716.1	69161.4	34043.5	16789.5	24431	29154.9	97393.7	71216.3	175070	7934.37	210963	34329.1	34542.3	20733.5	38549.7	26039.4	13461.1	53197.5	10520.1	18142.2	17640.4	15064.8	29647	37188.2	71355.3	27233.1	15347.1	26319.2	45628	24576.5	72039.4	24252.1	24209.9	34892.2	12993.7	22082.9
pRPLC_159.0844_6.2	pRPLC	159.084	6.2	0.75487	0.0541029	0.113443	0.275644	0.00876277	0.0666917	40133.9	58431.8	32772.2	68173.5	10743.1	42516.1	27755.7	7105.37	5654.86	5024.06	9855.72	9976.7	20028.8	46384	89868.3	73402.9	42241	22224.7	11015.2	22517.3	10960.7	21283.1	2533.03	23277.5	6936.2	23484.8	15139.6	10660.9	6059.73	56103.5	14469.4	6402.25	9872.52	25785.7	5345.11	7052.27	10120	10809.2	3557.66	8171.61
nRPLC_441.1383_8.3	nRPLC	441.138	8.3	0.00935197	0.0542438	0.00799811	0.129137	0.00349331	0.150082	405193	13748	15211.5	16395.3	6300.57	48678.5	50607.3	50814.7	151142	65337.4	53060.3	64534.7	25207.8	66087.1	46588.3	21354.4	76973.4	38988	25954.7	55097	28060.6	20534.5	62280.5	187009	30949.5	60598.1	9914.56	32889.3	8861.33	9667.25	24602.8	56491.2	11006	14584.9	53290.9	8369.44	37052.9	94038.7	19352.4	96744.3
pRPLC_143.0702_5.2	pRPLC	143.07	5.2	0.00999893	0.0544556	0.000593633	0.163898	0.00114564	0.159155	41427.7	35474.4	49064.5	114989	33592.9	61319.9	63135.6	26088.1	42163.9	42132	210445	29071.2	37119.9	48624.5	72835.7	128340	143107	36326.2	34723.8	36914.5	55042.1	44885.5	34844.3	235721	40143.8	60319.7	31601	29794.8	16620.1	25993.4	37276.9	44740.9	20131.9	34241.9	74686	12376.4	39026.6	59960.7	42207.3	57673.9
pRPLC_207.1378_12.1	pRPLC	207.138	12.1	0.0182705	0.0544792	0.00246378	0.469398	0.0146947	0.0547098	7018.58	8158.93	11330.3	12637.3	9030	10592.5	12291	6924.29	14174.3	15746.6	53043.1	9224.3	10825.7	15883.4	16128.8	8296.28	13184.7	16409.4	6414.8	8076.69	9029.27	12230.8	16842.1	70044.7	9854.07	26999.4	13308.3	13077.5	13586.9	5662.89	15977.2	13902.8	13276.7	13308.1	25938.3	10909.3	15589.1	19009.8	19678.6	14089
nRPLC_333.1551_11.9	nRPLC	333.155	11.9	0.0618301	0.0547708	0.00296145	0.765648	0.0204763	0.00599379	19301.8	54281.7	59426.9	42086.8	30296.7	47260.1	35542.6	48431.9	26809.7	22015.8	100964	51960.8	114080	41256.9	19615.5	85478.7	114846	47512.7	45781.4	26014.3	74567.8	56654.2	119657	65875	75103.1	46610	55595.4	71015.7	86148.9	116452	23187.4	23141	134426	50000.7	34291.8	33300.4	142178	44441.3	76016.5	132277
pHILIC_174.1124_7.8	pHILIC	174.112	7.8	0.0366091	0.0548024	0.00459572	0.247785	0.00234078	0.102716	69846.8	28836.7	71127.6	188595	57478.8	236086	65352.7	60325.9	54284.3	77439.1	201486	127905	45425.8	47041	30390.6	146250	119708	19650.6	232896	66463	93531.8	99862.8	134706	140153	152993	180652	52407.5	28355.8	86026	46375.1	66841.2	146378	50957.8	126454	112954	26744.4	124904	99380.4	45051.9	20870.7
nRPLC_425.1814_10	nRPLC	425.181	10	0.0635825	0.0550081	0.114053	0.428545	0.00515581	0.103639	1.09367e+06	662881	1.39238e+06	541555	686820	1.98037e+06	836681	824253	1.43899e+06	850464	511629	1.02574e+06	592379	859396	1.42964e+06	1.69452e+06	2.97146e+06	955136	598795	1.12812e+06	430947	529519	667554	705320	477869	260982	946282	351245	897889	668747	473403	620810	447724	2.25974e+06	903979	626431	800075	392372	432347	395980
nRPLC_361.1137_7.9	nRPLC	361.114	7.9	0.0175303	0.0550637	0.00794569	0.559676	0.000685764	0.038433	309670	440366	233267	279112	240414	322464	630045	535221	231909	247848	524160	303109	399043	134223	105776	344164	619371	347267	256527	188791	149931	235093	633430	1.7375e+06	363663	475707	588166	463021	236247	751646	126164	254640	601837	298392	490360	309991	405270	318400	461185	1.07478e+06
pRPLC_396.2221_10.7	pRPLC	396.222	10.7	0.0357102	0.0550875	0.00996142	0.403972	0.00763131	0.0355873	8744.17	13123.2	39581.8	11376.5	22206.1	5172.68	3317.17	4633.27	7126.29	4101.39	13.1799	5642.52	28474.3	4538.56	18323.6	15017.7	6669.96	24339.2	31334.1	8141.28	11058.5	7765.61	11429.6	2283	10819	6983.42	15646.8	12549.5	25250.5	35624.7	3963.66	117.906	41361.9	10356.6	2333.08	12429.7	8139.31	4840.55	34448.1	4629.78
nRPLC_145.0868_8.6	nRPLC	145.087	8.6	0.280955	0.0552384	0.0487247	0.134956	0.00381466	0.301898	18146.2	11455.9	27275.6	13387.1	3892.84	29847.1	22527.4	14306.9	8911.62	60011.6	74395.7	27379.2	15427.6	19006	19888.6	28348.1	48919.5	8374.19	8130.62	12666	16378.4	34402.9	18889.8	67680.3	13847.8	37498.4	16631.8	11368.8	17546.7	3320.97	15266.9	22797.6	33900.8	19940.1	38894.2	4414.18	36989.6	37542.1	9609.92	16403
pRPLC_395.1554_7.2	pRPLC	395.155	7.2	0.0753564	0.0554056	0.00567285	0.254212	0.0115624	0.180237	28233.2	25708.6	119776	60513.5	42083.1	87465	25850.3	39031.2	27672.6	22658.1	57038.2	26914.9	35514.3	25551	32144	28803.8	22038.5	12841.7	41338.5	23520.1	22337.7	35540.7	52339.7	86505.5	14291.9	49818.7	31646.9	20085.9	31080.4	26419	33346.5	18967.3	23445.8	41575.2	21667.1	30681.5	25384.8	26208	35022.8	37926.2
nRPLC_138.0559_4.3	nRPLC	138.056	4.3	0.0173559	0.0556292	0.130152	0.795442	0.0196374	0.00443504	69864.9	39671.4	38303.8	55665	233505	46540.2	71113.7	70936.2	48327	103267	130732	80521.3	43842.1	47905.7	60803.8	36034.2	34042	47713.9	50529.2	52354	40066	46117.7	1.63774e+06	3.52418e+06	46169.8	401633	37591.6	35371.8	39883.8	73191.6	85010.9	143770	39615.3	245882	73067.8	32604.2	65066.7	50116.9	56434.1	337936
pRPLC_313.1277_9.4	pRPLC	313.128	9.4	0.00610598	0.0558375	0.00531215	0.317575	0.0474913	0.0945475	7589.95	32630.1	21560.1	39764.6	22542.1	4102.92	24461.4	10695.7	19439.2	4734.05	245.809	3555.41	46768.9	29355.2	20951.1	22052.7	12480.8	8615.92	215792	5991.29	167.524	2932.21	1502.04	296.276	4060.58	3471.54	3150.61	2043.75	7901.64	7007.3	1217.5	182.537	21631.9	15580.3	4.49333	4077.47	24992	195.936	3597.77	6060.37
nHILIC_144.0666_8.9	nHILIC	144.067	8.9	0.0160871	0.0559258	0.00415997	0.242697	0.00453508	0.126496	77804.4	55010.9	139186	119515	78172.5	153485	90636.8	107038	179260	150852	622016	163484	59370.5	129603	161803	123115	164404	137868	75250.7	100170	53962.8	74056.7	99948.2	610226	45828.5	269791	173441	76854	40102.6	407674	95960.4	116427	51489.8	124742	942037	115752	109185	124774	39018.5	113599
pRPLC_273.0757_4.2	pRPLC	273.076	4.2	0.00729382	0.0559258	0.00276583	0.191857	0.00313774	0.0914947	33219.1	18035.1	31488.2	53349.1	17978.6	66159.8	66388	31529.5	65890.9	74974.8	459718	39139.1	24885.2	90462.7	130005	20664.5	86323.7	18490.2	39743.5	28218.4	39789.8	138636	32633.5	713687	33029.4	143966	16453.2	35781.1	14230.7	11366.7	80285.6	60654.7	6251.82	23414.4	153201	8666.89	74166.9	195169	15265.8	109568
nHILIC_300.0393_5.6	nHILIC	300.039	5.6	0.0240519	0.0559982	0.01829	0.0851882	0.0282455	0.341093	3.78328e+06	3.20814e+06	2.75612e+06	1.80842e+06	2.99302e+06	3.33775e+06	2.23305e+06	3.54195e+06	2.04085e+06	1.91003e+06	4.31201e+06	2.45799e+06	1.73553e+06	1.68075e+06	2.08995e+06	2.27673e+06	2.7313e+06	1.43918e+06	1.74798e+06	2.21005e+06	2.06456e+06	1.42343e+06	2.28396e+06	2.09459e+06	985051	2.14395e+06	1.57261e+06	2.39354e+06	1.31155e+06	1.84986e+06	1.92931e+06	3.05101e+06	2.53378e+06	3.14974e+06	2.31131e+06	2.57148e+06	1.36564e+06	1.03388e+06	1.58111e+06	998649
pRPLC_246.1526_4.6	pRPLC	246.153	4.6	0.0295299	0.0560545	0.0313861	0.0665671	0.0011459	0.429469	82849.3	128043	48496.5	43601.5	226734	56338.8	38886.4	39828.9	40995.3	49873.9	82395.1	30605	116094	64959.7	29780.4	53748.9	87759.5	49100.1	90373.8	98858.2	39202.4	62280.5	27730.5	52064.1	45573.2	17912.3	42713.6	38572.4	127778	34232.4	87554.9	10834.3	57252.9	101964	32187.3	121130	42692.3	30697.5	25540.6	39079.8
nHILIC_116.0717_7.4	nHILIC	116.072	7.4	0.0175279	0.0560867	0.0114327	0.0586768	0.00689108	0.381564	192197	117444	96377.2	94550.3	88910.2	140393	133680	148768	121504	185203	744606	160306	158129	166277	84453.5	159263	113915	47047.7	132185	82371.7	154257	70488.3	114392	261002	91341.3	141656	96446.6	174954	85521.9	56090.1	101108	130554	95215.4	332192	170867	156662	106698	74981	69985.7	66035.5
nRPLC_371.1343_7.4	nRPLC	371.134	7.4	0.0273063	0.056127	0.00627187	0.243928	0.016499	0.155877	1.71721e+06	620246	2.38771e+06	574839	1.02718e+06	489434	1.08273e+06	577132	293944	722229	942370	349035	253095	463991	506905	1.14481e+06	1.3622e+06	231688	835140	757247	360687	287201	1.17782e+06	740079	224431	1.42095e+06	249057	678878	350492	215088	1.05637e+06	253445	507250	659269	740380	217038	239821	553690	388459	643285
pHILIC_140.1069_12.5	pHILIC	140.107	12.5	0.0149433	0.0562076	0.0222381	0.00798039	0.00218537	0.961094	77148.1	76912.4	74347.9	69697.1	57739.7	67102.3	63432	111513	85071.4	93881.5	156966	221035	35404.6	117423	58342.4	48985.2	75788	114742	113224	89447.5	83726.4	112580	51253.7	221584	45244.9	84389.9	53809.4	75463.4	35277.7	12262.9	80184.7	39588.5	40455.7	119329	139543	32354.3	135159	88367.3	42158.5	38964.8
nHILIC_138.056_1.1	nHILIC	138.056	1.1	0.0178955	0.0562157	0.010757	0.590099	0.0118657	0.0216724	381991	238816	185009	272715	1.71498e+06	215429	286902	569130	405589	723394	339896	331675	200718	466471	220815	91883.7	143359	116797	178095	172197	163156	221522	1.17351e+07	1.7616e+07	136472	2.56371e+06	129056	222672	144027	300928	629602	1.09444e+06	83929.5	2.27256e+06	545920	164393	314634	166390	235533	1.59376e+06
pRPLC_269.1381_9.4	pRPLC	269.138	9.4	0.0163494	0.0562479	0.00894546	0.0677153	0.00360014	0.30808	36200.3	223615	145988	167154	81047.3	106159	68309.1	64125.1	177113	53073.3	21356.7	31191	335789	142362	268828	503640	77238.7	203839	333858	29220.9	46836.6	84024.8	106963	84273.1	81766.3	46157.7	111313	74025.6	69819.4	230563	71494.6	37444.2	211960	63686.5	37146.7	149244	80742.6	118038	250957	132138
nHILIC_181.0718_4.4	nHILIC	181.072	4.4	0.0197011	0.0563045	0.00448756	0.451123	0.00374877	0.0831197	1.66959e+06	1.12931e+06	1.04599e+06	1.17665e+06	1.21317e+06	1.54639e+06	1.32623e+06	1.53692e+06	1.20546e+06	1.71924e+06	5.95049e+06	3.38384e+06	1.11992e+06	1.16847e+06	1.04624e+06	1.2302e+06	1.3689e+06	492727	1.12885e+06	1.61762e+06	1.19157e+06	637408	1.12507e+06	2.0116e+06	865782	1.41925e+06	922474	828247	414656	922400	1.15889e+06	2.06161e+06	842706	1.50854e+06	2.48207e+06	763457	806522	988585	754755	797494
pRPLC_129.0545_5.2	pRPLC	129.054	5.2	0.0142153	0.0564662	0.00322462	0.438566	0.0152701	0.0401776	107486	23651.3	43672.8	31702.8	76624.8	47135.6	36787	40300.4	74346.2	67827.4	132372	54967.5	31583.8	60474.2	73687.7	49608.6	44742.9	119137	46064.7	75998.7	79136	99241.8	63200.7	232765	59106.5	126945	58381.5	61932	70493.7	54685.1	96938	64880.7	31513.4	42970.9	106379	79504.7	79659.5	151134	41867.4	74432
pRPLC_593.3327_12.5	pRPLC	593.333	12.5	0.07075	0.0565391	0.0396629	0.504119	0.00498769	0.0500322	1618	110827	986683	113313	45065.1	7357.77	1955.18	4567.35	108141	36724	12.3915	2.11528	22015.9	14951.3	31314.2	45773.8	511558	172650	2001.12	9801.16	42500	266.877	11362	420586	42215.2	1833.31	1.24795e+06	31932.5	283607	5445.93	1.12358e+06	6872.72	102209	42091.1	17591.6	520342	24049	42969.8	560265	570837
nRPLC_283.1547_10.9	nRPLC	283.155	10.9	0.0223029	0.0566365	0.00544261	0.321338	0.00293224	0.0868243	34324.8	39152.6	95775.4	14774.4	43887.6	30505.5	55875	25772.9	248774	86558	99481	61978.9	40256.8	26063.2	23446.4	12223	46552.8	70443.8	29301.3	32057.7	27350.7	81404.9	108629	107388	73284.6	37933.8	96810.8	33387.2	35051.1	42762.3	40728.7	75338.9	21137.9	165026	54496.4	18381.3	123213	34646.8	73533.9	43091.6
nRPLC_283.1547_8.5	nRPLC	283.155	8.5	0.0142275	0.056669	0.0119796	0.0948486	0.00616455	0.365269	15611.5	9895.25	28335.3	10876.2	25858.4	28350.6	19170.4	12404.4	47171.8	41622.5	4783.94	22595.2	8406.21	19145.9	32086.9	27401.2	25985.7	15528.2	10427.9	27752.9	7889.15	14153.7	9571.52	19538.6	15458.9	10681.3	14242.1	14220.3	28091.5	5045.18	17618.2	24051.9	4830.14	49653.1	10342.3	19934.7	37033.3	14584.5	18176	4409.27
nRPLC_371.0979_5.6	nRPLC	371.098	5.6	0.00738528	0.0566852	0.0168505	0.110405	0.00295133	0.289613	21914	21652.3	42628.7	59221.4	30591.1	72224.6	94605.9	8949.2	13448.8	1915.7	17517.3	10037.7	17564.4	6144.23	21832	30865.6	17321.6	4769.47	23328.3	34588	16967.8	10159	35270.6	23894.9	14212.7	28602	25826.3	19849.3	22625	11140	5025.89	27755.9	0.242893	9610.14	64783.5	18686.9	1168.4	25424.7	16152.6	45473
nRPLC_308.0772_7.9	nRPLC	308.077	7.9	0.0163779	0.0567584	0.0143489	0.127154	0.0131334	0.171981	10326.4	26315.2	31376.2	33064	18580.8	25730.2	51877.8	12280	19280.1	18195.4	20712.8	47612.5	15402.9	9547.63	30418.8	46748.2	5592.31	9642.12	48993.9	45804.1	25012.7	37269.8	9350.15	20559.7	105448	19006.4	25782.7	41537.1	19961.6	69681.6	14590.7	65932.7	56840.7	16866.3	56530.7	26684.7	15051.9	29357.1	21870.2	75454.3
pHILIC_302.1498_5.9	pHILIC	302.15	5.9	0.0120435	0.0568234	0.0159027	0.398145	0.00104484	0.0702624	60585.9	118176	93307.7	106741	123224	57351.6	23845.5	45166.6	38457.5	20690.4	30392.7	59357.4	63328.1	22331.8	30319.4	302897	37093.3	24978.4	51750.7	124845	76369.9	20339	36891.3	1474.9	67624.2	6391.2	108619	26340.4	87827.6	73851.2	14424.5	19184.7	110837	242284	8759.26	110137	22444.6	2127.06	89043	5701.19
nHILIC_493.2809_4.8	nHILIC	493.281	4.8	0.0129448	0.056913	0.0135275	0.745716	0.00323719	0.0255352	499433	1.24565e+06	257562	1.30523e+06	333665	407846	734409	617157	382841	573330	1.61543e+06	406336	420065	181037	276058	361049	342704	168267	563831	256890	194475	622824	207866	304184	1.33549e+06	87385.6	1.14596e+06	185084	136879	202980	145469	375738	279116	919750	291046	79693.8	747937	168498	906092	331507
pRPLC_400.1417_9.1	pRPLC	400.142	9.1	0.0117735	0.0572234	0.0116848	0.274753	0.00193979	0.104103	3704.91	20534.4	12580.3	24730.9	15610.9	22531.2	13091.5	5137.19	12833.7	2556.53	13.3387	6826.03	15992	18640.8	58866.5	33179.9	32656.8	17638	40694.1	31560.7	94055.2	3433.69	288.624	16.4591	8619.02	13291.6	8016.89	2654.54	16682.2	8615.23	2745.27	1446.59	28312.8	39827.3	13602.5	6773.53	14369.2	5733.66	9376.82	8196.73
pRPLC_393.1399_8.4	pRPLC	393.14	8.4	0.0266391	0.0573545	0.0344903	0.59701	0.0134238	0.03805	8391.68	3803.59	3877.46	60078.1	49615.2	8940.49	15904.5	1760.45	19837.7	18738.8	35687.8	919.551	32573.1	40717.3	19699.3	7108.08	23716.9	313.683	29958.4	3423.79	53850.5	587.093	11985.5	47683.7	15311.2	75299.4	14102.5	25446	33718.7	32130.1	65623.9	12805	9890.72	84286	16622.1	17367.7	20773.2	9481.87	43655.4	46310.3
pRPLC_233.1535_11.9	pRPLC	233.154	11.9	0.369789	0.0578236	0.0209254	0.245576	0.00756809	0.134495	27418.1	12802.2	53826.6	13340.5	42714.4	23053.2	24633	12391.9	196857	12942.3	14602.3	12457.6	28677.2	31518.6	30506.2	17408.2	29045.9	17359.6	10179.1	35531.8	8743.26	49141	8990.66	13893.6	19834.1	6834.37	51207.1	13346.5	53099.2	7746.27	22557.6	14617.8	6604.23	250822	9687.18	34588.2	43198	12153.6	11670	7131.55
pRPLC_278.1229_2.5	pRPLC	278.123	2.5	0.0748392	0.0581546	0.0156072	0.0444379	0.0263855	0.481895	68471.2	35507.7	44653.7	41260.4	21258.7	84488.9	93018.7	81365.3	121549	55072.3	141615	133473	53112.3	52993.3	171342	68766.3	65766	26034.6	69205	33667.8	69191.2	47625.2	46345.6	143135	57916	53668.4	21529.9	100936	11175.1	16777.1	80316.6	55403.8	10282.2	43903.7	51219.9	18185.4	92592.8	41326.3	24711.1	105475
nHILIC_191.0561_8.5	nHILIC	191.056	8.5	0.0298468	0.0583374	0.0165062	0.293874	0.00500216	0.118007	3.25265e+06	2.68256e+06	5.36181e+06	9.32287e+06	2.05305e+06	1.06685e+07	5.84469e+06	5.513e+06	7.1588e+06	1.88468e+07	3.85561e+07	5.51167e+06	1.53377e+06	1.1856e+06	3.72016e+06	1.13046e+06	8.33502e+06	1.3127e+06	5.67398e+06	2.33744e+06	2.99221e+06	6.29673e+06	5.07647e+06	6.52832e+06	3.24224e+06	1.0623e+07	4.41445e+06	1.17467e+06	418945	685236	2.55226e+06	5.66473e+06	979669	2.23056e+06	8.04495e+06	1.96508e+06	3.4395e+06	6.15763e+06	2.67565e+06	5.59261e+06
pHILIC_100.0757_7.3	pHILIC	100.076	7.3	0.0183304	0.0583374	0.0124136	0.069628	0.00359575	0.511458	299441	239856	398611	570568	185312	168835	297322	205812	172339	186042	642863	286199	131208	466127	205125	226770	256036	84151.5	516261	290216	309052	296238	324393	595608	261693	283442	156536	155567	267860	74770.9	361037	308959	104407	616024	379084	640625	371408	116179	153751	179479
pHILIC_98.0601_1.3	pHILIC	98.0601	1.3	0.0393053	0.0583374	0.0295401	0.104671	0.00499256	0.219039	111050	87130.2	144204	268542	98551.5	277603	146322	83943	105351	111258	467825	148064	57688.6	213782	67335.5	385894	202445	71458.6	156674	164488	114473	93931.4	85876.7	449250	97906.1	326562	82562.6	77183	87565.4	59743.3	101464	138094	187270	249743	111184	88550.9	202027	158113	93228.5	46114.9
nRPLC_259.0278_6.6	nRPLC	259.028	6.6	0.0978121	0.0584705	0.00954002	0.982814	0.0214319	0.0112923	31116	1832.26	34296.3	83433.7	19925.6	353106	38485.2	3480.24	9782.63	14141	4866.33	340141	128400	163981	711055	439331	272119	261195	5466.86	343789	47415.9	1390.03	22944.2	14692.7	830.77	341303	2617.1	54318.2	29629.5	10197.3	20029.2	27759.5	23082.1	336498	13900.7	17777.8	29842.5	331910	15379.2	27438.4
pRPLC_237.1846_10.2	pRPLC	237.185	10.2	0.0170338	0.0585206	0.102904	0.881174	0.00960988	0.00289195	19983.7	20782.3	24368	129620	53992.3	45425.1	21465.6	15279.6	76923.7	17279.4	86893.5	24194.2	28323.7	23516.6	47253.9	31631.7	26145.2	19498.9	29152.4	24994.6	11008.6	29517	14236.2	90546	16786.7	26165.5	17742.9	19654.2	35816.9	25267.8	20826.7	20640.1	25744.5	50512.3	38628	13873.5	27574.2	34944.9	11916.7	34386.8
nRPLC_286.0693_8.2	nRPLC	286.069	8.2	0.0180345	0.0585539	0.0062648	0.156971	0.0212133	0.14795	58697.3	50444.7	70443.8	73887.8	37677.5	70815.2	42624.2	187157	76030	154487	651461	111437	25213.5	67000.1	62146.5	47017.9	62227	39562.2	65993.9	64329.7	36379.2	61807.6	55979.7	343680	34637.1	69898.5	22617.6	16876.4	24772.9	10466	29567.6	168795	6149.12	27707.1	207484	5289.1	99588.2	45779.7	10015.1	75515.3
nRPLC_341.1097_4.8	nRPLC	341.11	4.8	0.0368827	0.0586624	0.0134136	0.0862643	0.00632797	0.31948	364164	370218	442037	371175	200937	463664	573568	512843	405594	395683	1.52235e+06	619588	318954	342874	213930	209644	552581	176566	300838	319187	345141	456707	390168	1.14735e+06	289746	583290	171101	355476	109851	223253	334127	584288	157911	291578	592562	203073	406277	303590	198687	416433
nRPLC_107.0501_7.5	nRPLC	107.05	7.5	0.0237462	0.0589303	0.00704216	0.155772	0.00741483	0.297273	1.3319e+06	650003	392523	1.98981e+06	359924	2.1465e+06	1.37644e+06	1.12389e+06	951794	1.05131e+06	2.55787e+06	4.75195e+06	710875	681141	4.38498e+06	774151	1.24305e+06	1.25881e+06	961985	2.3623e+06	779185	1.70854e+06	759254	599050	1.30984e+06	2.59378e+06	616274	716834	837206	1.00098e+06	821994	2.57414e+06	638746	758959	1.95914e+06	896337	1.88662e+06	848808	944464	808949
nHILIC_340.1249_6.4	nHILIC	340.125	6.4	0.189148	0.0589387	0.0242725	0.755284	0.109024	0.00650892	461284	1.1144e+06	50325.3	205352	81093.6	119453	91235.3	231371	176091	126060	259558	243173	405049	437204	94564.6	253846	74402.6	92737.7	80502.2	97662.1	107044	106557	118310	98623.7	50328.9	46924.4	120652	394501	218212	124572	43933.2	75720.6	257418	436005	174811	49906.7	165770	19961.4	33869.9	208075
pHILIC_268.1039_2.9	pHILIC	268.104	2.9	0.0357814	0.0589638	0.00395481	0.0139974	0.00191718	0.574644	1.41385e+07	9.17225e+06	1.33357e+07	1.25531e+07	5.57176e+06	2.67951e+07	1.44586e+07	1.30473e+07	9.17597e+06	1.27664e+07	1.45966e+07	2.71344e+07	4.91469e+06	1.06044e+07	9.42783e+06	1.52059e+07	2.12163e+07	4.08734e+06	8.75379e+06	1.0945e+07	6.70548e+06	1.2624e+07	9.95781e+06	5.02964e+07	7.01396e+06	1.54252e+07	1.00149e+07	1.06868e+07	3.34933e+06	5.27758e+06	1.03204e+07	1.53727e+07	5.13423e+06	8.72743e+06	1.12246e+07	5.60758e+06	1.32929e+07	1.23491e+07	6.79371e+06	9.49821e+06
pRPLC_631.3679_12.4	pRPLC	631.368	12.4	0.015562	0.059031	0.00832363	0.19914	0.00321144	0.168957	43411.4	114327	49507.1	114661	124808	70845.1	36443.1	39700.1	55202.6	3875.21	13.2135	48667.1	86059.3	31682.1	272098	50706.1	37412	46611.6	69222.2	21331.2	35598.8	32417.2	11336.1	1516.85	24744.4	4565.4	43241.3	23247.4	45158.9	74570.3	21488.1	555.607	62239.7	37879.2	10777.6	86922.6	20715.8	2120.53	21938.6	10595.7
nHILIC_299.0453_2.5	nHILIC	299.045	2.5	0.0341256	0.0591486	0.0158972	0.109561	0.00809879	0.17757	265521	602793	410773	185428	257251	808188	421565	300808	393091	242340	1.89385e+06	1.00178e+06	224049	339247	2.39296	155590	2.16649e+06	44342.7	330017	810957	311119	419413	375947	464317	42666.3	667355	40927.1	239328	211233	95588.7	586879	397408	39052.1	164904	958075	43709.1	454903	1.023e+06	8727.46	570345
nRPLC_347.1708_8.4	nRPLC	347.171	8.4	0.0220666	0.0591655	0.00616481	0.477024	0.0154404	0.0262149	5928.66	4454	19550.1	2269.08	4733.87	5061.82	3957.63	8195.99	3695.4	29934.3	2336.27	3821.44	3000.8	1287.13	5876.54	3517.96	3602.31	12941.9	17848.1	25580.3	11917.9	1899.26	18897.3	187469	11760	4270.25	18344.4	57929.3	61269.7	24849.6	5328.11	9513.06	6428.7	9013.32	4770.11	7666.96	11103.2	138047	62844.5	54144.1
nRPLC_473.1661_9.5	nRPLC	473.166	9.5	0.00689517	0.0592075	0.0140964	0.156771	0.00127565	0.172772	5993.29	20217.8	18884.4	19405.1	10173.1	8281.58	11695.9	23318.5	38992.9	7088.55	410.822	5559.42	13049.3	8297.46	1737.25	0.598819	7948.95	8996.02	63083.7	7562.79	3478.67	1352.18	19362.8	16.8994	14757.8	94.6553	15718.4	19597.8	11450.2	28980.4	5339.77	6870.85	25672.5	12401.6	1683.53	12900.5	14930.8	4570.59	19891.2	16173.2
pRPLC_255.2103_11.2	pRPLC	255.21	11.2	0.0123643	0.0592665	0.018842	0.0713641	0.0138796	0.330263	53781.6	70106	59247.1	72723.1	76164.1	39720.3	66314.7	31669.6	42329	57399.6	412803	24424.1	125613	37561.5	100783	30336.3	52798.9	71469.2	49675.6	34438.7	78745	67273.7	20814.9	119449	46870.7	29982	54095.8	52580	108744	39528.4	56382.1	18851.5	35708.8	35761	118791	44295.4	19166.9	84402.5	38538.8	38008.4
nRPLC_216.0874_4.7	nRPLC	216.087	4.7	0.00440778	0.059469	0.0074943	0.111798	0.000668094	0.373174	172588	100011	103681	140634	160102	80651.8	181800	150480	102209	135943	216311	108023	73083.1	128038	14921.6	85236.2	74987.9	48891.1	95143.3	91174.9	87915.4	87066.1	61695.6	238181	78467.7	170454	65185.2	60055.4	58511.8	105678	92986.7	127440	50897.8	90888.5	103805	79520.2	63066.2	56306.7	75260.3	277207
nHILIC_350.088_6.9	nHILIC	350.088	6.9	0.182768	0.0594774	0.0206448	0.112421	0.00671379	0.238338	1.44564e+06	2.9563e+06	2.82874e+07	5.14396e+06	1.58377e+06	9.14236e+06	4.41477e+06	2.35564e+06	1.21995e+06	3.17923e+06	2.83795e+07	8.02313e+06	688484	4.52347e+06	1.90489e+06	1.08971e+06	8.79059e+06	1.3289e+06	2.26312e+06	3.83923e+06	3.64104e+06	5.02634e+06	1.06701e+07	2.64477e+07	2.68704e+06	1.72595e+07	900453	1.08149e+06	1.86356e+06	1.44273e+06	9.83101e+06	2.42739e+07	996916	2.56849e+06	4.68814e+06	3.11842e+06	4.20072e+06	1.99434e+06	1.06263e+07	1.29462e+06
nRPLC_159.0241_2.1	nRPLC	159.024	2.1	0.0120465	0.0594774	0.00791463	0.0981806	0.00243975	0.248119	22950	15641.4	19456.4	18386.2	15912.8	28072.1	37179.3	28851.8	26413.6	34570	160916	73136.1	15349.2	18350.6	43907.6	12563	30913.6	19176.3	17941.2	24646.8	20585.4	35541.5	22671.7	98010.2	17015	43925.8	8708.96	14295.1	8036.57	9031.84	25015.8	36494.8	12369.9	12932.7	50006.9	5941.87	23836.5	26946.2	7720.84	27163.1
nHILIC_183.1027_2.5	nHILIC	183.103	2.5	0.0542695	0.0596127	0.0184299	0.28013	0.00357508	0.128757	1.12691e+06	485083	577706	276378	338178	1.43065e+06	1.09638e+06	1.66023e+06	4.29216e+06	8.75046e+06	2.43862e+06	605051	828428	3.00236e+06	316687	860122	1.68322e+06	605041	277748	537389	576100	612049	1.9369e+06	3.10603e+06	690802	1.7539e+06	931350	1.46056e+06	715533	215434	911332	2.72805e+06	452155	1.96391e+06	3.50098e+06	716837	958318	1.42727e+06	1.64711e+06	1.08294e+06
pHILIC_100.0757_1	pHILIC	100.076	1	0.0942767	0.0597059	0.0544094	0.115896	0.00266565	0.241617	522240	1.24618e+06	2.05822e+06	1.57377e+06	549465	1.14462e+06	2.22566e+06	793674	1.63694e+06	3.51993e+06	1.81953e+07	1.6363e+06	736660	3.41619e+06	798173	346763	6.43907e+06	1.43339e+06	879657	2.58519e+06	1.23674e+06	2.96946e+06	1.09946e+06	9.54044e+06	1.16221e+06	7.15307e+06	617249	462857	951390	368360	2.15292e+06	1.14568e+06	724046	766989	916155	451381	3.46622e+06	3.11458e+06	1.07905e+06	707198
pHILIC_335.0946_8	pHILIC	335.095	8	0.00459086	0.0599861	0.00419334	0.0964341	0.00210507	0.277816	101070	62725.3	413034	169459	16192.1	862713	739731	393635	295029	1.2962e+06	3.75174e+06	360701	127675	451297	1.47256e+06	23325.5	999977	99229.8	67772.5	290205	531962	645547	589265	3.75536e+06	190697	3.26142e+06	16128	197201	23716	71226.1	1.0568e+06	2.00393e+06	7885.33	31313.8	3.20626e+06	16961.6	700783	909001	57549.1	1.7508e+06
pHILIC_255.1339_11	pHILIC	255.134	11	0.0163865	0.0600117	0.00978764	0.738439	0.0128622	0.0311143	549614	308308	292531	356541	721935	238889	288962	317694	305734	435164	753021	1.6636e+06	525456	594863	281676	786348	531396	1.50896e+06	299611	994673	843901	1.40998e+06	474665	2.42838e+06	495946	3.23609e+06	1.33625e+06	447275	103459	146051	725911	551379	729637	1.38884e+06	1.40068e+06	427286	2.47922e+06	1.64898e+06	486332	476651
nRPLC_179.0712_8.8	nRPLC	179.071	8.8	0.0235528	0.0600202	0.0218384	0.392554	0.0393602	0.079603	25481.4	10006.7	71482.4	11786.8	15507.4	11626.2	23254.7	18800.2	53573.1	548124	79776.2	47736.9	61822.8	28921	19081	10060.5	30038.9	78417.2	209728	51531.4	194645	63812.8	28190.1	229336	43171.3	325100	92447.4	216521	286935	14516.7	174122	132168	32009.5	498780	116553	366730	134266	88830	179055	201061
pRPLC_211.169_10	pRPLC	211.169	10	0.0488898	0.0600968	0.0140396	0.553413	0.122852	0.0302438	8652.39	6398.04	29688.5	17915.3	23793.6	13289	10774.6	11097.4	7698.66	19693.3	49511.6	8931.78	5907.01	8168.14	110560	58714.7	14320.8	6823.77	18806.2	12232.6	7974.39	11798.8	10476	55215.8	12305.1	17727.7	4486.59	9515.8	11991.1	5471.38	18180.5	13862.5	8191.57	8132.62	45341.7	7296.84	24165	18276.7	7445.9	12766.5
pRPLC_303.1003_6.9	pRPLC	303.1	6.9	0.014257	0.0601394	0.00537741	0.129832	0.00146383	0.228548	64835.2	112491	43744.6	43040.7	55440.5	35448	68714.1	50081.1	57525.6	41496	145734	13339.6	77455.3	51192.7	67784.6	74828.1	69208.4	39692.7	33298.4	36324.5	51960.4	39471.6	45094.5	86899.7	9024.65	59883.6	28820	22956.7	23390.6	22957.5	61467.9	16140.8	21083.3	121142	37480.4	39150.4	27295.1	61937	26582.5	33905.7
nRPLC_195.066_8.1	nRPLC	195.066	8.1	0.0444985	0.0602077	0.0117393	0.0802045	0.00407134	0.411196	83408.1	80902	1.70265e+06	127832	26175.5	346101	200676	28035.4	73108.5	208343	463318	9080.48	24669.8	505841	33607.7	140524	417945	42234	148450	149054	117025	65545.4	157676	257630	192302	126513	235977	297259	995164	20279.1	498447	112133	56112.6	172473	921061	197748	187684	135879	88568.9	347960
nRPLC_250.0752_4	nRPLC	250.075	4	0.0233212	0.0602077	0.0171748	0.434818	0.00382486	0.0694686	19954.7	13508	16209.1	20278.1	13685.7	29031.1	27557.6	29961.6	15036.8	23245.8	51109.1	34231.9	14442.5	21462.9	138042	23324.1	20146	12971.6	17997.4	10555.4	17674.1	12351.8	14059	27176.7	13153.8	30302.2	7091.76	11149.7	11114.3	16141.7	24479.7	27595.3	9532.02	14697.6	29700.3	6251.84	18396.2	12481.6	5787.92	21637.5
nHILIC_880.137_3.5	nHILIC	880.137	3.5	0.0130576	0.0602247	0.00962466	0.164623	0.00111402	0.251635	7573.46	68752.1	293681	49669.3	355147	512321	786931	219546	1.63501	265198	13.7931	1.41727e+06	130280	36254.6	186787	447969	1177.55	30211.4	341410	169315	406220	1.88264e+06	2896.71	16.9935	1.99196e+06	23298.8	168199	799027	731921	2.9091e+06	117942	2.69148e+06	961936	5023.66	359171	548159	196640	288446	57644.6	1.36358e+06
nRPLC_411.2019_13.9	nRPLC	411.202	13.9	0.027191	0.0602418	0.00474212	0.366721	0.00155089	0.06566	289299	364052	252805	447935	244010	505946	218623	252476	159422	151914	325261	296124	562992	170761	273319	374565	515582	412652	144614	167767	378985	215889	212349	216242	185912	100822	281452	308243	350333	211584	144187	157932	223896	287986	418153	240461	206339	204577	167304	239908
nHILIC_243.0331_1	nHILIC	243.033	1	0.0225296	0.0603187	0.00562104	0.618421	0.00435925	0.053417	1.70253e+06	1.59269e+06	2.35414e+07	7.73598e+07	6.48531e+06	5.12326e+08	1.05278e+08	839760	1.27966e+07	3.00475e+06	3.02138e+06	1.79911e+08	7.18619e+07	2.63159e+08	1.04864e+09	3.95421e+08	6.75945e+08	2.22953e+08	741961	4.81913e+08	2.44546e+07	1.45234e+06	2.53243e+06	3.57074e+07	1.45054e+06	1.08102e+08	1.36672e+06	3.10599e+07	1.71028e+07	691875	3.2194e+06	4.14858e+07	1.28559e+07	1.89067e+08	2.01001e+06	1.2599e+06	4.25162e+07	4.01842e+08	4.93493e+06	3.3679e+06
nRPLC_353.1086_4.6	nRPLC	353.109	4.6	0.00798138	0.0603871	0.00650889	0.416347	0.00161435	0.113886	37186.6	39176.2	50027.5	28710.4	16710.7	9224.73	41101.1	28104.4	12574.1	23077.9	33509.2	20458.4	23874.6	7900.98	15907.8	46031.7	67424.5	11440.5	75277.2	8881.31	7938.33	7142.27	7890.21	16795	23047.9	10274.4	12456.7	14330.2	10272.2	10085.8	4634.58	9963.52	14399.9	11663.1	8097.16	6090.11	24830.9	5352.93	10977.8	20751.8
pRPLC_119.0855_9.1	pRPLC	119.085	9.1	0.0114282	0.0605155	0.0217671	0.389406	0.00361812	0.0695251	36423.8	49852.6	94867.4	39581.8	157186	70602.2	110467	43578.8	347253	73484.8	242273	51163.8	75014.6	94996	107015	26234.1	97630	76544.2	46666	81902.4	33806	109051	53586.4	337919	43319.9	94628.6	70655	52220	62148.8	34862.1	87255	84995.6	24352.3	348676	102772	26200.9	168781	81015.1	39123.6	71773.7
nRPLC_275.1035_7.4	nRPLC	275.103	7.4	0.00731324	0.0605241	0.013119	0.061251	0.00854828	0.298425	18875.9	22137.1	21756.3	8417.66	17181.2	15464.2	23241	21588.1	20569.6	26579.9	44647.1	13429.4	17684.8	13846.7	15689.7	30760.5	26340.9	10001.5	16606	12381.1	19968.3	13848.4	20274.5	45131.5	12395.4	49074.4	13271.6	11294.5	11209.7	7651.91	14162.3	26611.8	9389.15	14527.1	16891.4	1568.2	24770.2	27803.6	6669.77	18178.3
pRPLC_244.0924_2.5	pRPLC	244.092	2.5	0.0373986	0.060567	0.0203109	0.0384413	0.00532702	0.441691	75165.9	68340	50835	89416.3	37568.8	100922	47895.8	35762.5	44623.9	47302.9	72384.1	89060.4	47877.8	102086	200795	66899.5	146813	52733.6	55827.8	35677	58976.5	88838	44353.8	158386	16616.6	27933.2	27677.7	16174.1	27264.8	9680.73	14207.6	17322.6	11902.2	51531.2	25074.8	8357.9	75417.7	68768.7	14141.6	26213.2
pRPLC_281.0329_7.2	pRPLC	281.033	7.2	0.0115864	0.0606957	0.0409075	0.0768952	0.00221351	0.309934	27265.7	22847.1	16651.4	35183.5	19593.3	32449.6	26627.9	17324.4	21124.2	32917	49529.6	15345	20686.7	31138.5	27924.8	26791.6	24689.6	10253.9	26778.6	23996.9	23511	33903.5	9435.87	50462.7	15480.3	27009.5	12263.1	15929.7	14918	7512.57	50665.9	15139.4	8221.26	25509.9	21419.5	9812.28	20788.5	25557.7	9596.8	27434.7
nHILIC_303.0179_8.6	nHILIC	303.018	8.6	0.0211295	0.0608677	0.00999846	0.062621	0.0259837	0.404809	2.5317e+06	1.31511e+06	1.08046e+07	3.08872e+06	1.08581e+06	1.54417e+06	2.30218e+06	962584	1.23256e+06	1.52827e+06	3.41334e+06	1.34364e+06	163526	6.19626e+06	3.58932e+06	3.54017e+06	3.05302e+06	731088	2.13458e+06	1.02749e+06	1.37229e+06	529471	1.49564e+06	4.78209e+06	553249	680307	1.61959e+06	1.27252e+06	625658	340540	1.73139e+06	610964	1.2935e+06	1.67111e+06	6.05658e+06	408507	416361	1.19401e+06	992457	442138
pRPLC_175.1076_4.3	pRPLC	175.108	4.3	0.0122463	0.0608677	0.0121333	0.253789	0.00794238	0.152133	19310.7	25071.7	31754.1	71998.4	50920.8	30482	52150	8822.88	253542	25469.8	18441.7	10406.6	22800.9	24268.8	71847.7	18354.4	13544.1	52257.7	17082.3	19302.4	9844.77	21948.8	82007.8	15263.1	11417.3	25183.6	13754.1	12556.3	15170.1	21294.9	23864.2	14721.2	17881.9	18142.7	19445.7	13590	15628.9	16844.9	17087.9	16895.8
pRPLC_147.0803_10.6	pRPLC	147.08	10.6	0.0173927	0.0609366	0.00565739	0.249869	0.0106626	0.259669	9074.89	14876.1	24287.5	117144	11413.9	31777.6	19691.7	20398.9	66064.4	24828.9	58681.7	9860.86	41766.5	38561.8	28007.4	8003.13	15256.8	33817.8	24332	22984.6	53707.3	20105.8	28109.5	121938	11406.5	35449.2	16850.3	49645	40826.7	25276.1	38228.7	21095.2	19260.3	30269.1	32030.9	59958	18208.7	47767.5	27951.3	33924.7
pRPLC_383.1441_8.4	pRPLC	383.144	8.4	0.0478674	0.0610056	0.0106961	0.150359	0.0143116	0.305063	18928.2	8320.57	6653.7	22730.6	21032.5	58875.7	41810.8	11432.2	15516	9628.95	13.6192	2479.33	6191.95	10556.2	21812.9	120581	1746.14	7865.31	51438.9	9866.48	8661.41	62406.2	3861.62	801.843	4491.11	12731.2	12861.2	7192.79	28415.4	29845.7	15664.1	702.031	6138.15	47364.3	32504.5	13283.7	5640.76	40638.4	1546.07	28625.5
pRPLC_158.0811_6.2	pRPLC	158.081	6.2	0.751585	0.0610315	0.23303	0.204669	0.00697908	0.138585	665000	910430	549108	1.10753e+06	180692	721890	521368	147910	118209	119513	240297	202497	327873	786716	1.39162e+06	1.12968e+06	755085	364086	203525	400739	201876	408509	59767	578555	138180	463362	250349	190752	111093	851668	265328	133120	157099	440272	138252	116743	199226	237041	68599.3	173424
pRPLC_98.0601_6	pRPLC	98.0601	6	0.00799459	0.0610574	0.029845	0.209563	0.00352002	0.123823	13188.5	15856.4	18800.8	24432.4	12881.1	10820	14115.4	10394.6	14146.2	13582.9	59236.8	12173.6	14907	15564.7	17248.7	7350.34	19620.9	18668.6	13649.4	18050.9	9786.52	23238.1	11153.9	72008.8	7360.43	26481.8	7681.84	9090.4	10623.6	8354.36	14408.2	11161	13030.8	11648.5	17088.7	11163.2	15327.3	19024.4	11033.1	12565.7
pHILIC_71.0604_2.2	pHILIC	71.0604	2.2	0.00914903	0.0610746	0.00567028	0.090874	0.00248677	0.233548	32894.6	41566.9	87579.8	121104	30352.8	65951.8	120808	90920	165771	191363	1.26771e+06	197010	37126.3	139789	175633	49719.7	184615	56733.6	70842.1	92109.8	83765.2	259891	69974	3.73886e+06	67490.8	495926	32697.2	128739	46568.1	10675.7	156758	298080	9694.92	50354.6	336026	17783.1	208162	313356	35894.5	274871
pRPLC_162.0582_8	pRPLC	162.058	8	0.0271575	0.061161	0.0176546	0.0582563	0.00565739	0.455165	135566	157625	18437	769.883	68600.7	1888.18	67378.9	66441.9	67211.1	647940	39008.8	8819.45	62270.6	106322	19995.5	15783.6	19766.9	70945.3	13731	230161	48413.3	115475	132262	72570.5	8846.48	36998	22679.6	43751.7	260565	14735.2	128322	24546	8633.55	363531	72446.8	24739.5	18469.9	81702.7	170595	11733
nHILIC_413.1414_7.6	nHILIC	413.141	7.6	0.0114	0.0612994	0.0101426	0.357699	0.00129821	0.0640569	109792	173353	88903.3	152997	242846	15266.6	37369.7	303672	101347	89791.4	404700	84634.8	136381	187392	30719.8	194667	131813	18066.3	97416.8	62727.1	62414.1	116949	46057.9	100290	120625	37362.3	100780	308085	58143	166841	29068.4	153476	96441.7	355263	32153	32986.6	54127.6	18567.3	139029	75065
pRPLC_117.0698_7.8	pRPLC	117.07	7.8	0.00651305	0.0613428	0.00355537	0.538564	0.00285705	0.0647477	9857.51	8056.67	9887.15	13256.1	9101.81	15498	12859.3	10848.9	21490.7	17993.4	26510.1	8474.22	10599.4	12892.8	37973.9	11122.3	11222.2	19875.1	10246.4	10236.8	10710.7	11343.9	14456.8	52115.3	8867.1	19792	9447.5	15299.6	10557	19531	17490.2	11912.7	12383.8	9410.33	25000.4	15987.4	11211.7	22435.5	16887.5	18568.1
nRPLC_235.0949_10.8	nRPLC	235.095	10.8	0.0115749	0.0613601	0.00508708	0.131407	0.00672865	0.23763	41392.8	24490.4	89779.6	39342.7	18596.9	30250.4	114741	60402.3	69618	59530.7	136645	75015	71497.9	101322	40375.4	26152.4	140355	40549.7	65091.9	23186	49467.1	53754.6	93503.7	394157	81085.3	325564	16831	67248.6	40677.1	11402.1	54364.4	133810	18321	38683.6	73609.7	7546.79	138092	53986.7	18458.8	138983
nHILIC_317.099_1.3	nHILIC	317.099	1.3	0.00646129	0.0613861	0.00773996	0.0938256	0.00305677	0.345774	323293	450292	442568	329876	220635	333260	547940	590514	566142	457313	941643	519551	218854	739821	230124	55511.6	557467	107930	369269	159368	190399	354376	233380	619011	154974	485517	152023	240048	124683	136423	306032	627882	95810.4	495268	376635	161868	271924	365740	163562	180099
nRPLC_283.1547_9.1	nRPLC	283.155	9.1	0.0173425	0.0614902	0.00529132	0.320518	0.0054645	0.111092	95739.3	131499	494512	32857.5	525919	126997	529555	83443.5	1.72708e+06	251542	31903.3	131988	109146	203427	29988.8	7953.94	165538	105876	77232.2	175542	44099.1	240940	145900	39431.3	110140	32799.4	283885	70164.2	150176	35279.8	252938	273250	18845.5	959745	64369.3	28991.6	923082	22325.1	52361.1	31424.2
nRPLC_116.0716_6.5	nRPLC	116.072	6.5	0.320614	0.0615163	0.189018	0.00595907	0.0454559	0.953876	65069.6	48235.7	49272.4	42905.7	52697.1	27922.5	37261.4	42554.2	36634.9	46178.6	121754	32976.7	41413.9	21927.2	27488.5	26208.5	44034.6	29011.9	32232.2	71567.4	36622.5	29957.5	38777.8	75461.2	44054.1	41418.1	35915.6	40190.6	39835.1	22970.5	28371.5	26787	24524.2	60566.3	36128.9	36930	34527.4	22963.4	28993.3	29432.1
pRPLC_125.0597_5.8	pRPLC	125.06	5.8	0.00896	0.0615163	0.00374065	0.219215	0.00385074	0.13151	27531.4	14281	17342.3	21858.9	13548.4	22753.3	18712.1	11516.7	21125.6	21193	76458.5	18043.3	12193.7	17869.1	46362	15202	22046.4	28140.7	22483.4	18663.4	38582.7	22615.5	17163.9	90589.1	20878.4	28116.8	14335.4	16347.9	8595.12	14988.9	22364.5	18031.1	10093.4	30138	35222.7	6245.42	21438.1	29468.9	22658.5	23127.4
nRPLC_425.1431_8.2	nRPLC	425.143	8.2	0.0231663	0.0615597	0.0208238	0.388853	0.00417756	0.103254	13683.5	14273	63362.5	6975.68	53058	12362.5	12486.9	15382.4	102765	59792.3	5139.21	20860.9	8854.59	7071.49	21486.6	69525.8	7622.66	50976.4	8629.81	10287.1	4356.83	25265.4	32241.7	27928.7	16879.6	3270.66	30154.5	6553.48	19317.6	7582.47	18274.6	62420.1	12684.8	122900	10275.9	33103.3	79805.5	12263	12462	16549
nRPLC_295.0754_8.7	nRPLC	295.075	8.7	0.0102211	0.0615771	0.0186329	0.183977	0.00101828	0.203765	34310.8	41672.8	33248.5	33706.2	31817.2	22379	22445	28451.7	18604.2	13971.6	37617.8	25299.1	35817.7	12824.8	22010.5	24849	17318.7	18552.4	23929.2	28054.5	14868.9	10584.5	18288.9	32864	15915.9	24178.2	25667.8	23359.1	18152.6	24392.7	10666.1	15893.1	26682.7	25320.8	18918.7	31263.8	18894.9	9685.8	26880.8	23906.8
pRPLC_119.0855_11.6	pRPLC	119.085	11.6	0.00736649	0.0616727	0.00353687	0.263049	0.00418916	0.0629013	34166.3	18567.4	52039.5	15193.3	88855.3	26244.6	28778.5	18881.3	196038	28833.1	116445	20910.4	18722.8	39473.3	39116.4	14714.1	40928.8	27872.8	16698.9	24501	15383.9	75044.1	18208.1	147864	31399	39282.3	45240	19542	22272.3	11589.2	26367.5	35065.5	9900.7	164326	50794.7	12508.9	45300.5	37812.7	13939.6	27307.2
pRPLC_265.1431_7.8	pRPLC	265.143	7.8	0.0204822	0.0617076	0.0104976	0.175352	0.00762035	0.248119	29575.7	30959.3	182553	81228.8	25951.5	23267.2	28159.2	12502.4	20824	36889.1	7158.81	6271.4	47669.5	19974.1	68089.2	99430	41426	16209.1	36798.1	29685.9	12438.5	15509.3	11254	13963.1	3867.47	10484.3	7586.9	4621.88	9665.75	13828.8	17718.8	4164.72	22223.7	29116.1	9912.74	67941.7	10238.8	12577.8	14396.1	10956.7
pHILIC_174.0873_7.7	pHILIC	174.087	7.7	0.0225762	0.0617511	0.0552399	0.00826506	0.00855222	0.963316	936799	1.04718e+06	1.24883e+06	3.17204e+06	1.36998e+06	2.52642e+06	3.03285e+06	1.57857e+06	5.80315e+06	3.2662e+06	5.39765e+06	5.95261e+06	927210	3.10901e+06	977180	1.525e+06	771839	1.01044e+06	1.6422e+06	2.03469e+06	2.32469e+06	3.17532e+06	4.011e+06	4.47024e+06	2.38548e+06	1.71683e+06	1.58442e+06	818159	882639	1.10895e+06	1.93761e+06	2.9727e+06	469741	3.99329e+06	1.38766e+06	695659	1.62617e+06	658019	1.50476e+06	583439
pRPLC_413.2163_12.9	pRPLC	413.216	12.9	0.0113745	0.0617947	0.0069462	0.148138	0.00513021	0.155353	71152.6	37898.8	78993.8	21007.2	150960	46636.8	50506.6	28254.8	234323	46568.3	239938	34296.8	36470.4	40423.2	61648.9	16438.3	55483.4	30802.6	18124.1	28899.3	34971.9	278338	33308.2	308768	53055.5	47815.9	86909	30097	54170.2	14536.8	26210.9	65968.8	12558.6	215788	102757	17518.9	60756.2	63761.3	14611.2	27534
nRPLC_211.0722_4.6	nRPLC	211.072	4.6	0.0425887	0.0618034	0.0239707	0.0448508	0.00500495	0.514848	55668.6	36118.4	59632.9	41158.2	29270.9	40520.5	49109.1	44963.2	37235.8	52864.2	121853	75672.6	39570.3	38567.6	20759.9	54251.7	62597.8	31021	30305.4	51767.1	40359.9	38165.7	38154.5	91099.9	32245	58202.8	29077.2	35903.4	19465.3	29415.4	25135.5	50027.7	26528.9	58914.1	52840.1	21930.8	56238.5	32784.2	34518.1	55595.6
nRPLC_267.1599_11.6	nRPLC	267.16	11.6	0.00323841	0.061847	0.0116584	0.864199	0.000843753	0.0114553	30452.3	11054.7	45801.7	10797.2	49777.7	32236.4	21867.8	21238.3	80658.7	30375.5	77028.8	24865.3	24564.5	29938.5	30285.7	18225.4	51650.3	19927.5	11750.5	33049.6	15328.1	43142.3	26881.7	83860	28989	28124.1	41640.7	22128.2	36786.7	11101.3	32109.5	41350	7434.54	190020	51499.6	10256.8	47886.7	20818.5	22344.5	19257.7
nRPLC_441.1399_8.9	nRPLC	441.14	8.9	0.0242876	0.0620391	0.0325045	0.219469	0.00736124	0.261326	31169.1	147559	185881	92932.6	24952.6	114060	122395	71977.8	75180.5	16858.8	22311.7	42652.8	176887	62536.8	121791	680002	606235	15302.6	173557	14665	17527.9	11379.9	22080.1	19947.2	31846.1	16624.4	32655.6	17729.3	9449.93	24075.5	2202.18	25051.9	132965	106615	21231.4	17286.5	32354.3	38454.5	23101.3	37039.3
pRPLC_227.0912_8.2	pRPLC	227.091	8.2	0.0339505	0.0620829	0.0223551	0.129919	0.00210201	0.27656	59270	138037	570178	146317	54957.2	94459.2	31195	29181.6	17086	62053.1	36987.7	30986.8	21661.6	506430	139705	113074	91952.6	53912.6	231773	60440.3	48834.3	26934.7	23726.2	28729.7	22471.6	16137.1	26302.9	14140.5	248186	38256.7	180497	17703.3	67164.9	55094.6	19254.6	67374.2	42389.9	142011	68088.9	57331.5
pRPLC_143.0338_4.9	pRPLC	143.034	4.9	0.0157888	0.0621792	0.00748797	0.0805656	0.00261349	0.324669	45563.2	4628.62	14319.2	10944	9888.96	13594.8	10098.7	16538.3	15990.4	18278.3	27537.3	20389.2	4411.25	14416.9	6414.77	24465.9	12424.4	14587.1	15105.8	21663.2	32097.5	18409.6	14014.9	54475.9	20233.8	23172.2	18493	33786.9	14240.6	6719.82	50048.3	21642	8634.27	33128	22650.8	14442.7	17415.5	32072.8	7300.26	15580.3
nRPLC_369.0823_8.3	nRPLC	369.082	8.3	0.0375273	0.0622668	0.0231521	0.0690924	0.0137136	0.397495	60601.4	22798.2	5674.13	31368	4864.12	33096.4	24439.8	43895.1	6178.61	4576.26	4864.54	29634.2	21724.2	4241.36	46241.8	3.49162e+06	4320.9	6110.41	19868.2	265557	301718	67176.8	8605.98	3.04251e+06	125242	479014	200557	87297.8	10304.6	133926	36948.8	70680.3	346549	36286.6	896440	62424	65506.3	1.81702e+06	17097	202735
pRPLC_160.0966_2.2	pRPLC	160.097	2.2	0.0136126	0.0624688	0.00851812	0.325792	0.00149019	0.151207	1.03968e+06	1.00883e+06	1.20916e+06	1.75422e+06	732372	2.2306e+06	932340	4.02776e+06	2.32062e+06	1.68473e+07	2.41583e+06	923335	321980	1.41969e+06	2.91202e+06	2.47355e+06	2.10898e+06	389022	2.07531e+06	597125	1.80123e+06	329941	91965.9	3.76014e+06	292954	520699	208149	1.07287e+06	87022.5	145159	102518	394017	408221	1.37762e+06	328269	305813	411139	1.53849e+06	121244	199473
pRPLC_388.1233_8.3	pRPLC	388.123	8.3	0.0550535	0.0625921	0.016476	0.131231	0.00615663	0.305564	24179.3	13572.3	885.341	2626.78	2886.68	6520.09	3939.15	8734.58	2715.67	2.27486	13.3745	2.13037	19467.6	814.306	16983.1	1.88349e+06	194.358	1506.47	7851	146037	173475	56959.4	10325	1.83304e+06	29987.1	212052	85344.4	31369.3	721.952	84716.4	18194.6	7674.2	318785	8037.41	391840	25390.3	25423.2	1.52492e+06	1186.8	123022
nRPLC_278.07_4.2	nRPLC	278.07	4.2	0.0135718	0.0626009	0.0085254	0.0897532	0.00602588	0.222674	55863.3	40561.4	48516	38552.1	37882.1	32062.5	50206	42869.2	29178	68046.7	49352.6	61285	22971.1	31563.5	57548.5	41324.2	42177.2	33174.3	44245.6	59453.3	32387.5	49352.2	41975.4	96938.5	122393	75778.3	150782	27127.9	38705.8	42849.1	34994.4	77093.1	41362.7	50249.1	32323.5	27283.3	72558.2	60466.9	24059.6	29086.5
nRPLC_295.12_12.4	nRPLC	295.12	12.4	0.126878	0.0626626	0.0218323	0.741197	0.00964421	0.0488299	21830.5	22495.9	13604	19713.4	7135.75	40331.2	20201.7	37767.4	25486.1	17032.3	30787.4	42465.1	22404.3	3461.59	14338.8	6847.4	7090.76	25423.1	11822.1	6416.37	6931.72	67816.7	14493.3	14200.7	14615.1	3462.6	16949	9500.2	23905.7	96152.1	5276.74	27227.3	24113	21563.8	15573.4	31069.9	27971.9	2874.94	16489.9	16299.6
nRPLC_215.1148_2.5	nRPLC	215.115	2.5	0.0112183	0.0627419	0.0160673	0.0753958	0.00263977	0.415218	35136.9	28671.7	66430.9	53797.3	30187.6	28425.2	110725	30461.9	55097.4	79113.2	172582	36461.5	20770.5	57963.2	37848.7	22484	39001.9	20875.8	17472.8	43020.9	38850.2	54331.4	35335.1	184739	32914.5	111088	17684.9	13900.5	17031.4	26781.7	21618	89821.7	13495.1	21022.9	36945.6	9936.91	36966.1	57476.1	19010.4	29334.7
pRPLC_143.0338_4.6	pRPLC	143.034	4.6	0.0137942	0.0629629	0.0102024	0.162351	0.00134713	0.169403	81619.3	4229.69	12545	8961.92	10406	10030.6	8840.32	10661.8	12816.5	17045.5	26144.6	16906.2	4252.42	12562	10546.8	17725	11992.2	19153.5	11719	50898	26512.9	27446.4	16823.2	55469	30712.4	20713.9	31630.5	27501.4	11992.3	14560.2	53352.9	19240.6	7888.98	16245.8	19401.3	10219.4	19663.1	58155.8	18662.7	13602.3
nRPLC_345.1551_10.3	nRPLC	345.155	10.3	0.0197495	0.0629806	0.0727663	0.0396181	0.00348717	0.319996	6.07139e+06	233536	322126	241017	208785	775532	376828	1.08695e+07	2.31517e+06	6.35444e+06	1.13946e+06	891447	188159	572050	1.42253e+06	1.25629e+06	894232	1.00935e+06	704375	1.55659e+06	248532	176470	410983	3.66754e+06	329837	548006	819842	407087	251511	323068	132308	2.02573e+06	77973.9	543306	3.98379e+06	1.00908e+06	270919	877319	602290	751793
nHILIC_367.1583_1	nHILIC	367.158	1	0.0191589	0.0629895	0.0226959	0.0745413	0.00352327	0.447138	2.62045e+06	1.06871e+06	1.30865e+06	6.60356e+06	1.00978e+07	5.80138e+06	2.67138e+06	1.88052e+06	1.54335e+06	4.34054e+06	3.54459e+08	884747	1.31085e+06	2.57031e+06	6.18875e+06	3.37825e+06	4.07778e+06	7.25403e+06	886045	1.87361e+06	4.2457e+06	427643	381575	6.91106e+07	5.55032e+06	2.97895e+06	9.53673e+07	1.61722e+07	3.04154e+06	340037	231243	9.43993e+06	428089	1.94224e+06	8.25107e+06	1.10766e+06	548094	1.29378e+07	685919	2.07995e+07
pHILIC_162.076_8.3	pHILIC	162.076	8.3	0.00500999	0.0636117	0.00430569	0.0407198	0.00331544	0.76061	141271	40114.2	86558.3	54429.8	62522.2	86470.6	91259.1	135034	59585.9	153578	303433	193983	54019.1	63480.8	167591	55572	94020.9	48879.4	101624	61933.7	152875	85050.2	121516	495153	67547.5	111013	31925.9	64174.6	73705.3	15105.2	105640	139971	43315.3	48052.5	174361	52899.4	121239	48737.8	41733	33095.3
pRPLC_259.1286_9.1	pRPLC	259.129	9.1	0.0210549	0.0638172	0.014699	0.28756	0.00387823	0.121019	8230.98	29148.9	16352.6	20232.6	32457.2	18434.1	18689	10770.2	10040.6	4349.56	7565.13	9108.92	50108.3	12427.3	10307	4991.95	19245.5	13064.8	21628.4	3023.8	10226.6	16085.7	6151.22	15504.9	4675.3	23613.1	7916.54	53106.5	21857.5	23002.7	12188.2	7842.81	23857.6	15143.4	7978.49	14760.6	13354	17140.6	15715.4	10612.8
pHILIC_301.1756_8.1	pHILIC	301.176	8.1	0.011539	0.0640682	0.074836	0.0265511	0.0114941	0.522348	104263	88568	44811.3	110587	252641	23127.2	86305.3	156558	14498.3	136415	140597	58233.7	60319.7	58192.5	73805.1	273536	29892.9	30070.5	181727	51335.5	52994.8	21967	14491.9	49087.4	110098	132799	21323.3	22856.1	31214.7	26016.8	162456	81740.3	59770.4	270792	274176	37431.6	75854.2	48618.5	46856.5	8938.68
nRPLC_172.0977_8.1	nRPLC	172.098	8.1	0.0190767	0.0640682	0.0454389	0.00301456	0.00996192	0.908453	672901	539371	747274	468466	596040	291665	373086	388284	496766	564171	969342	292463	380388	251277	173502	361949	420922	273298	357326	952618	423253	304654	482006	881396	669057	475947	628709	448129	612431	244035	298486	273312	251515	644267	332991	478365	338508	246115	349680	295078
nRPLC_174.0769_3.9	nRPLC	174.077	3.9	0.0942455	0.0642929	0.0388072	0.155572	0.0357396	0.29107	265521	180025	213876	190107	137022	209518	300672	225149	183228	231692	407849	299817	152773	133696	242536	226352	236202	174851	149208	177749	134008	146136	151922	326539	113580	246250	100473	113847	70877.1	126782	141188	192668	130078	170702	172158	100507	165163	140821	88237.5	126672
pHILIC_120.9663_9.1	pHILIC	120.966	9.1	0.0165811	0.0643019	0.0309175	0.0680311	0.0036882	0.324322	29531.9	30415.8	48008.4	78393.2	46564.9	58360.6	88607.6	78660.3	134583	161053	359038	86248.3	38749.3	86456.6	42325.6	77947.5	90711.9	23035.1	40905.8	84640.7	28343	67061.4	78970.7	154492	82597.1	148558	43753.3	68945.4	49092.7	100486	215687	122461	23019.9	69635.3	222004	36038.3	102818	57672	51089.8	49799.8
nHILIC_461.2394_7.3	nHILIC	461.239	7.3	0.0471217	0.0644912	0.38073	0.591478	0.00478445	0.027355	624217	133184	336680	70701.5	211798	236880	44669.1	324151	81831.5	158219	80983.8	60529.2	206861	82447.1	17914.3	149434	199362	344291	39809	239391	623266	120623	1.58916e+06	18670	670381	11952.8	1.39516e+06	745338	157787	362273	38024.2	202333	462700	151377	1.07015e+06	1.20829e+06	449395	210188	2.89163e+06	90228.2
pHILIC_239.139_10.9	pHILIC	239.139	10.9	0.0202223	0.0645364	0.00954717	0.214414	0.00225584	0.185659	862133	469162	1.41248e+06	443210	621325	1.01125e+06	698628	476165	223343	402273	1.55832e+06	1.01944e+06	375698	354740	1.13262e+06	1.47259e+06	992332	944187	617042	1.1926e+06	798961	1.56021e+06	510176	1.8745e+06	724682	1.73869e+06	2.38014e+06	838078	322415	188341	995701	672363	1.25113e+06	2.56053e+06	1.05756e+06	499965	1.7373e+06	1.46485e+06	670685	391329
nRPLC_338.0878_7.1	nRPLC	338.088	7.1	0.0306294	0.0649528	0.0903284	0.253086	0.00894878	0.168401	469545	50011.2	61936.3	747765	53107	55023.9	168299	535765	202729	20087	1.0964e+06	620258	315999	164455	942982	22721.7	571724	1.09158e+06	433187	930975	4736.47	71540.6	31753.2	28698.7	29191.7	864657	16282.8	17471.1	34247.5	79986.2	234625	26206.5	149031	13254.1	6497.31	22758.8	399233	33439.4	33508.7	15753.9
nRPLC_417.1399_8.4	nRPLC	417.14	8.4	0.0212656	0.0650891	0.0133255	0.42757	0.0113046	0.0962124	9231.55	126981	70854.8	46453.7	24572.2	12206.7	19027.5	23198	27490.7	9520.76	4796.31	57484.7	56858	11342.8	20435.8	51815.7	12372.1	21384.6	224290	10642.3	4721.37	24046.1	14301.2	1474.35	52903.2	10282.7	64112.3	17212.4	10906	23992.1	3228.2	26357.6	102596	25330.8	3968.56	12430.3	33800	17672.8	41753	27827.1
nRPLC_227.1287_8.9	nRPLC	227.129	8.9	0.217109	0.0653077	0.0494281	0.132641	0.00643594	0.330263	71388.3	33499.9	77474.9	30041.8	50376.9	140633	56333.3	98825.7	295331	104490	118547	60950.6	96316.2	50974.4	48199.6	21174.6	52526.3	111862	163733	92668.3	56103.9	57667.8	165174	186643	96566.4	63899.1	79500.1	76973.3	57101	54487	61770.7	120918	62269.9	126527	117619	96060.2	94238.2	77376	138495	115215
pRPLC_200.0916_7.2	pRPLC	200.092	7.2	0.015344	0.0653806	0.0346674	0.631375	0.00176028	0.0448053	31059.2	25074.6	21428	37840	28426.2	30153.9	23990.8	19289.5	23988.9	28808.3	65874.8	15954.1	25577.7	29201.4	44076.6	40162.7	24297	18577	32795.2	24890.6	21897.6	32669.8	11674.6	80211.2	15573.4	31125.9	16761.9	15650	18156.9	14706.4	45986.8	16505.8	21318.7	33003.5	30593.8	19094.7	20500.3	27184.3	12609.7	27297.5
pHILIC_384.2741_5.6	pHILIC	384.274	5.6	0.0121766	0.0655816	0.0196314	0.267544	0.00748752	0.099162	12683.2	67501.9	40694.7	29043.9	78191.2	89331.7	38730.5	93996.3	53979.4	35699.9	24695.3	80643	85719.5	80523.8	3051.24	23969.4	62300.5	81519.1	10210.2	8803.04	95078	19970.8	115336	45595.1	130868	78952.8	71949.2	135959	79362	125846	24541.4	80434.7	128975	35039.8	130364	86028.3	34342.1	56403.4	102379	132692
pRPLC_125.0709_5.7	pRPLC	125.071	5.7	0.00794234	0.0656091	0.00840045	0.844689	0.00233983	0.00303553	28246.6	18898.9	17529.9	64028.8	31714.1	29867.8	32756.8	13722.8	27829.2	28591.3	138789	24240.8	13617.3	24696.4	48388.6	39605.2	46564.1	36329.1	67814.5	53334.7	24556.2	23981.5	19713.3	128892	12559.2	58297.8	14438.4	22214.2	27900.9	20201.8	24746.2	24109.1	47551.4	11578.5	40700.1	23236.1	26423.3	39904.3	14886.4	37274.4
nRPLC_216.981_4.9	nRPLC	216.981	4.9	0.0292511	0.0656366	0.0373856	0.0369063	0.0101666	0.551705	1.26203e+07	568269	553824	4.90953e+06	388301	4.59315e+06	7.48837e+06	936581	580320	843528	2.63314e+06	1.13237e+07	819617	649165	1.02704e+07	1.03609e+07	1.24774e+06	1.80521e+06	2.35155e+06	3.36623e+06	885226	2.16379e+06	940958	522862	2.07441e+06	5.63221e+06	1.18275e+06	1.43721e+06	1.25806e+06	2.54441e+06	1.30471e+06	5.70399e+06	6.35443e+06	1.15543e+06	4.36659e+06	2.40563e+06	3.55466e+06	1.22184e+06	1.43906e+06	907469
nHILIC_340.9305_11.1	nHILIC	340.93	11.1	0.00513228	0.065664	0.0090314	0.172543	0.00198008	0.14604	89565.2	90747.9	476229	207092	97049.9	510771	1.56545e+06	494246	857188	1.32866e+06	2.4384e+07	1.1429e+06	239396	1.55243e+06	1.71176e+06	142360	3.10057e+06	211724	221944	323248	652719	1.08486e+06	1.07256e+06	1.24414e+07	1.27452e+06	5.39712e+06	82779	247154	120603	61948.2	1.97698e+06	3.3641e+06	93770.1	46839.6	3.18881e+06	4414.18	942273	2.91273e+06	148715	1.70712e+06
nRPLC_299.0769_7.8	nRPLC	299.077	7.8	0.010652	0.0657557	0.0156967	0.0598099	0.0014463	0.415016	31437.7	13339.8	25982.5	8273.32	21574.1	9242.73	14628.5	8857.94	56087.5	10127	30419.5	21510.7	16919.8	4640.7	26574.8	24476.9	14496.2	10357.3	4444.13	27248.6	31815.3	14281.6	8316.52	2745.68	7992.97	6095.7	11110	7815.76	14299.6	2680.65	6751.47	38554.5	13780.9	51541.8	1589.04	5463.65	13874.2	2192.01	6214.92	2910.61
pHILIC_263.1391_5.6	pHILIC	263.139	5.6	0.0723703	0.0658199	0.0440847	0.535267	0.00513791	0.0641628	634606	863413	804582	1.30796e+06	1.04091e+06	631213	465861	624141	371633	417810	663802	1.11473e+06	485423	363381	450567	1.79677e+06	322947	296769	777535	631395	778808	558640	356085	518719	914577	308302	1.39325e+06	513744	642403	872199	295767	659149	1.02834e+06	1.57728e+06	492675	1.38304e+06	408932	110400	796610	181981
pHILIC_182.0481_7.8	pHILIC	182.048	7.8	0.016219	0.0658658	0.00735792	0.111565	0.00237315	0.180471	73524.4	82879.3	107380	160565	31264.8	98642.1	82254.4	96507.9	81838.6	56446.1	292157	158115	32081	138986	92299	55582.6	119428	38692.9	174692	140514	94306.8	73121.7	58674.3	195618	95013.1	224338	90762.3	39089	59249.7	30972.6	102867	117095	46018.7	174244	65649.4	54301.5	100786	135757	64751.1	76495.2
nHILIC_143.0713_3.1	nHILIC	143.071	3.1	0.0132842	0.0659392	0.0051583	0.0557393	0.00215049	0.383678	348646	275311	342265	292550	204106	308231	382057	321125	404237	780590	1.98266e+06	415915	404620	361492	58920.8	440649	739321	109588	282913	288035	326073	1.38083e+06	1.47741e+06	1.06793e+06	596086	728186	502016	431602	624355	170205	677216	759102	114476	689186	1.36174e+06	340037	725070	569718	671741	506727
pRPLC_180.0878_4.7	pRPLC	180.088	4.7	0.00549358	0.0659484	0.00413089	0.855864	0.00371056	0.0212848	39207.4	44361.6	45282.3	51845.9	32133.9	34470.1	40843.5	20879.5	40066.6	29283.1	91084	28858.4	41672.1	47373.7	57978.2	28110	44643.9	39522.7	43197.4	46324.2	28403.6	43054.8	19988.3	155912	17515.7	55069.5	23581.7	26641.3	34814	26933.8	45563.5	23863.8	26423.2	28340.5	49033	28651.9	24900.6	44821.2	22954.1	35937
nRPLC_567.3174_13	nRPLC	567.317	13	0.0320788	0.0660128	0.00811765	0.401146	0.00512035	0.0730387	111712	61417.4	33974.7	96087.7	50741.2	81355.7	77441.2	116960	39677	47885.6	57258.1	169465	43496.9	13887.4	94391.4	34831.3	28920	40202.9	33477.5	108477	38330.1	52663.6	30463.2	15597	54197	23071.1	37387.1	46639	26110.6	105340	38308.4	98592.6	54902.3	27520.8	34247.5	126036	47699.9	36915.2	65387.5	30917.3
nRPLC_365.1348_4.6	nRPLC	365.135	4.6	0.104409	0.0661601	0.125221	0.0129124	0.00158288	0.750794	1.54177e+06	1.49749e+06	1.60346e+06	1.34578e+06	762946	1.77555e+06	2.08988e+06	2.16373e+06	1.27163e+06	1.61718e+06	4.56789e+06	2.39248e+06	999602	1.22451e+06	1.26721e+06	967033	1.65925e+06	951987	1.14902e+06	1.04967e+06	1.54757e+06	1.41288e+06	1.74577e+06	3.71176e+06	1.33343e+06	1.98205e+06	798330	1.42409e+06	788513	897532	1.2094e+06	1.82941e+06	851425	1.211e+06	2.04354e+06	800238	1.49296e+06	1.23688e+06	1.0832e+06	1.47046e+06
pRPLC_146.0922_2.1	pRPLC	146.092	2.1	0.0325206	0.0661693	0.0220206	0.175678	0.00248192	0.171981	55346.2	28411.7	25502	60115.3	38607.7	36530.3	49574.3	34428.6	52680.7	35135.9	115081	49522	40588.8	43205.1	86688.3	44194.8	35646.7	33441.4	61160	34377.6	42176.5	59362.1	25448.1	198624	21160.5	64452.6	25651.6	35863.6	22305.8	17979.4	35571.9	26406.8	12820.3	34851.3	41130	20831	43675.5	51672.6	16279.8	36143.1
pHILIC_282.1194_1.2	pHILIC	282.119	1.2	0.0453289	0.0664832	0.0150329	0.400207	0.0249964	0.112236	53187.9	216056	79354.5	17496	51468.4	171364	77617	93033	35125.5	80134.3	74956.8	219671	64459.1	54212.5	164435	11.9549	285624	45904.3	32560.8	96552.3	82198.4	92652.9	74273.7	40408	50502.7	877.895	58636.1	79661	607.896	57121.9	63289.4	131331	150028	126752	55271.1	327.372	81166	48988.2	38271.4	57579.4
nRPLC_383.1142_4.2	nRPLC	383.114	4.2	0.0134902	0.0665943	0.00384776	0.0872868	0.0105495	0.458142	29099.2	21848.8	31600.8	20889.8	15134.1	21431.4	32565.8	31183.2	23387.8	28502.9	30236.5	46438	13423	24289.1	16225.7	30669	37190.7	15601	11218.3	19805	22117.6	29791.9	29204	71484.1	19319.8	55573.3	13991.2	26189.9	2059.46	12238.9	18911.3	40242.6	11934.4	20816.1	34712.6	8746.19	30228.3	15885.6	15556.2	24850.1
nRPLC_549.1952_11.1	nRPLC	549.195	11.1	0.0986577	0.0666128	0.00398282	0.104819	0.0255211	0.292369	47962.9	28224.4	47157.1	70362.7	24856.5	38562.2	48376	42527.9	42637.1	35437.1	76545.5	74178.7	27386.7	26132.3	41964.8	17703.8	58566.7	23526.8	33957.7	35828.7	31860.1	34678.4	24559.8	67969.1	23902.3	33170	4290.88	22430.6	17445.6	29109	25350.6	38351.2	9816.01	17077.9	56818.5	1622.5	55575.4	41549.4	5932.92	37305.6
pRPLC_249.1483_11.7	pRPLC	249.148	11.7	0.0101636	0.0666684	0.00565448	0.677925	0.00292244	0.0280749	57370.6	70920.5	126062	51963.1	143192	81052.6	105188	50709.5	415843	93896.3	284107	72552	92818.4	168097	105826	52911.8	118996	162576	68392.5	80864	57837.7	183071	65488.7	401547	69063.7	141504	119895	92218.8	125795	51867.8	94070.5	123528	35326.2	340750	145566	67239.3	167614	121817	66679.4	97618.7
pRPLC_193.1222_6.4	pRPLC	193.122	6.4	0.0138235	0.0666684	0.0434523	0.175244	0.0076191	0.24958	8350.49	5080.27	8253.81	6839.53	3828.67	13910.7	15587.1	10892.3	14063.4	20033.3	91088	11428.3	5593.74	9953.89	17238.5	8190.37	14861	9983.04	8421.63	8680.98	9020.15	15229.2	14666.2	117739	9613.93	32847.8	6795.38	13318.9	7930.69	16861.9	17450.8	24724.2	14046.9	7122.83	39363.7	13816.7	16528.6	29897.2	9089.23	21888.9
pRPLC_247.0921_2.6	pRPLC	247.092	2.6	0.00653173	0.0667241	0.0071843	0.0872226	0.00187197	0.289452	823040	778515	1.07595e+06	1.32576e+06	832918	1.17723e+06	975643	896564	858841	739228	2.77889e+06	1.00605e+06	858049	1.18524e+06	2.41388e+06	674055	1.14915e+06	873954	1.03912e+06	932986	802533	1.33526e+06	834359	2.92344e+06	593295	1.54806e+06	481354	868088	784511	606646	1.11557e+06	724082	588089	675465	1.26937e+06	452864	847365	1.29119e+06	627937	976093
pRPLC_286.1393_5.5	pRPLC	286.139	5.5	0.0259151	0.0667612	0.0357376	0.0745981	0.00362499	0.380413	26790.8	48363.9	44301.2	32753.7	41301.2	16845.5	13103.9	6596.93	20037.6	17948.7	8304.08	12256.6	36977	28161.9	39763.7	60796.5	21741	26859.2	29764.6	32245.6	3596.31	11566.7	3594.17	6531.43	3820.49	6492	65926	3503.98	12297.7	13745.9	1523.59	521.647	19102.4	15447.6	3751.76	18725.2	37222.8	5781.04	2986.68	4028.85
pRPLC_227.1024_3.3	pRPLC	227.102	3.3	0.119535	0.0670867	0.0661061	0.18601	0.0041753	0.231873	92420.4	92330.5	40083.5	36866	74014.3	81733.5	52964.9	49955.9	75153.1	51344.1	96335.9	35003.9	61182.4	48128.9	106398	58160.2	65391.9	41304	94264.1	66693.4	32345.5	97611.2	47552.9	87224	49222.1	40175.1	50545.6	41438.3	71312.8	28483.2	66594.2	17981.3	48217.6	54312.7	54294.1	62032.9	67168.4	62150.9	27010.1	61203.7
nHILIC_310.1156_3.7	nHILIC	310.116	3.7	0.00625399	0.0671147	0.00639043	0.147754	0.00214572	0.287518	5.85022e+06	2.79384e+06	2.36174e+06	4.12785e+06	1.84937e+06	7.50267e+06	9.79893e+06	1.45103e+07	1.27083e+07	1.06689e+07	5.519e+07	1.00453e+07	4.26195e+06	4.29674e+06	4.00444e+06	832887	7.38393e+06	2.20298e+06	4.4306e+06	3.08456e+06	7.04397e+06	6.8307e+06	1.0108e+07	2.40618e+07	3.25819e+06	1.63648e+07	2.99911e+06	4.415e+06	1.20708e+06	1.5834e+06	9.71647e+06	1.39467e+07	689908	2.90989e+06	9.86253e+06	683305	5.74925e+06	8.9036e+06	2.14279e+06	5.29554e+06
pHILIC_256.0301_10.6	pHILIC	256.03	10.6	0.0724265	0.0672453	0.008537	0.24147	0.0212628	0.114801	1.28979e+06	81411.2	305938	120628	171543	697064	1.0117e+06	854507	626580	859449	1.71501e+06	61672.4	404204	196735	41267.6	1.37976e+06	646403	51633.4	1.10646e+06	239157	268918	482520	555181	4.91485e+06	221061	1.72585e+06	682816	895460	194903	272097	1.11178e+06	254729	9827.63	3.60385e+06	561809	427442	431403	734973	628440	848469
nRPLC_204.0875_4.7	nRPLC	204.088	4.7	0.0383062	0.0672733	0.0450023	0.00581118	0.0972944	0.94472	46731.9	17127.4	27343.5	14548.1	8891.33	14680.3	75548.9	16570.8	21755.2	17243.5	44204.7	19351.5	12757.7	12584.5	2.16701	43906.3	21106.7	5707.92	12060.1	16221.8	18391.9	14975.5	23336.2	21873.3	12755.5	12806.9	10277.8	11907.8	5267	12849.8	12317.7	12658.8	9371.41	24157.4	19196.2	12043.5	23558.7	7812.9	13169.2	8994.32
nRPLC_218.0489_4.3	nRPLC	218.049	4.3	0.022229	0.0673387	0.0236647	0.0713093	0.0186377	0.471235	950320	1.31833e+06	43294.8	9877.51	451369	2256.1	100726	923855	334931	7.17804e+06	525977	559157	509928	259118	59573.7	35810.7	544436	40269.9	98215	58976.6	206776	329209	843424	287551	72051.2	1.38851e+06	74979.8	104580	475599	58318.7	97001.7	332472	31897.7	944160	542876	104961	237541	22570.7	579020	172804
pRPLC_313.2158_11.5	pRPLC	313.216	11.5	0.00991533	0.0676008	0.00165317	0.290783	0.00198807	0.125422	40028.1	58999.6	33142.5	83390	96043.7	65059.9	26003.3	27767.5	24287.9	48653.6	43421.2	32962.8	152247	32946.6	90587.4	56924	46237.6	58117.6	64029.5	48419.9	53834.2	48780.2	27146	58323.1	25972.3	23098.3	56893	68233.4	58306.6	50862.4	52266.8	14615.2	96532.4	48583.6	27314.8	77642	23876.5	63133.5	49292.7	37118.9
pRPLC_246.1809_4.9	pRPLC	246.181	4.9	0.020459	0.0677604	0.0181514	0.0913387	0.00669699	0.34199	37899.1	7272.05	9676.29	32902	7991.82	9467.43	13621.5	14436.9	18359.2	5244.02	24484.6	12324.7	18079.1	8382.24	5491.97	3173.64	6417.69	7348.75	23762.3	18097.8	2857.73	22325.3	5749.17	15971.3	10581.2	15919.5	4502.11	10090.7	7542.8	725.818	13052	1295.05	10874.2	11054.2	10772.5	16909.9	12491.3	8476.51	5868.44	5163.29
nRPLC_527.2108_10.4	nRPLC	527.211	10.4	0.0112353	0.0678638	0.00327062	0.0661019	0.00333511	0.43566	45233.6	20243.2	48525	38949.5	10637.2	35930.1	71638.4	71324.4	23355.1	47304.4	115875	42157.8	29012.8	44996.2	35491.6	17076.5	63793.6	15131.9	43521.5	42359.5	30241	34025.5	27531.1	75465.5	36752.2	123084	7363.66	28591.9	19415	9547.28	40734.9	69400.2	5941.59	16400.3	103659	3004.15	52000.5	55946.4	6994.9	62012.9
pRPLC_182.0811_3	pRPLC	182.081	3	0.0527462	0.0679296	0.31503	0.00710516	0.00810768	0.95915	1.15495e+07	4.53639e+06	3.6049e+06	3.42411e+06	3.33307e+06	5.67462e+06	6.52042e+06	3.18752e+06	3.39497e+06	5.20502e+06	1.07576e+07	2.22974e+06	2.84815e+06	8.36439e+06	4.79605e+06	8.58786e+06	3.76035e+06	5.13219e+06	3.93323e+06	7.77876e+06	5.61932e+06	4.00589e+06	3.78667e+06	1.50983e+07	1.92678e+06	4.17293e+06	2.78447e+06	3.49437e+06	9.55099e+06	2.19581e+06	1.79778e+06	870524	1.24938e+06	8.19389e+06	5.63856e+06	5.97176e+06	2.62909e+06	4.72819e+06	3.50545e+06	2.82344e+06
pHILIC_142.0975_1.8	pHILIC	142.097	1.8	0.0565039	0.0684774	0.034608	0.0445127	0.00850234	0.490028	36182.7	151120	77729	29510.9	27886.4	133810	127356	45070.6	51939	80497.8	444605	206970	37566.8	89093.5	91990	428974	115033	58501.6	74156.1	44397	53431.4	100988	19754	408221	31799.4	138990	353078	26045.9	30204.7	13976.5	44213.1	148646	59483.7	23134.1	79119.7	14029.6	141564	150611	26988.9	60751.8
nRPLC_165.0919_10	nRPLC	165.092	10	0.00688168	0.0685248	0.0102507	0.0513038	0.00464623	0.610949	5154.38	33552.7	12746.2	25685.7	9300.98	65567.3	101070	56549.5	170432	27481.9	25364.1	13004.3	46878.2	85824.1	9327.81	7495.83	11355.9	54155.4	6061.53	32684.3	37283.3	7051.23	98701.5	230960	14654.3	64697.9	6401.79	53508.3	24564.6	9415.75	17052	31829.6	29102.2	23353.3	37053.7	22233.4	32301.7	27163	52379.1	109658
nHILIC_300.0394_7.6	nHILIC	300.039	7.6	0.0116064	0.0685817	0.0138042	0.104893	0.00150694	0.378691	3.28153e+07	3.62352e+07	4.48626e+07	3.15743e+07	3.15382e+07	5.09742e+07	4.41861e+07	4.86799e+07	3.62885e+07	3.62303e+07	1.09299e+08	5.06233e+07	2.64664e+07	3.80334e+07	4.54418e+07	3.13381e+07	5.40588e+07	2.32199e+07	2.79815e+07	3.93194e+07	4.17419e+07	2.72488e+07	4.93622e+07	6.56234e+07	2.1818e+07	4.44658e+07	2.18769e+07	3.75471e+07	2.10861e+07	2.49103e+07	3.48853e+07	6.81918e+07	3.15031e+07	3.97786e+07	5.16247e+07	2.81711e+07	3.05576e+07	2.83746e+07	2.32694e+07	2.25526e+07
pHILIC_164.0705_1	pHILIC	164.071	1	0.00751502	0.0687051	0.0712449	0.105264	0.00327216	0.490911	143947	16864.1	50621.7	333137	64566.6	176426	70899.2	121155	73067.1	61637.8	436234	1.13407e+06	52400.1	97383.8	411828	80746.7	140842	134249	189809	465821	131481	69843.4	41240.1	157538	90737.5	424228	86041.8	57691	86416.9	123885	249225	146364	112450	16885.2	75966	23263.3	257368	124948	82357.8	47800.6
nRPLC_311.1344_5	nRPLC	311.134	5	0.0139745	0.0687241	0.0835024	0.0533975	0.00933098	0.42394	105705	5549.19	31028.6	4556	11355.6	4996.35	1.04287e+06	44057.6	16293.6	122297	35031.8	22051	100808	18102	14489	111047	18542.9	18643.6	11294.6	8454.24	9543.83	27834.4	24908.3	18848.8	16638	11115.6	6649.93	5780.76	3127.45	2222.98	37604.5	16494.8	2216.08	21553.7	4990.5	17238.9	29590.1	3947.57	20981	9279.88
pRPLC_298.0963_6.1	pRPLC	298.096	6.1	0.0071496	0.0687336	0.00792044	0.0611541	0.00268299	0.497119	24768	10527.6	11517.1	46098.7	10324.1	14124.6	11892.6	9789.69	6083.1	9384.07	3287.75	38753.8	10664.8	7966.96	66330.8	8420.84	8191.35	13501.1	22992.6	26372.8	14210	70325.9	2598.34	6709.63	21007.1	14968.4	9422.7	13218.3	13618.5	54228.1	19152.7	7645.17	49067.1	6688.46	15527.7	20111.9	30826.4	9824.92	9141.79	6656.79
nRPLC_359.0981_4.8	nRPLC	359.098	4.8	0.131869	0.0688858	0.0347242	0.0375206	0.0197401	0.5322	134146	10069	15777.7	17263.3	8538.18	43921.6	493407	17582.2	14433.4	33630	7788.42	15631.4	16207	31374.9	544.017	241641	54421.8	23959.8	8276.87	72680	8302.49	8993.11	15262.4	24567.8	9644.94	6495.72	12212.5	6544.33	4574.33	10611	10321.2	10327.5	5715.29	123537	18183.7	17092.2	15235.1	4319.86	13885.7	14035.4
pRPLC_199.001_1.8	pRPLC	199.001	1.8	0.0157954	0.0690287	0.00900129	0.116296	0.00142647	0.301566	336077	149206	243819	279274	83591.9	420045	559656	385361	579860	761041	3.14334e+06	595202	152831	408532	346418	213136	520732	203588	168313	339903	295043	357190	416724	4.94759e+06	282576	352070	77667.6	74361.6	69539.6	74777.2	552090	538741	60971.4	246740	1.52536e+06	33816.4	559737	796895	140438	588596
[truncated: 5,683 more rows]
[truncated: 59 more columns]
