# Supplementary material for: Prediction of gestational age using urinary metabolites in term and preterm pregnancies
Source: Sci Rep. 2022 May 16;12:8033. doi: 10.1038/s41598-022-11866-6 (PMC9110694; doi:10.1038/s41598-022-11866-6)
Supplement: Supplementary file 4 — Supplementary Information 4. [file 41598_2022_11866_MOESM4_ESM.xlsx]

## Sheet: Table S3
Table S3. List of annotated metabolites (Related to Figure 2).
Compound ID	Mode	Molecular Ion	Metabolite	Formula	KEGG	HMDB	MSI annotation level
nRPLC_182.0457_4.4	nRPLC	[M-H]-	4-Pyridoxic acid	C8H9NO4	C00847	HMDB00017	1
nHILIC_115.04_3.2	nHILIC	[M-H]-	Alpha-ketoisovaleric acid	C5H8O3	C00141	HMDB00019	1
pHILIC_227.1139_10.8	pHILIC	[M+H]+	Carnosine	C9H14N4O3	C00386	HMDB00033	1
pHILIC_136.0618_2.9	pHILIC	[M+H]+	Adenine	C5H5N5	C00147	HMDB00034	1
pHILIC_330.0595_7	pHILIC	[M+H]+	Cyclic AMP	C10H12N5O6P	C00575	HMDB00058	1
pHILIC_132.0768_8.4	pHILIC	[M+H]+	Creatine	C4H9N3O2	C00300	HMDB00064	1
pHILIC_253.093_3	pHILIC	[M+H]+	Deoxyinosine	C10H12N4O4	C05512	HMDB00071	1
pHILIC_104.107_6.5	pHILIC	[M+H]+	Choline	C5H13NO	C00114	HMDB00097	1
pHILIC_223.0747_11.1	pHILIC	[M+H]+	L-Cystathionine	C7H14N2O4S	C02291	HMDB00099	1
nRPLC_282.0841_4	nRPLC	[M-H]-	Guanosine(1)	C10H13N5O5	C00387	HMDB00133	1
nRPLC_282.0841_4.2	nRPLC	[M-H]-	Guanosine(2)	C10H13N5O5	C00387	HMDB00133	1
nRPLC_180.0664_3	nRPLC	[M-H]-	L-Tyrosine	C9H11NO3	C00082	HMDB00158	1
nRPLC_164.0716_5.1	nRPLC	[M-H]-	L-Phenylalanine	C9H11NO2	C00079	HMDB00159	1
pHILIC_120.0656_8.3	pHILIC	[M+H]+	L-Threonine	C4H9NO3	C00188	HMDB00167	1
pHILIC_132.1019_6.1	pHILIC	[M+H]+	L-Isoleucine	C6H13NO2	C00407	HMDB00172	1
pRPLC_176.0705_8.8	pRPLC	[M+H]+	Indoleacetic acid	C10H9NO2	C00954	HMDB00197	1
pHILIC_189.1233_7.9	pHILIC	[M+H]+	N6-Acetyl-L-lysine	C8H16N2O3	C02727	HMDB00206	1
pHILIC_126.022_8.2	pHILIC	[M+H]+	Taurine	C2H7NO3S	C00245	HMDB00251	1
nHILIC_128.0353_7.7	nHILIC	[M-H]-	Pyroglutamic acid	C5H7NO3	C01879	HMDB00267	1
nRPLC_137.0242_8.4	nRPLC	[M-H]-	Hydroxybenzoic acid	C7H6O3	C00156	HMDB00500	1
pHILIC_175.119_14.4	pHILIC	[M+H]+	L-Arginine	C6H14N4O2	C00062	HMDB00517	1
nHILIC_112.0517_3.1	nHILIC	[M-H]-	Creatinine	C4H7N3O	C00791	HMDB00562	1
pHILIC_189.1346_13.7	pHILIC	[M+H]+	Homo-L-arginine	C7H16N4O2	C01924	HMDB00670	1
pHILIC_209.0921_6	pHILIC	[M+H]+	L-Kynurenine	C10H12N2O3	C00328	HMDB00684	1
nHILIC_130.0872_6.3	nHILIC	[M-H]-	L-Leucine	C6H13NO2	C00123	HMDB00687	1
pHILIC_150.0582_6.8	pHILIC	[M+H]+	L-Methionine	C5H11NO2S	C00073	HMDB00696	1
pRPLC_190.0498_6.2	pRPLC	[M+H]+	Kynurenic acid	C10H7NO3	C01717	HMDB00715	1
nRPLC_186.0558_6.2	nRPLC	[M-H]-	Indoleacrylic acid	C11H9NO2	C06559	HMDB00734	1
nHILIC_151.0262_4.7	nHILIC	[M-H]-	Xanthine	C5H4N4O2	C07599	HMDB00786	1
nRPLC_194.0455_7.5	nRPLC	[M-H]-	Hydroxyhippurate	C9H9NO4	C07588	HMDB00840	1
pRPLC_138.0548_2.2	pRPLC	[M+H]+	Trigonelline (N'-methylnicotinate)	C7H7NO2	C01004	HMDB00875	1
pHILIC_118.0863_6.9	pHILIC	[M+H]+	L-Valine	C5H11NO2	C00183	HMDB00883	1
pHILIC_126.1025_6.9	pHILIC	[M+H]+	Methylhistamine	C6H11N3	C05127	HMDB00898	1
nRPLC_203.0824_5.7	nRPLC	[M-H]-	L-Tryptophan	C11H12N2O2	C00078	HMDB00929	1
pHILIC_180.0866_8.3	pHILIC	[M+H]+	Glucosamine	C6H13NO5	C00329	HMDB01514	1
nRPLC_296.0996_4.8	nRPLC	[M-H]-	Methylguanosine(1)	C11H15N5O5	C04545	HMDB01563	1
nRPLC_296.0995_5	nRPLC	[M-H]-	Methylguanosine(2)	C11H15N5O5	C04545	HMDB01563	1
pHILIC_161.1284_15.4	pHILIC	[M+H]+	Ne-Methyl-L-lysine	C7H16N2O2	C02728	HMDB02038	1
nHILIC_146.0459_7.7	nHILIC	[M-H]-	N-Acetyl-Serine	C5H9NO4		HMDB02931	1
pHILIC_203.1503_13.1	pHILIC	[M+H]+	Symmetric dimethylarginine	C8H18N4O2	C21189	HMDB03334	1
nHILIC_124.9914_6.2	nHILIC	[M-H]-	2-Hydroxyethanesulfonate	C2H6O4S	C05123	HMDB03903	1
pHILIC_123.0441_7.3	pHILIC	[M+H]+	Hydroxybenzaldehyde	C7H6O2	C00633	HMDB11718	1
nHILIC_149.0468_2.8	nHILIC	[M-H]-	Methylhypoxanthine	C6H6N4O		HMDB13141	1
pHILIC_152.0375_8.3	pHILIC	[M+H]+	S-Methylcysteine sulfoxide	C4H9NO3S		HMDB29432	1
pHILIC_198.0873_7.7	pHILIC	[M+H]+	N-Acetylhistidine	C8H11N3O3	C02997	HMDB32055	1
pHILIC_158.1175_6	pHILIC	[M+H]+	Homostachydrine	C8H15NO2	C08283	HMDB33433	1
pRPLC_237.0868_5	pRPLC	[M+H]+	L-Formylkynurenine	C11H12N2O4	C02700	HMDB60485	1
pRPLC_247.1438_6.1	pRPLC	[M+H]+	Tryptophan betaine	C14H18N2O2	C09213	HMDB61115	1
nRPLC_267.0731_4.2	nRPLC	[M-H]-	Inosine	C9H16O9	C00294	HMDB00195	1
nHILIC_215.1149_9.2	nHILIC	[M-H]-	N-Acetyl-L-arginine	C8H16N4O3		HMDB04620	1
nHILIC_153.0193_5.1	nHILIC	[M-H]-	Dihydroxybenzoic acid	C7H6O4		HMDB13677	1
pRPLC_263.1387_7.4	pRPLC	[M+H]+	Phe-Pro	C14H18N2O3		HMDB11177	2
nRPLC_514.2838_12	nRPLC	[M-H]-	Taurocholic acid	C26H45NO7S	C05122	HMDB00036	2
nHILIC_193.0717_8	nHILIC	[M-H]-	p-Cresol sulfate	C7H8O4S		HMDB11635	2
pRPLC_271.1691_9.3	pRPLC	[M+H]+	Estrone	C18H22O2	C00468	HMDB00145	2
nRPLC_163.0399_8.1	nRPLC	[M-H]-	Phenylpyruvic acid	C9H8O3	C00166	HMDB00205	2
nRPLC_73.0294_3.4	nRPLC	[M-H]-	Propionic acid	C3H6O2	C00163	HMDB00237	2
nRPLC_283.068_4.5	nRPLC	[M-H]-	Xanthosine	C10H12N4O6	C01762	HMDB00299	2
nRPLC_175.0611_6.7	nRPLC	[M-H]-	2-Isopropylmalic acid	C7H12O5	C02504	HMDB00402	2
nRPLC_117.0556_5.2	nRPLC	[M-H]-	C5:0,OH FA (2-Hydroxy-3-methylbutyric acid)	C5H10O3		HMDB00407	2
nRPLC_167.0348_7	nRPLC	[M-H]-	Vanillic acid	C8H8O4	C06672	HMDB00484	2
nRPLC_116.0351_2.4	nRPLC	[M-H]-	N-Acetylglycine	C4H7NO3		HMDB00532	2
nRPLC_407.2797_13.5	nRPLC	[M-H]-	Cholic acid	C24H40O5	C00695	HMDB00619	2
pRPLC_260.1854_7.6	pRPLC	[M+H]+	C6:0 AC (Hexanoylcarnitine)	C13H25NO4		HMDB00705	2
pRPLC_347.2213_10.8	pRPLC	[M+H]+	Corticosterone	C21H30O4	C02140	HMDB01547	2
nHILIC_227.1289_2.6	nHILIC	[M-H]-	C12:1,DC FA	C12H20O4	C16308	HMDB00933	2
pHILIC_385.1285_8.3	pHILIC	[M+H]+	S-Adenosyl-homocysteine	C21H20O7	C00021	HMDB00939	2
pRPLC_369.1724_12.3	pRPLC	[M+H]+	Dehydroepiandrosterone sulfate (DHEA-S)	C19H28O5S	C04555	HMDB01032	2
pHILIC_399.1441_12.7	pHILIC	[M+H]+	S-Adenosylmethionine	C14H26N2O9S	C00019	HMDB01185	2
nRPLC_349.111_11.2	nRPLC	[M-H]-	Estrone sulfate	C18H22O5S	C02538	HMDB01425	2
pRPLC_287.2436_2.3	pRPLC	[M+H]+	Diacetylspermine	C14H30N4O2	C03413	HMDB02172	2
nHILIC_88.9881_11	nHILIC	[M-H]-	C2:0,DC (Oxalic acid)	C2H2O4	C00209	HMDB02329	2
pHILIC_283.1036_2.8	pHILIC	[M+H]+	Methylinosine	C11H14N4O5		HMDB02721	2
nRPLC_445.1872_10.6	nRPLC	[M-H]-	Estrone glucuronide	C24H30O8	C11133	HMDB04483	2
nHILIC_284.0887_3.1	nHILIC	[M-H]-	N-Acetylcytidine	C11H15N3O6		HMDB05923	2
nRPLC_463.197_7.8	nRPLC	[M-H]-	Estriol glucuronide(1)	C24H32O9	C11346	HMDB10354	2
nRPLC_463.1969_9.3	nRPLC	[M-H]-	Estriol glucuronide(2)	C24H32O9	C11346	HMDB10354	2
nRPLC_539.2492_10.8	nRPLC	[M-H]-	Tetrahydroaldosterone glucuronide(1)	C27H40O11		HMDB10357	2
nRPLC_539.2493_11.5	nRPLC	[M-H]-	Tetrahydroaldosterone glucuronide(2)	C27H40O11		HMDB10357	2
pRPLC_261.1441_6.7	pRPLC	[M+H]+	Gamma-glutamyl-isoleucine|Gamma-glutamyl-leucine	C11H20N2O5		HMDB11170|HMDB11170	2
pRPLC_311.1232_4.9	pRPLC	[M+H]+	Gamma-Glutamyl-tyrosine	C14H18N2O6		HMDB11741	2
pRPLC_230.1385_4.6	pRPLC	[M+H]+	C4:1 AC (Butenylcarnitine)	C11H19NO4		HMDB13126	2
pRPLC_233.113_4.6	pRPLC	[M+H]+	Asp Val	C9H16N2O5		HMDB28766	2
pHILIC_175.1076_6.8	pHILIC	[M+H]+	L-Theanine	C7H14N2O3		HMDB29127	2
pHILIC_255.1339_11	pHILIC	[M+H]+	L-Furosine	C12H18N2O4		HMDB29390	2
pRPLC_295.1284_6.8	pRPLC	[M+H]+	Gamma-Glutamyl-phenylalanine	C14H18N2O5		HMDB29562	2
nRPLC_299.0629_4.8	nRPLC	[M-H]-	Urate-3-ribonucleoside	C10H12N4O7	C05513	HMDB29920	2
pHILIC_247.14_8.3	pHILIC	[M+H]+	L-N2-(2-Carboxyethyl)arginine	C9H18N4O4	C06655		2
nRPLC_165.0919_9.7	nRPLC	[M-H]-	C10:3 FA (Decatrienoic acid)(1)	C10H14O2			2
nRPLC_165.0919_10.1	nRPLC	[M-H]-	C10:3 FA (Decatrienoic acid)(2)	C10H14O2			2
pRPLC_308.1853_9.7	pRPLC	[M+H]+	C10:4 AC	C17H25NO4			2
pHILIC_130.0651_6.1	pHILIC	[M+H]+	Quinoline	C9H7N	C06413	HMDB33731	2
nRPLC_125.0242_6.3	nRPLC	[M-H]-	4-Hydroxy-6-methyl-2-pyrone	C6H6O3			2
nRPLC_383.1529_9.8	nRPLC	[M-H]-	Dihydroxyandrostenone sulfate(1)	C19H28O6S		HMDB00334	3
nRPLC_383.1529_10.6	nRPLC	[M-H]-	Dihydroxyandrostenone sulfate(2)	C19H28O6S		HMDB00334	3
nRPLC_168.0777_4.1	nRPLC	[M-H]-	Methylhistidine	C7H11N3O2	C01152	HMDB00001	3
nRPLC_375.1808_11.1	nRPLC	[M-H]-	Oxocortisol	C21H28O6		HMDB00332	3
pRPLC_333.2419_11.1	pRPLC	[M+H]+	Hydroxypregnenolone	C21H32O3	C05138	HMDB00363	3
pRPLC_331.2263_10.6	pRPLC	[M+H]+	Hydroxyprogesterone(1)	C21H30O3	C01176	HMDB00374	3
pRPLC_331.2263_10.7	pRPLC	[M+H]+	Hydroxyprogesterone(2)	C21H30O3	C01176	HMDB00374	3
nRPLC_377.1965_11.1	nRPLC	[M-H]-	Hydroxycortisol	C21H30O6		HMDB00418	3
pRPLC_335.2576_12.3	pRPLC	[M+H]+	Tetrahydrodeoxycorticosterone	C21H34O3	C13713	HMDB00879	3
pRPLC_365.2317_10.5	pRPLC	[M+H]+	Trihydroxypregnenolone|Tetrahydrocortisone(1)	C21H32O5	C05489|C05471	HMDB06760|HMDB00903	3
pRPLC_329.2107_11.5	pRPLC	[M+H-H4O2]+	Trihydroxypregnenolone|Tetrahydrocortisone(2)	C21H32O5	C05489|C05471	HMDB06760|HMDB00903	3
pRPLC_181.0527_2.5	pRPLC	[M+H]+	Methylthioribose	C6H12O4S	C03089	HMDB01087	3
pRPLC_116.107_4	pRPLC	[M+H]+	2-Keto-glutaramic acid	C5H7NO4	C00940	HMDB01552	3
pRPLC_315.2318_10.9	pRPLC	[M+H]+	Progesterone	C21H30O2	C00410	HMDB01830	3
nHILIC_471.2423_4.7	nHILIC	[M-H]-	Chenodeoxycholic acid sulfate	C24H40O7S		HMDB02522	3
nRPLC_583.3122_12.6	nRPLC	[M-H]-	Cholic acid glucuronide	C30H48O11		HMDB02577	3
pRPLC_273.2209_10.9	pRPLC	[M+H]+	Erythritol|D-Threitol	C4H10O4	C00503|C16884	HMDB02994|HMDB04136	3
pHILIC_191.1138_14.8	pHILIC	[M+H]+	Hydroxyarginine	C6H14N4O3	C05933	HMDB04224	3
pHILIC_174.0873_7.7	pHILIC	[M+H]+	2-Oxoarginine	C6H11N3O3	C03771	HMDB04225	3
pRPLC_401.3043_12.4	pRPLC	[M+H]+	Testosterone enanthate	C26H40O3	C08157	HMDB05814	3
pRPLC_182.0672_4.4	pRPLC	[M+H]+	Hydroxy-methylguanine	C6H7N5O2		HMDB06037	3
pRPLC_479.2267_10.1	pRPLC	[M+H]+	Methoxy-estradiol glucuronide(1)	C25H34O9	C11131	HMDB06765	3
nRPLC_477.2129_10.6	nRPLC	[M-H]-	Methoxy-estradiol glucuronide(2)	C25H34O9	C11131	HMDB06765	3
nRPLC_447.2023_10.7	nRPLC	[M-H]-	Estradiol glucuronide	C24H32O8		HMDB10317	3
nHILIC_495.2964_5.4	nHILIC	[M-H]-	Pregnanediol glucuronide	C27H44O8	C03033	HMDB10318	3
nRPLC_541.2649_10.5	nRPLC	[M-H]-	Cortolone glucuronide(1)	C27H42O11		HMDB10320	3
nRPLC_541.2649_11.5	nRPLC	[M-H]-	Cortolone glucuronide(3)	C27H42O11		HMDB10320	3
nRPLC_541.2649_11.3	nRPLC	[M-H]-	Cortolone glucuronide(2)	C27H42O11		HMDB10320	3
nRPLC_463.2334_11.8	nRPLC	[M-H]-	Dehydroisoandrosterone glucuronide	C25H36O8	C03033	HMDB10327	3
pRPLC_314.123_8.4	pRPLC	[M+H]+	Tyramine glucuronide	C14H19NO7	C03033	HMDB10328	3
pRPLC_330.1179_7.3	pRPLC	[M+H]+	Dopamine glucuronide	C14H19NO8		HMDB10329	3
pRPLC_463.2322_11.6	pRPLC	[M+H]+	Dehydrotestosterone glucuronide(1)	C25H34O8	C03033	HMDB10337	3
pRPLC_463.2319_11.9	pRPLC	[M+H]+	Dehydrotestosterone glucuronide(2)	C25H34O8	C03033	HMDB10337	3
nRPLC_479.2282_10.4	nRPLC	[M-H]-	Oxo-androsterone glucuronide(1)	C25H36O9		HMDB10338	3
nRPLC_479.2281_11.4	nRPLC	[M-H]-	Oxo-androsterone glucuronide(2)	C25H36O9		HMDB10338	3
nRPLC_479.2281_11.6	nRPLC	[M-H]-	Oxo-androsterone glucuronide(3)	C25H36O9		HMDB10338	3
nRPLC_481.2437_11.9	nRPLC	[M-H]-	Hydroxyandrosterone glucuronide(1)	C25H38O9		HMDB10351	3
nRPLC_481.2438_12.1	nRPLC	[M-H]-	Hydroxyandrosterone glucuronide(2)	C25H38O9		HMDB10351	3
nRPLC_338.0877_5.9	nRPLC	[M-H]-	Hydroxy-methoxyindole glucuronide	C15H17NO8	C03033	HMDB10362	3
nRPLC_505.2441_11.6	nRPLC	[M-H]-	Hydroxyprogesterone glucuronide	C27H38O9		HMDB10364	3
pHILIC_213.1233_7.4	pHILIC	[M+H]+	Pro-Pro	C10H16N2O3		HMDB11180	3
pRPLC_338.0867_5.6	pRPLC	[M+H]+	Dihydroxyquinoline glucuronide(1)	C15H15NO8		HMDB11658	3
pRPLC_338.0866_6.4	pRPLC	[M+H]+	Dihydroxyquinoline glucuronide(2)	C15H15NO8		HMDB11658	3
pRPLC_338.0866_6.7	pRPLC	[M+H]+	Dihydroxyquinoline glucuronide(3)	C15H15NO8		HMDB11658	3
pHILIC_218.1499_14	pHILIC	[M+H]+	Gamma-glutamyl-L-putrescine	C9H19N3O3	C15699	HMDB12230	3
pRPLC_299.2366_11.5	pRPLC	[M+H-H2O]+	Pregnenolone(1)	C21H32O2		HMDB33862	3
pRPLC_299.2365_11.7	pRPLC	[M+H-H2O]+	Pregnenolone(2)	C21H32O2		HMDB33862	3
nRPLC_258.9913_6	nRPLC	[M-H]-	Caffeic acid sulfate(1)	C9H8O7S		HMDB41706	3
nRPLC_258.9914_6.3	nRPLC	[M-H]-	Caffeic acid sulfate(2)	C9H8O7S		HMDB41706	3
pRPLC_324.0741_6.1	pRPLC	[M+H]+	Methyldopa mono-O-sulfate	C11H17NO8S		HMDB60806	3
nRPLC_224.0561_5.7	nRPLC	[M-H]-	Amino deoxychorismic acid	C10H11NO5	C11355		3
nRPLC_187.0069_7.6	nRPLC	[M-H]-	Gamma-Hydroxy-homoarginine	C7H16N4O3	C08286		3
pRPLC_363.2162_10.3	pRPLC	[M+H]+	Cortisol	C21H30O5	C00735	HMDB00063	3
pRPLC_381.2265_10.4	pRPLC	[M+H-H2O]+	Hydroxycorticosterone	C21H30O5	C01124	HMDB00319	3
pRPLC_301.2522_13	pRPLC	[M+H-H2O]+	Pregnanolone(1)	C21H34O2		HMDB62782	3
pRPLC_301.2523_13.3	pRPLC	[M+H-H2O]+	Pregnanolone(2)	C21H34O2		HMDB62782	3
nRPLC_493.2802_13.3	nRPLC	[M-H]-	Pregnanolone glucuronide	C27H42O8			3
nRPLC_230.0126_4.8	nRPLC	[M-H]-	Paracetamol sulfate	C8H9NO5S		HMDB59911	3
nHILIC_193.0618_5.5	nHILIC	[M-H]-	Aminohippuric acid	C9H10N2O3	D06890	HMDB01867	3
nRPLC_209.0565_4.7	nRPLC	[M-H]-	Aminosalicyluric acid	C9H10N2O4			3
nRPLC_260.0772_4.7	nRPLC	[M-H]-	C10H15NO7	C10H15NO7			4
pRPLC_324.2165_10.2	pRPLC	[M+H]+	C18H29NO4	C18H29NO4			4
nRPLC_461.0723_8.9	nRPLC	[M-H]-	C21H18O12	C21H18O12			4
pRPLC_479.2413_9.1	pRPLC	[M+H]+	C29H34O6	C29H34O6			4
pHILIC_186.1124_4.8	pHILIC	[M+H]+	C9H15NO3	C9H15NO3			4
nRPLC_249.0625_5.2	nRPLC	[M-H]-	C10H10N4O4	C10H10N4O4			4
pRPLC_195.0653_5.8	pRPLC	[M+H]+	C10H10O4	C10H10O4			4
pRPLC_242.0657_6.4	pRPLC	[M+H]+	C10H11NO6	C10H11NO6			4
nRPLC_251.0782_5.2	nRPLC	[M-H]-	C10H12N4O4	C10H12N4O4			4
nHILIC_195.0663_3	nHILIC	[M-H]-	C10H12O4	C10H12O4			4
nRPLC_211.061_5.8	nRPLC	[M-H]-	C10H12O5(1)	C10H12O5			4
nRPLC_211.061_6.4	nRPLC	[M-H]-	C10H12O5(2)	C10H12O5			4
nRPLC_243.033_6.6	nRPLC	[M-H]-	C10H12O5S(1)	C10H12O5S			4
nRPLC_243.0329_9.8	nRPLC	[M-H]-	C10H12O5S(2)	C10H12O5S			4
nHILIC_210.0602_7.1	nHILIC	[M-H]-	C10H13NO2S	C10H13NO2S			4
nRPLC_210.0769_4.2	nRPLC	[M-H]-	C10H13NO4	C10H13NO4			4
pRPLC_179.1178_4.7	pRPLC	[M+H]+	C10H14N2O(1)	C10H14N2O			4
pRPLC_179.1177_8	pRPLC	[M+H]+	C10H14N2O(2)	C10H14N2O			4
nRPLC_257.0776_4.1	nRPLC	[M-H]-	C10H14N2O6	C10H14N2O6			4
pRPLC_197.1283_6.6	pRPLC	[M+H]+	C10H16N2O2	C10H16N2O2			4
pHILIC_245.1131_10.3	pHILIC	[M+H]+	C10H16N2O5	C10H16N2O5			4
pHILIC_241.1295_10.9	pHILIC	[M+H]+	C10H16N4O3	C10H16N4O3			4
nHILIC_242.1147_12.8	nHILIC	[M-H]-	C10H17N3O4	C10H17N3O4			4
nRPLC_198.1134_10.3	nRPLC	[M-H]-	C10H17NO3	C10H17NO3			4
nRPLC_246.0802_5.4	nRPLC	[M-H]-	C10H17NO4S	C10H17NO4S			4
nRPLC_230.1031_6.9	nRPLC	[M-H]-	C10H17NO5	C10H17NO5			4
nRPLC_278.0699_6.1	nRPLC	[M-H]-	C10H17NO6S	C10H17NO6S			4
nRPLC_229.119_5.1	nRPLC	[M-H]-	C10H18N2O4	C10H18N2O4			4
nHILIC_245.1142_7.4	nHILIC	[M-H]-	C10H18N2O5(1)	C10H18N2O5			4
pHILIC_247.1289_10.8	pHILIC	[M+H]+	C10H18N2O5(2)	C10H18N2O5			4
nRPLC_245.1139_5	nRPLC	[M-H]-	C10H18N2O5(3)	C10H18N2O5			4
pHILIC_263.1238_10.7	pHILIC	[M+H]+	C10H18N2O6	C10H18N2O6			4
pHILIC_246.1447_8.3	pHILIC	[M+H]+	C10H19N3O4	C10H19N3O4			4
pHILIC_218.1386_8.3	pHILIC	[M+H]+	C10H19NO4	C10H19NO4			4
pHILIC_217.1547_9.9	pHILIC	[M+H]+	C10H20N2O3	C10H20N2O3			4
nRPLC_267.0904_10.6	nRPLC	[M-H]-	C10H20O6S	C10H20O6S			4
nRPLC_218.1218_9.4	nRPLC	[M-H]-	C10H21NO2S	C10H21NO2S			4
pRPLC_384.1871_5	pRPLC	[M+H]+	C10H23O7N9	C10H23O7N9			4
pRPLC_177.0546_6.7	pRPLC	[M+H]+	C10H8O3	C10H8O3			4
pHILIC_160.0757_6	pHILIC	[M+H]+	C10H9NO	C10H9NO			4
nHILIC_206.0459_7.1	nHILIC	[M-H]-	C10H9NO4	C10H9NO4			4
pRPLC_190.0861_10.4	pRPLC	[M+H]+	C11H11NO2	C11H11NO2			4
nRPLC_303.0176_6.4	nRPLC	[M-H]-	C11H12O8S	C11H12O8S			4
pRPLC_255.0972_5.4	pRPLC	[M+H]+	C11H14N2O5	C11H14N2O5			4
nRPLC_305.0542_4.4	nRPLC	[M+Cl]-	C11H14N2O6	C11H14N2O6			4
nHILIC_225.0769_2.6	nHILIC	[M-H]-	C11H14O5	C11H14O5			4
nHILIC_307.0493_5.5	nHILIC	[M-H]-	C11H16O8S	C11H16O8S			4
pHILIC_224.1393_14.9	pHILIC	[M+H]+	C11H17N3O2	C11H17N3O2			4
pHILIC_288.1189_4.9	pHILIC	[M+H]+	C11H17N3O6	C11H17N3O6			4
nHILIC_369.0608_6.2	nHILIC	[M-H]-	C11H18N2O10S	C11H18N2O10S			4
pRPLC_255.1447_2.9	pRPLC	[M+H]+	C11H18N4O3	C11H18N4O3			4
pRPLC_278.1229_2.5	pRPLC	[M+H]+	C11H19NO7	C11H19NO7			4
pHILIC_245.1495_7.4	pHILIC	[M+H]+	C11H20N2O4	C11H20N2O4			4
pRPLC_216.1592_8.8	pRPLC	[M+H]+	C11H21NO3	C11H21NO3			4
nRPLC_309.1116_4.8	nRPLC	[M-H]-	C11H21O6N2S	C11H21O6N2S			4
nRPLC_475.1387_7.6	nRPLC	[M-H]-	C11H24N8O13	C11H24N8O13			4
nHILIC_331.0887_6.9	nHILIC	[M-H]-	C12H11N8O4	C12H11N8O4			4
pRPLC_217.097_6.7	pRPLC	[M+H]+	C12H12N2O2	C12H12N2O2			4
nRPLC_218.082_9.5	nRPLC	[M-H]-	C12H13NO3	C12H13NO3			4
nRPLC_234.0769_8.5	nRPLC	[M-H]-	C12H13NO4	C12H13NO4			4
pRPLC_239.091_9.2	pRPLC	[M+H]+	C12H14O5	C12H14O5			4
nRPLC_236.0926_7.9	nRPLC	[M-H]-	C12H15NO4	C12H15NO4			4
nRPLC_287.0768_7.1	nRPLC	[M-H]-	C12H16O8	C12H16O8			4
pHILIC_208.1331_4.6	pHILIC	[M+H]+	C12H17NO2	C12H17NO2			4
nRPLC_317.0986_4.9	nRPLC	[M-H]-	C12H18N2O8	C12H18N2O8			4
nRPLC_291.1082_8.7	nRPLC	[M-H]-	C12H20O8	C12H20O8			4
pHILIC_284.1716_11.7	pHILIC	[M+H]+	C12H21N5O3	C12H21N5O3			4
pRPLC_276.1438_4.6	pRPLC	[M+H]+	C12H21NO6	C12H21NO6			4
nHILIC_340.1249_6.4	nHILIC	[M-H]-	C12H23NO10(1)	C12H23NO10			4
nHILIC_340.1251_6.8	nHILIC	[M-H]-	C12H23NO10(2)	C12H23NO10			4
pHILIC_337.1716_12.2	pHILIC	[M+H]+	C12H24N4O7	C12H24N4O7			4
nRPLC_246.1529_11.1	nRPLC	[M-H]-	C12H25NO2S	C12H25NO2S			4
nHILIC_261.088_6	nHILIC	[M-H]-	C13H14N2O4	C13H14N2O4			4
pRPLC_266.1021_7.6	pRPLC	[M+H]+	C13H15NO5	C13H15NO5			4
pRPLC_281.1128_5.1	pRPLC	[M+H]+	C13H16N2O5(1)	C13H16N2O5			4
pRPLC_281.1128_5.5	pRPLC	[M+H]+	C13H16N2O5(2)	C13H16N2O5			4
pRPLC_313.085_6.2	pRPLC	[M+H]+	C13H16N2O5S	C13H16N2O5S			4
nRPLC_315.0718_4.6	nRPLC	[M-H]-	C13H16O9	C13H16O9			4
nRPLC_250.1082_8.4	nRPLC	[M-H]-	C13H17NO4	C13H17NO4			4
nRPLC_298.0751_7.2	nRPLC	[M-H]-	C13H17NO5S	C13H17NO5S			4
pHILIC_263.1502_7.4	pHILIC	[M+H]+	C13H18N4O2	C13H18N4O2			4
nRPLC_270.1344_10.3	nRPLC	[M-H]-	C13H21NO5	C13H21NO5			4
nRPLC_313.1337_5.2	nRPLC	[M-H]-	C13H22N4O3S	C13H22N4O3S			4
pRPLC_298.1869_6	pRPLC	[M+H]+	C13H23N5O3	C13H23N5O3			4
pRPLC_211.169_9.8	pRPLC	[M+H]+	C13H23NO10	C13H23NO10			4
pRPLC_292.1573_7.1	pRPLC	[M+H]+	C13H26NO4S	C13H26NO4S			4
nRPLC_271.0731_7.9	nRPLC	[M-H]-	C14H12N2O4(2)	C14H12N2O4			4
nRPLC_343.0665_4.8	nRPLC	[M-H]-	C14H16O10(1)	C14H16O10			4
nRPLC_343.0665_5.2	nRPLC	[M-H]-	C14H16O10(2)	C14H16O10			4
nRPLC_345.0823_5.7	nRPLC	[M-H]-	C14H18O10	C14H18O10			4
nRPLC_329.0874_4.8	nRPLC	[M-H]-	C14H18O9	C14H18O9			4
pRPLC_266.1383_6.6	pRPLC	[M+H]+	C14H19NO4	C14H19NO4			4
nRPLC_328.0857_8.6	nRPLC	[M-H]-	C14H19NO6S	C14H19NO6S			4
pHILIC_301.1756_8.1	pHILIC	[M+H]+	C14H24N2O5	C14H24N2O5			4
pRPLC_292.2114_10.3	pRPLC	[M+H]+	C14H29NO5	C14H29NO5			4
nRPLC_271.0613_4.2	nRPLC	[M-H]-	C15H12O5	C15H12O5			4
nRPLC_273.0765_11.6	nRPLC	[M-H]-	C15H14O5	C15H14O5			4
nHILIC_302.1145_6.4	nHILIC	[M-H]-	C15H17N3O4	C15H17N3O4			4
nHILIC_370.0779_4.9	nHILIC	[M-H]-	C15H17NO10	C15H17NO10			4
nRPLC_263.1285_10.1	nRPLC	[M-H]-	C15H20O4(1)	C15H20O4			4
nRPLC_361.1137_7.9	nRPLC	[M-H]-	C15H22O10	C15H22O10			4
nRPLC_281.1391_7.8	nRPLC	[M-H]-	C15H22O5(1)	C15H22O5			4
pRPLC_221.1898_11.2	pRPLC	[M+H]+	C15H24O	C15H24O			4
nRPLC_363.1293_8.3	nRPLC	[M-H]-	C15H24O10	C15H24O10			4
nHILIC_267.1601_2.6	nHILIC	[M-H]-	C15H24O4(1)	C15H24O4			4
pRPLC_269.1743_8	pRPLC	[M+H]+	C15H24O4(2)	C15H24O4			4
pRPLC_285.1693_9.7	pRPLC	[M+H]+	C15H24O5	C15H24O5			4
pRPLC_287.091_9.7	pRPLC	[M+H]+	C16H14O5	C16H14O5			4
nRPLC_381.0295_2.6	nRPLC	[M-H]-	C16H15O9S	C16H15O9S			4
nRPLC_369.0822_6.8	nRPLC	[M-H]-	C16H18O10	C16H18O10			4
pRPLC_302.1494_7.6	pRPLC	[M+H]+	C16H19N3O3	C16H19N3O3			4
pRPLC_334.1393_7	pRPLC	[M+H]+	C16H19N3O5	C16H19N3O5			4
nRPLC_339.108_9.7	nRPLC	[M-H]-	C16H20O8	C16H20O8			4
nRPLC_371.0802_9.5	nRPLC	[M-H]-	C16H20O8S	C16H20O8S			4
pRPLC_388.1231_6.8	pRPLC	[M+H]+	C16H21NO10	C16H21NO10			4
nRPLC_373.1135_5.1	nRPLC	[M-H]-	C16H22O10	C16H22O10			4
nRPLC_293.1239_7.2	nRPLC	[M-H]-	C16H22O3S	C16H22O3S			4
nRPLC_341.1237_8.5	nRPLC	[M-H]-	C16H22O8	C16H22O8			4
pRPLC_358.1493_9.7	pRPLC	[M+H]+	C16H23NO8	C16H23NO8			4
pRPLC_393.1399_8.4	pRPLC	[M+H]+	C16H24O11	C16H24O11			4
nRPLC_327.1267_12.7	nRPLC	[M-H]-	C16H24O5S	C16H24O5S			4
pRPLC_354.1391_5.9	pRPLC	[M+H]+	C16H25N5O6	C16H25N5O6			4
nRPLC_377.1449_9.3	nRPLC	[M-H]-	C16H26O10	C16H26O10			4
nRPLC_345.1551_10.3	nRPLC	[M-H]-	C16H26O8	C16H26O8			4
pRPLC_396.1857_7.7	pRPLC	[M+H]+	C16H29NO10	C16H29NO10			4
nRPLC_364.1035_8.4	nRPLC	[M-H]-	C17H19NO8	C17H19NO8			4
nRPLC_347.1246_7.9	nRPLC	[M-H]-	C17H20N2O7	C17H20N2O7			4
nRPLC_399.0928_6.4	nRPLC	[M-H]-	C17H20O11(1)	C17H20O11			4
nRPLC_399.0929_7.3	nRPLC	[M-H]-	C17H20O11(2)	C17H20O11			4
nRPLC_365.1348_4.6	nRPLC	[M-H]-	C17H22N2O7	C17H22N2O7			4
nRPLC_387.1293_9.3	nRPLC	[M-H]-	C17H24O10	C17H24O10			4
nHILIC_371.1347_6.1	nHILIC	[M-H]-	C17H24O9	C17H24O9			4
nRPLC_329.1026_9.1	nRPLC	[M-H]-	C18H18O6	C18H18O6			4
nRPLC_359.1249_8.2	nRPLC	[M-H]-	C18H20N2O6(1)	C18H20N2O6			4
nRPLC_359.1246_9.5	nRPLC	[M-H]-	C18H20N2O6(2)	C18H20N2O6			4
pRPLC_377.1337_8.3	pRPLC	[M+H]+	C18H20N2O7	C18H20N2O7			4
nRPLC_365.106_9	nRPLC	[M-H]-	C18H22O6S(1)	C18H22O6S			4
nRPLC_365.1059_9.2	nRPLC	[M-H]-	C18H22O6S(2)	C18H22O6S			4
nRPLC_365.1237_11	nRPLC	[M-H]-	C18H22O8	C18H22O8			4
nHILIC_417.1405_7.2	nHILIC	[M-H]-	C18H26O11	C18H26O11			4
nRPLC_400.1431_10.5	nRPLC	[M-H]-	C18H28NO7S	C18H28NO7S			4
nRPLC_371.1529_10.9	nRPLC	[M-H]-	C18H28O6S	C18H28O6S			4
pHILIC_360.2378_7.8	pHILIC	[M+H]+	C18H33NO6	C18H33NO6			4
nRPLC_544.2581_12.7	nRPLC	[M-H]-	C18H37N7O12	C18H37N7O12			4
pHILIC_298.0967_12.7	pHILIC	[M+H]+	C18H41N7O10	C18H41N7O10			4
pRPLC_319.19_12.6	pRPLC	[M+H]+	C19H26O4	C19H26O4			4
nRPLC_397.1321_7.2	nRPLC	[M-H]-	C19H26O7S	C19H26O7S			4
nRPLC_415.1428_10.6	nRPLC	[M-H]-	C19H28O8S	C19H28O8S			4
nRPLC_385.1863_9.3	nRPLC	[M-H]-	C19H30O8	C19H30O8			4
nHILIC_401.1817_5.9	nHILIC	[M-H]-	C19H30O9	C19H30O9			4
nRPLC_368.2075_10.1	nRPLC	[M-H]-	C19H31NO6	C19H31NO6			4
pRPLC_421.2074_6.2	pRPLC	[M+H]+	C19H32O10	C19H32O10			4
pRPLC_179.1282_2.3	pRPLC	[M+H]2+	C19H35NO5	C19H35NO5			4
nHILIC_457.1354_7.7	nHILIC	[M-H]-	C20H26O12	C20H26O12			4
nRPLC_459.1505_8.4	nRPLC	[M-H]-	C20H28O12	C20H28O12			4
pRPLC_301.2159_10.5	pRPLC	[M+H]+	C20H28O2	C20H28O2			4
nHILIC_429.1766_7.2	nHILIC	[M-H]-	C20H30O10	C20H30O10			4
nRPLC_445.1711_9	nRPLC	[M-H]-	C20H30O11	C20H30O11			4
pRPLC_446.2013_10.1	pRPLC	[M+H]+	C20H31NO10	C20H31NO10			4
nHILIC_415.1974_7.2	nHILIC	[M-H]-	C20H32O9	C20H32O9			4
nRPLC_441.1398_11.8	nRPLC	[M-H]-	C20H33NO14	C20H33NO14			4
nRPLC_373.1652_10.7	nRPLC	[M-H]-	C21H26O6	C21H26O6			4
nRPLC_441.1585_10.4	nRPLC	[M-H]-	C21H30O8S(1)	C21H30O8S			4
nRPLC_441.1584_10.9	nRPLC	[M-H]-	C21H30O8S(2)	C21H30O8S			4
pRPLC_381.2265_7.2	pRPLC	[M+H]+	C21H32O6	C21H32O6			4
nRPLC_423.1657_9.9	nRPLC	[M-H]-	C21H32O8	C21H32O8			4
pRPLC_317.247_12.5	pRPLC	[M+H]+	C21H36O4	C21H36O4			4
nRPLC_327.0846_5.2	nRPLC	[M-H]-	C22H16OS	C22H16OS			4
nRPLC_429.1539_5.7	nRPLC	[M+Na-H]-	C22H24N4O4	C22H24N4O4			4
nRPLC_551.0975_5.9	nRPLC	[M-H]-	C23H24N2O12S	C23H24N2O12S			4
nHILIC_246.0748_5	nHILIC	[M-H]2-	C23H27NO11	C23H27NO11			4
pRPLC_483.2329_10.3	pRPLC	[M+H]+	C23H34N2O9	C23H34N2O9			4
nRPLC_423.2384_10.5	nRPLC	[M-H]-	C23H36O7	C23H36O7			4
nRPLC_425.2542_11.6	nRPLC	[M-H]-	C23H38O7	C23H38O7			4
pRPLC_429.1901_9.3	pRPLC	[M+H]+	C24H28O7	C24H28O7			4
nRPLC_486.1877_6.9	nRPLC	[M-H]-	C24H29N3O8	C24H29N3O8			4
nRPLC_429.1914_14.2	nRPLC	[M-H]-	C24H30O7	C24H30O7			4
nRPLC_461.1814_9.3	nRPLC	[M-H]-	C24H30O9	C24H30O9			4
nRPLC_465.2124_9.5	nRPLC	[M-H]-	C24H34O9	C24H34O9			4
pRPLC_373.2732_13.5	pRPLC	[M+H]+	C24H36O3	C24H36O3			4
nRPLC_491.1921_10.6	nRPLC	[M-H]-	C25H32O10	C25H32O10			4
pRPLC_429.2262_11	pRPLC	[M+H]+	C25H32O6	C25H32O6			4
nRPLC_493.2077_8.1	nRPLC	[M-H]-	C25H34O10	C25H34O10			4
nRPLC_509.2023_12.1	nRPLC	[M-H]-	C25H34O11	C25H34O11			4
nRPLC_537.2868_13.3	nRPLC	[M-H]-	C25H42N6O5S	C25H42N6O5S			4
nRPLC_535.1819_7.2	nRPLC	[M-H]-	C26H32O12	C26H32O12			4
nRPLC_537.1978_7.8	nRPLC	[M-H]-	C26H34O12	C26H34O12			4
pRPLC_412.1894_10.1	pRPLC	[M+H]+	C27H25NO3	C27H25NO3			4
pRPLC_491.2636_10.9	pRPLC	[M+H]+	C27H38O8	C27H38O8			4
nHILIC_528.2639_6.4	nHILIC	[M-H]-	C27H39N5O4S	C27H39N5O4S			4
pRPLC_477.2838_12.3	pRPLC	[M+H]+	C27H40O7	C27H40O7			4
pRPLC_585.3011_10.5	pRPLC	[M+H]+	C28H42N6O8	C28H42N6O8			4
pRPLC_517.1855_6.1	pRPLC	[M+H]+	C30H28O8	C30H28O8			4
nRPLC_629.3545_12.4	nRPLC	[M-H]-	C32H54O12	C32H54O12			4
nRPLC_205.0116_6.5	nRPLC	[M-H]-	C3H10O8P	C3H10O8P			4
nHILIC_117.0193_8.3	nHILIC	[M-H]-	C4H6O4	C4H6O4			4
nHILIC_133.0506_3.1	nHILIC	[M-H]-	C5H10O4	C5H10O4			4
nHILIC_149.0455_7.7	nHILIC	[M-H]-	C5H10O5	C5H10O5			4
nHILIC_165.0405_7.9	nHILIC	[M-H]-	C5H10O6	C5H10O6			4
pHILIC_146.0923_7.6	pHILIC	[M+H]+	C5H11N3O2	C5H11N3O2			4
nRPLC_116.0716_6.5	nRPLC	[M-H]-	C5H11NO2	C5H11NO2			4
pHILIC_134.0811_10.2	pHILIC	[M+H]+	C5H11NO3	C5H11NO3			4
pHILIC_129.0658_8.1	pHILIC	[M+H]+	C5H8N2O2	C5H8N2O2			4
nHILIC_147.0299_10.1	nHILIC	[M-H]-	C5H8O5	C5H8O5			4
pRPLC_148.0425_2.8	pRPLC	[M+H]+	C5H9NO2S	C5H9NO2S			4
pHILIC_175.0713_7.7	pHILIC	[M+H]+	C6H10N2O4	C6H10N2O4			4
pHILIC_98.0965_6.6	pHILIC	[M+H]+	C6H11N	C6H11N			4
pRPLC_190.082_2.8	pRPLC	[M+H]+	C6H11N3O4	C6H11N3O4			4
nHILIC_144.0666_7.6	nHILIC	[M-H]-	C6H11NO3	C6H11NO3			4
nHILIC_160.0615_7.3	nHILIC	[M-H]-	C6H11NO4	C6H11NO4			4
nHILIC_195.0333_5.3	nHILIC	[M-H]-	C6H12O5S	C6H12O5S			4
pRPLC_176.1027_2.3	pRPLC	[M+H]+	C6H13N3O3	C6H13N3O3			4
pHILIC_164.0739_7.8	pHILIC	[M+H]+	C6H13NO2S	C6H13NO2S			4
nHILIC_165.0768_4.2	nHILIC	[M-H]-	C6H14O5	C6H14O5			4
nRPLC_204.9809_5.1	nRPLC	[M-H]-	C6H6O6S	C6H6O6S			4
pRPLC_125.0709_5.7	pRPLC	[M+H]+	C6H8N2O	C6H8N2O			4
nHILIC_171.0412_7.8	nHILIC	[M-H]-	C6H8N2O4	C6H8N2O4			4
pRPLC_129.0545_5.2	pRPLC	[M+H]+	C6H8O3(1)	C6H8O3			4
nRPLC_127.0399_6.1	nRPLC	[M-H]-	C6H8O3(2)	C6H8O3			4
nHILIC_159.0299_5	nHILIC	[M-H]-	C6H8O5	C6H8O5			4
nHILIC_254.0154_4.6	nHILIC	[M-H]-	C6H9NO10	C6H9NO10			4
pHILIC_186.0873_7.4	pHILIC	[M+H]+	C7H11N3O3	C7H11N3O3			4
pHILIC_216.0633_8.8	pHILIC	[M+H]+	C7H11N3O5	C7H11N3O5			4
pRPLC_142.0862_3	pRPLC	[M+H]+	C7H11NO2	C7H11NO2			4
nHILIC_188.0564_5.7	nHILIC	[M-H]-	C7H11NO5	C7H11NO5			4
nHILIC_187.0724_7	nHILIC	[M-H]-	C7H12N2O4	C7H12N2O4			4
nHILIC_245.0432_7.4	nHILIC	[M+Cl]-	C7H14O7	C7H14O7			4
pHILIC_190.1185_8.3	pHILIC	[M+H]+	C7H15N3O3	C7H15N3O3			4
pHILIC_178.1073_8.3	pHILIC	[M+H]+	C7H15NO4	C7H15NO4			4
nRPLC_208.0647_5.8	nRPLC	[M-H]-	C7H15NO4S	C7H15NO4S			4
nRPLC_467.0907_2.9	nRPLC	[M-H]-	C7H20N10O12S	C7H20N10O12S			4
pRPLC_332.1521_11.9	pRPLC	[M+H]+	C15H25NO5S	C7H22O8N7			4
nRPLC_152.0113_5.3	nRPLC	[M-H]-	C7H5O4	C7H5O4			4
nRPLC_216.981_4.9	nRPLC	[M-H]-	C7H6O6S	C7H6O6S			4
nHILIC_167.0462_6.4	nHILIC	[M-H]-	C7H8N2O3	C7H8N2O3			4
nRPLC_155.0349_6.6	nRPLC	[M-H]-	C7H8O4	C7H8O4			4
nRPLC_186.0406_5	nRPLC	[M-H]-	C7H9NO5	C7H9NO5			4
nHILIC_233.0124_3.1	nHILIC	[M-H]-	C8H10O6S	C8H10O6S			4
nHILIC_202.0721_6.1	nHILIC	[M-H]-	C8H13NO5	C8H13NO5			4
nRPLC_157.0697_6.2	nRPLC	[M-H]-	C8H14OS	C8H14OS			4
pRPLC_158.1175_7.9	pRPLC	[M+H]+	C8H15NO2	C8H15NO2			4
nRPLC_172.0977_8.3	nRPLC	[M-H]-	C8H15NO3	C8H15NO3			4
pHILIC_175.1441_16.7	pHILIC	[M+H]+	C8H18N2O2	C8H18N2O2			4
pRPLC_165.0658_5.4	pRPLC	[M+H]+	C8H8N2O2	C8H8N2O2			4
pRPLC_169.0494_5.2	pRPLC	[M+H]+	C8H8O4	C8H8O4			4
nRPLC_215.0018_8.1	nRPLC	[M-H]-	C8H8O5S	C8H8O5S			4
pHILIC_136.0757_7.3	pHILIC	[M+H]+	C8H9NO	C8H9NO			4
nRPLC_211.0722_4.6	nRPLC	[M-H]-	C9H12N2O4	C9H12N2O4			4
pRPLC_183.1127_4.9	pRPLC	[M+H]+	C9H14N2O2	C9H14N2O2			4
pHILIC_247.0924_7.7	pHILIC	[M+H]+	C9H14N2O6	C9H14N2O6			4
nRPLC_199.1086_4.9	nRPLC	[M-H]-	C9H16N2O3	C9H16N2O3			4
pRPLC_217.1181_4.3	pRPLC	[M+H]+	C9H16N2O4	C9H16N2O4			4
pHILIC_232.1289_10.1	pHILIC	[M+H]+	C9H17N3O4	C9H17N3O4			4
nHILIC_234.0806_5.4	nHILIC	[M-H]-	C9H17NO4S	C9H17NO4S			4
pHILIC_203.1392_12.5	pHILIC	[M+H]+	C9H18N2O3	C9H18N2O3			4
pHILIC_247.1401_11.1	pHILIC	[M+H]+	C9H18N4O4	C9H18N4O4			4
nHILIC_239.9972_3.1	nHILIC	[M-H]-	C9H7NO5S	C9H7NO5S			4
nRPLC_144.03_2.3	nRPLC	[M-H]-	C9H8O4(1)	C9H8O4			4
pRPLC_181.0494_4.2	pRPLC	[M+H]+	C9H8O4(2)	C9H8O4			4
